# Supplementary material for: Single-cell polygenic risk scores dissect cellular and molecular heterogeneity of complex human diseases
Source: Nat Biotechnol. 2025 Jul 25;44(5):845–61. doi: 10.1038/s41587-025-02725-6 (PMC13180658; doi:10.1038/s41587-025-02725-6)
Supplement: Supplementary file 3 — T2D-relevant variants, cCREs and genes identified in different cell types. [file 41587_2025_2725_MOESM3_ESM.xlsx]

## Sheet: Sheet1
SNP	variant rsid
CHR	chromosome
POS	variant position (hg19)
REF	reference allele
ALT	alternative allele
INFO	variant category
PEAK	peak information
PEAK_P	peak P-value by differential accessibility analysis
PEAK_LOGFC	peak log2 fold change by differential accessibility analysis
DL_ALPHA1	seq-DL-panc prediction in GCGhigh alpha cells
DL_ALPHA1_Q	Q-score of seq-DL-panc prediction in GCGhigh alpha cells
DL_ALPHA1_Z	Z-score of seq-DL-panc prediction in GCGhigh alpha cells
DL_ALPHA2	seq-DL-panc prediction in GCGlow alpha cells
DL_ALPHA2_Q	Q-score of seq-DL-panc prediction in GCGlow alpha cells
DL_ALPHA2_Z	Z-score of seq-DL-panc prediction in GCGlow alpha cells
DL_BETA1	seq-DL-panc prediction in INShigh beta cells
DL_BETA1_Q	Q-score of seq-DL-panc prediction in INShigh beta cells
DL_BETA1_Z	Z-score of seq-DL-panc prediction in INShigh beta cells
DL_BETA2	seq-DL-panc prediction in INSlow beta cells
DL_BETA2_Q	Q-score of seq-DL-panc prediction in INSlow beta cells
DL_BETA2_Z	Z-score of seq-DL-panc prediction in INSlow beta cells
GRN_TARGET	gene target by GRN (coaccessibility)
CLOSE_TARGET	closest gene (distance to TSS)
GWAS_P	variant P-value by GWAS
GWAS_BETA	variant beta value (effect size) by GWAS
GWAS_A1	A1 (effect) allele in GWAS
GWAS_A2	A2 allele in GWAS

## Sheet: GCGhigh_alpha
SNP	CHR	POS	REF	ALT	INFO	PEAK	PEAK_P	PEAK_LOGFC	DL_ALPHA1	DL_ALPHA1_Q	DL_ALPHA1_Z	DL_ALPHA2	DL_ALPHA2_Q	DL_ALPHA2_Z	DL_BETA1	DL_BETA1_Q	DL_BETA1_Z	DL_BETA2	DL_BETA2_Q	DL_BETA2_Z	GRN_TARGET	CLOSE_TARGET	GWAS_P	GWAS_BETA	GWAS_A1	GWAS_A2
rs1635853	chr7	28189549	T	G	intronic;.	chr7-28189351-28189852	0.0167077	2.86273	-0.122	0.997286	-6.57373	-0.0666	0.993014	-4.65999	-0.128	0.997195	-6.43547	-0.109	0.995128	-5.75488	CREB5 (0.0139515731864184),JAZF1-AS1 (0.186496145684647)	JAZF1 (0)	2.3e-07	0.076	T	G
rs80342684	chr22	32380494	G	A	ncRNA_intronic;.	chr22-32380208-32380709	8.11e-05	4.00492	0.119	0.997086	6.41208	0.0677	0.993223	4.73696	0.108	0.995361	5.42993	0.0962	0.993674	5.07908	C22orf24 (0.030747982017631),C22orf42 (0.0181366370474803),DEPDC5 (0.0154557610323653),LINC02558 (0.0168621502252222),PISD (0.013475826446493),RFPL2 (0.030223332889859),SLC5A4-AS1 (0.0333283887687666)	RN7SL305P (-2795)	0.00052	-0.09	A	G
rs10911363	chr1	183549757	G	T	intronic;.	chr1-183549436-183549937	0.0176536	2.66011	-0.0985	0.99512	-5.30748	-0.0929	0.99626	-6.5002	-0.0893	0.992242	-4.48975	-0.108	0.995028	-5.70208	APOBEC4 (0.210482984566327),ARPC5 (0.0371922500904303),NCF2 (0.140363865685627),NMNAT2 (0.0944848835419145),RGL1 (0.0370634354674621),SMG7 (0.0442849619220287),SMG7-AS1 (0.0439579854023248)	SMG7 (0),NCF2 (0)	0.00017	0.064	T	G
rs116880615	chr8	118184570	C	T	intronic;.	chr8-118184400-118184901	2.74e-07	3.03411	-0.0676	0.987484	-3.64249	-0.0875	0.995805	-6.12236	-0.0832	0.990678	-4.18306	-0.0814	0.991108	-4.29768		SLC30A8 (0)	0.0016	-0.23	T	C
rs2713556	chr2	227172598	C	T	intergenic;.	chr2-227172132-227172633	0.00162109	4.05276	-0.0614	0.984391	-3.30842	-0.0182	0.946033	-1.27345	0.0249	0.901595	1.2519	0.00993	0.815558	0.524275		AC068138.1 (-122046)	1.9e-09	0.089	T	C
rs7316669	chr12	21819842	G	A	intergenic;.	chr12-21819637-21820138	0.000304196	3.21924	-0.0549	0.980103	-2.95818	-0.0492	0.988146	-3.44252	-0.0176	0.842103	-0.884877	-0.0314	0.953678	-1.65783	ABCC9 (0.0195191964464957),CMAS (0.0198004596859566),GOLT1B (0.0330073518609351),IAPP (0.0121962694141826),PYROXD1 (0.051485263618496),RECQL (0.251725313132838)	LDHB (0),RP11-59N23.3 (0)	0.00016	-0.061	A	G
rs1635852	chr7	28189411	T	C	intronic;.	chr7-28189351-28189852	0.0167077	2.86273	0.0394	0.961353	2.12299	0.000689	0.289185	0.0482092	-0.0576	0.978019	-2.89596	-0.0366	0.963203	-1.93237	CREB5 (0.0139515731864184),JAZF1-AS1 (0.186496145684647)	JAZF1 (0)	3.7e-11	0.096	T	C
rs7899529	chr10	114779538	G	A	intronic;.	chr10-114779400-114779901	7.47e-06	2.82925	0.0316	0.942802	1.7027	0.079	0.994906	5.52762	0.0597	0.979642	3.00154	0.0926	0.993162	4.88901	TCF7L2 (0.20310545994875)	TCF7L2 (0)	1.1e-31	0.17	A	G
rs849141	chr7	28185091	A	G	intronic;.	chr7-28184694-28185195	0.000233319	3.59813	0.0271	0.926267	1.46023	0.038	0.981768	2.65885	0.00159	0.215863	0.0799406	0.0131	0.860606	0.691642	CREB5 (0.057818810512934),JAZF1 (0.132036685488982),JAZF1-AS1 (0.132036685488982),TAX1BP1 (0.0185869141641499)	JAZF1 (0)	1.5e-05	0.067	A	G
rs73193830	chr7	105478976	G	A	intronic;.	chr7-105478608-105479109	0.0107635	2.82498	-0.0253	0.917761	-1.36324	-0.0174	0.94272	-1.21748	-0.0278	0.916712	-1.3977	-0.025	0.936099	-1.31993	CDHR3 (0.0287919474883092),EFCAB10 (0.113084087514871),PUS7 (0.0182631122740144),SRPK2 (0.0405659541829949)	ATXN7L1 (0)	0.0002	-0.066	A	G
rs9596538	chr13	33498901	T	C	intergenic;.	chr13-33498592-33499093	8.11e-06	4.4869	0.021	0.891303	1.13154	0.0463	0.986846	3.2396	0.0751	0.988008	3.77581	0.059	0.983609	3.11503	KL (0.175934955892842),LINC00423 (0.0931896084887254),N4BP2L1 (0.0155510337654297)	LINC00423 (-12805)	0.00051	0.058	T	C
rs13377521	chr11	82804131	G	A	intergenic;.	chr11-82803797-82804298	0.000370589	2.1559	-0.0143	0.819329	-0.770527	-0.042	0.984525	-2.93873	-0.00982	0.701496	-0.493721	-0.0138	0.86821	-0.7286	ANKRD42 (0.0551723740687954),CCDC90B (0.114832019588078),DDIAS (0.177145132891099),PCF11 (0.268243649864264),PCF11-AS1 (0.0121493847499475),PRCP (0.177145132891099),RAB30 (0.0926288758465341),RAB30-DT (0.0926288758465341)	RAB30-AS1 (0),RP11-113K21.4 (0)	0.00041	0.072	A	G
rs7316475	chr12	21819903	C	T	intergenic;.	chr12-21819637-21820138	0.000304196	3.21924	-0.00802	0.668005	-0.432142	0.129	0.998043	9.02611	-0.00242	0.303317	-0.121671	0.0919	0.993055	4.85205	ABCC9 (0.0195191964464957),CMAS (0.0198004596859566),GOLT1B (0.0330073518609351),IAPP (0.0121962694141826),PYROXD1 (0.051485263618496),RECQL (0.251725313132838)	LDHB (0),RP11-59N23.3 (0)	0.00016	-0.061	T	C
rs11196191	chr10	114780633	A	C	intronic;.	chr10-114780533-114781034	1.87e-08	2.75368	-0.00615	0.586793	-0.33138	0.000942	0.359076	0.0659116	0.000308	0.0483789	0.0154854	-0.00338	0.580476	-0.178454	SNORA87 (0.0377284263618429)	TCF7L2 (0)	1.5e-31	-0.17	A	C
rs7301852	chr12	21819641	T	C	intergenic;.	chr12-21819637-21820138	0.000304196	3.21924	0.00422	0.469427	0.227386	0.00397	0.721384	0.27778	0.000361	0.0561416	0.01815	-0.00111	0.323081	-0.0586048	ABCC9 (0.0195191964464957),CMAS (0.0198004596859566),GOLT1B (0.0330073518609351),IAPP (0.0121962694141826),PYROXD1 (0.051485263618496),RECQL (0.251725313132838)	LDHB (0),RP11-59N23.3 (0)	0.00016	0.061	T	C
rs2237897	chr11	2858546	C	T	intronic;.	chr11-2858234-2858735	6.36e-15	4.34774	0.00363	0.424209	0.195595	-0.00176	0.517352	-0.123147	0.00335	0.385669	0.168428	-0.00135	0.364179	-0.0712761		KCNQ1 (0)	5.1e-11	-0.24	T	C
rs7305475	chr12	21820070	T	C	intergenic;.	chr12-21819637-21820138	0.000304196	3.21924	0.00351	0.414407	0.189129	0.00253	0.61201	0.177024	0.00191	0.251388	0.0960293	0.00267	0.523192	0.140968	ABCC9 (0.0195191964464957),CMAS (0.0198004596859566),GOLT1B (0.0330073518609351),IAPP (0.0121962694141826),PYROXD1 (0.051485263618496),RECQL (0.251725313132838)	LDHB (0),RP11-59N23.3 (0)	0.00013	0.062	T	C
rs11233457	chr11	82803808	A	G	intergenic;.	chr11-82803797-82804298	0.000370589	2.1559	0.00194	0.261901	0.104533	0.0091	0.874238	0.636725	0.00473	0.48442	0.237811	0.0111	0.834677	0.586048	ANKRD42 (0.0551723740687954),CCDC90B (0.114832019588078),DDIAS (0.177145132891099),PCF11 (0.268243649864264),PCF11-AS1 (0.0121493847499475),PRCP (0.177145132891099),RAB30 (0.0926288758465341),RAB30-DT (0.0926288758465341)	RAB30-AS1 (0),RP11-113K21.4 (0)	0.0002	-0.068	A	G
rs9596539	chr13	33498938	A	C	intergenic;.	chr13-33498592-33499093	8.11e-06	4.4869	-0.0019	0.257364	-0.102378	0.0155	0.933345	1.08453	-0.00379	0.419936	-0.19055	0.0132	0.861731	0.696921	KL (0.175934955892842),LINC00423 (0.0931896084887254),N4BP2L1 (0.0155510337654297)	LINC00423 (-12805)	0.00052	0.058	A	C
rs7317193	chr13	33498595	C	T	intergenic;.	chr13-33498592-33499093	8.11e-06	4.4869	-0.00172	0.236613	-0.0926788	0.00112	0.400969	0.0783662	-0.00182	0.241635	-0.0915044	0.00296	0.548275	0.156279	KL (0.175934955892842),LINC00423 (0.0931896084887254),N4BP2L1 (0.0155510337654297)	LINC00423 (-12805)	0.00057	-0.058	T	C
rs112644530	chr21	33765496	A	C	ncRNA_exonic;.	chr21-33765162-33765663	3.96e-06	0.500506	0.00135	0.191552	0.0727421	0.00424	0.736101	0.296672	0.00217	0.278543	0.109101	0.00425	0.635705	0.224388	C21orf62-AS1 (0.0208422111111978),PAXBP1 (0.0167013793227561),PAXBP1-AS1 (0.161814405275406),SYNJ1 (0.161814405275406),URB1 (1.0),URB1-AS1 (1.0)	URB1 (0),C21orf119 (0)	0.00049	-0.087	A	C
rs10882106	chr10	94480334	C	T	intergenic;.	chr10-94479864-94480365	3.1e-27	4.89458	-0.00125	0.178853	-0.0673538	-0.00493	0.768279	-0.344951	-0.00245	0.306201	-0.123179	-0.00537	0.690044	-0.28352	CPEB3 (0.0118752445499758),EXOC6 (0.0260891321502846),KIF11 (0.0310493712154535),MARCH5 (0.0126745496243584)	Y_RNA (-9500)	2.1e-17	-0.13	T	C
rs7323068	chr13	33498715	T	G	intergenic;.	chr13-33498592-33499093	8.11e-06	4.4869	0.000772	0.114952	0.0415977	-0.00162	0.495692	-0.113351	0.00201	0.261974	0.101057	0.0023	0.487103	0.121433	KL (0.175934955892842),LINC00423 (0.0931896084887254),N4BP2L1 (0.0155510337654297)	LINC00423 (-12805)	0.00055	0.058	T	G
rs1586844	chr12	21869672	A	G	intergenic;.	chr12-21869558-21870059	0.000181358	3.03205	-0.000556	0.084527	-0.029959	0.000648	0.276494	0.0453404	-0.013	0.77502	-0.653603	-0.00902	0.798098	-0.47623	ABCC9 (0.0423616297357576),CMAS (0.0859207222676296),GOLT1B (0.0367733588657199),IAPP (0.0488151078907555),PYROXD1 (0.040728059971659),RECQL (0.0599181751086022)	LDHB (0),RP11-59N23.3 (0)	0.00011	0.066	A	G
rs11702306	chr21	33765560	C	T	ncRNA_exonic;.	chr21-33765162-33765663	3.96e-06	0.500506	0.000446	0.0686423	0.0240318	0.00226	0.582949	0.158132	0.000718	0.106681	0.036099	0.00159	0.400461	0.0839474	C21orf62-AS1 (0.0208422111111978),PAXBP1 (0.0167013793227561),PAXBP1-AS1 (0.161814405275406),SYNJ1 (0.161814405275406),URB1 (1.0),URB1-AS1 (1.0)	URB1 (0),C21orf119 (0)	0.00038	0.087	T	C
rs6448414	chr4	25915826	G	A	UTR5;.	chr4-25915544-25916045	0.0107088	1.47608	-0.000402	0.0621891	-0.021661	-0.000661	0.280556	-0.0462501	-0.000477	0.072925	-0.0239822	-0.000638	0.221739	-0.0336845	SEL1L3 (0.121733174517014),SMIM20 (1.0)	SMIM20 (0)	0.00017	0.1	A	G
rs7316427	chr12	21819667	G	A	intergenic;.	chr12-21819637-21820138	0.000304196	3.21924	0.000185	0.0296464	0.00996836	-0.000317	0.155904	-0.0221804	-0.000548	0.0830802	-0.0275519	-0.000544	0.197028	-0.0287216	ABCC9 (0.0195191964464957),CMAS (0.0198004596859566),GOLT1B (0.0330073518609351),IAPP (0.0121962694141826),PYROXD1 (0.051485263618496),RECQL (0.251725313132838)	LDHB (0),RP11-59N23.3 (0)	0.00017	-0.061	A	G
rs11963450	chr6	20534974	T	C	intronic;.	chr6-20534505-20535006	0.012715	1.73894	-0.000176	0.0282975	-0.00948341	-0.000438	0.204144	-0.0306468	-0.000135	0.0223255	-0.00678741	-0.000179	0.0786747	-0.00945068	CDKAL1 (1.0),E2F3 (0.123909461081998)	CDKAL1 (0)	3.5e-06	-0.16	T	C
rs340874	chr1	214159256	T	C	ncRNA_intronic;.	chr1-214159094-214159595	5.77e-06	3.30471	-9.6e-05	0.0160779	-0.00517277	-0.00161	0.494065	-0.112651	0.00041	0.0632928	0.0206136	0.000762	0.251584	0.0402314	PROX1 (0.0965198723105092),PROX1-AS1 (1.0),SMYD2 (0.0950393650334516)	PROX1-AS1 (0),PROX1 (0)	4.5e-06	-0.068	T	C

## Sheet: INShigh_beta
SNP	CHR	POS	REF	ALT	INFO	PEAK	PEAK_P	PEAK_LOGFC	DL_ALPHA1	DL_ALPHA1_Q	DL_ALPHA1_Z	DL_ALPHA2	DL_ALPHA2_Q	DL_ALPHA2_Z	DL_BETA1	DL_BETA1_Q	DL_BETA1_Z	DL_BETA2	DL_BETA2_Q	DL_BETA2_Z	GRN_TARGET	CLOSE_TARGET	GWAS_P	GWAS_BETA	GWAS_A1	GWAS_A2
rs116880615	chr8	118184570	C	T	intronic;.	chr8-118184400-118184901	0.000424729	2.54653	-0.0676	0.987484	-3.64249	-0.0875	0.995805	-6.12236	-0.0832	0.990678	-4.18306	-0.0814	0.991108	-4.29768		SLC30A8 (0)	0.0016	-0.23	T	C
rs2191349	chr7	15064309	G	T	intergenic;.	chr7-15064044-15064545	9.87e-12	4.32513	-0.000636	0.0959217	-0.0342696	0.0056	0.793661	0.391831	0.0785	0.989224	3.94675	0.0367	0.963359	1.93765	DGKB (0.158990038229835)	AC006045.3 (-38346)	6.8e-07	0.072	T	G
rs7899529	chr10	114779538	G	A	intronic;.	chr10-114779400-114779901	0.0171808	1.97639	0.0316	0.942802	1.7027	0.079	0.994906	5.52762	0.0597	0.979642	3.00154	0.0926	0.993162	4.88901	TCF7L2 (0.20310545994875)	TCF7L2 (0)	1.1e-31	0.17	A	G
rs6456370	chr6	20662113	A	G	intronic;.	chr6-20661937-20662438	7.38e-07	3.74935	0.101	0.995432	5.44218	0.0302	0.973873	2.11309	0.056	0.976664	2.81552	0.0669	0.986985	3.53212		CDKAL1 (0)	2.2e-18	-0.13	A	G
rs881858	chr6	43806609	G	A	intergenic;.	chr6-43806172-43806673	2.19e-05	2.71244	-0.0394	0.961353	-2.12299	-0.0674	0.993167	-4.71597	-0.0494	0.969786	-2.48369	-0.0826	0.991359	-4.36104		RP11-344J7.2 (12821)	5.5e-05	-0.065	A	G
rs10811660	chr9	22134068	G	A	intergenic;.	chr9-22133835-22134336	1.91e-14	4.9909	-0.0447	0.969664	-2.40857	-0.00668	0.825989	-0.467398	-0.0483	0.96841	-2.42839	-0.0166	0.892956	-0.876432	CDKN2A (0.158521403550702),CDKN2B-AS1 (0.186513462589896),MTAP (0.0414964819843602)	CDKN2B-AS1 (-12740)	1.3e-11	-0.13	A	G
rs2042587	chr12	27940523	G	T	intronic;.	chr12-27940392-27940893	0.00206551	2.87336	-0.0525	0.9781	-2.82886	-0.00626	0.814484	-0.438011	-0.0398	0.954391	-2.00103	-0.0113	0.837616	-0.596607	KLHL42 (0.151401608210846),MANSC4 (0.0175085948659773),PTHLH (0.0266320706057331)	KLHL42 (0)	0.00016	0.056	T	G
rs7903146	chr10	114758349	C	T	intronic;.	chr10-114758079-114758580	5.99e-18	5.31301	-0.0478	0.973466	-2.57561	-0.012	0.90846	-0.839638	0.0353	0.94357	1.77478	0.0436	0.972183	2.30195	SNORA87 (0.0280647684770731)	TCF7L2 (0)	3.2e-94	0.33	T	C
rs10811661	chr9	22134094	T	C	intergenic;.	chr9-22133835-22134336	1.91e-14	4.9909	0.0332	0.947469	1.78892	-0.0154	0.932791	-1.07754	-0.0349	0.942446	-1.75467	-0.0408	0.969008	-2.15412	CDKN2A (0.158521403550702),CDKN2B-AS1 (0.186513462589896),MTAP (0.0414964819843602)	CDKN2B-AS1 (-12740)	1.3e-11	0.13	T	C
rs34584161	chr13	26776999	A	G	intronic;.	chr13-26776927-26777428	0.00606474	2.46886	-0.0227	0.902974	-1.22314	-0.224	0.999463	-15.6732	0.0343	0.940715	1.72451	-0.152	0.997672	-8.02516	CDK8 (0.0607429171647975),RNF6 (0.0800941549954129),SHISA2 (0.0166510027543514)	RNF6 (0)	0.00035	0.061	A	G
rs735948	chr4	185716489	C	T	intronic;.	chr4-185716245-185716746	0.00951651	2.25965	-0.0315	0.942489	-1.69731	-0.107	0.997156	-7.48677	-0.033	0.936747	-1.65915	-0.0974	0.993838	-5.14244	ACSL1 (0.023961396280612),CENPU (0.0125467975310229),PRIMPOL (0.0394669750568647)	ACSL1 (0)	7.4e-06	-0.093	T	C
rs35456723	chr6	20662217	T	C	intronic;.	chr6-20661937-20662438	7.38e-07	3.74935	0.0211	0.892042	1.13693	0.00468	0.757402	0.327459	0.0212	0.876323	1.06588	0.0168	0.894444	0.886991		CDKAL1 (0)	4.2e-22	-0.15	T	C
rs7807556	chr7	156934329	T	C	intronic;.	chr7-156934295-156934796	0.000718053	3.18153	-0.0195	0.879272	-1.05072	-0.0119	0.907543	-0.832641	-0.0186	0.852808	-0.935154	-0.00888	0.795131	-0.468838	MNX1 (0.0915094774090964),MNX1-AS1 (0.0915094774090964),MNX1-AS2 (0.222492534465126),UBE3C (0.0335678611930905)	UBE3C (0)	7.4e-05	0.064	T	C
rs7807856	chr7	156934498	T	C	intronic;.	chr7-156934295-156934796	0.000718053	3.18153	0.0158	0.84027	0.851351	0.0124	0.911967	0.867626	0.0158	0.819786	0.794379	0.0148	0.878008	0.781397	MNX1 (0.0915094774090964),MNX1-AS1 (0.0915094774090964),MNX1-AS2 (0.222492534465126),UBE3C (0.0335678611930905)	UBE3C (0)	0.00027	0.059	T	C
rs1499430	chr8	118238117	A	C	intergenic;.	chr8-118238083-118238584	2.43e-08	3.88708	0.0118	0.774297	0.635819	0.0036	0.698783	0.251891	0.00839	0.656529	0.421825	0.00178	0.426366	0.0939788		SLC30A8 (-49131)	0.00071	0.06	A	C
rs72695653	chr4	185716606	C	T	intronic;.	chr4-185716245-185716746	0.00951651	2.25965	-0.0241	0.911347	-1.29858	-0.0979	0.996624	-6.85005	-0.00812	0.646914	-0.40825	-0.0306	0.951904	-1.61559	ACSL1 (0.023961396280612),CENPU (0.0125467975310229),PRIMPOL (0.0394669750568647)	ACSL1 (0)	7.4e-06	-0.093	T	C
rs2466299	chr8	118183587	A	G	intronic;.	chr8-118183177-118183678	0.00135897	2.9499	0.0291	0.93429	1.568	0.0439	0.985627	3.07168	0.00771	0.631672	0.387637	0.0159	0.88746	0.839474		SLC30A8 (0)	6.7e-05	0.078	A	G
rs17276348	chr2	213843990	C	T	intergenic;.	chr2-213843918-213844419	2.01e-05	3.61177	-0.00443	0.484329	-0.238702	-0.00562	0.794349	-0.39323	-0.00719	0.610852	-0.361493	-0.00655	0.733787	-0.345821		AC079610.1 (0)	8.6e-05	-0.096	T	C
rs1317983	chr6	43806335	T	C	intergenic;.	chr6-43806172-43806673	2.19e-05	2.71244	0.00563	0.559142	0.303361	0.00503	0.7724	0.351948	0.00412	0.443793	0.207142	0.00428	0.637381	0.225971		RP11-344J7.2 (12821)	6.7e-05	0.064	T	C
rs9581587	chr13	26777083	A	C	intronic;.	chr13-26776927-26777428	0.00606474	2.46886	-0.00256	0.327817	-0.13794	-0.00543	0.787682	-0.379936	-0.00345	0.393726	-0.173456	-0.0037	0.602467	-0.195349	CDK8 (0.0607429171647975),RNF6 (0.0800941549954129),SHISA2 (0.0166510027543514)	RNF6 (0)	0.0013	0.055	A	C
rs7567535	chr2	43668261	C	T	intronic;.	chr2-43668241-43668742	1.86e-07	4.93819	0.0288	0.933163	1.55183	0.0231	0.96121	1.6163	0.00314	0.368278	0.15787	0.00958	0.809104	0.505796	PLEKHH2 (0.05915492840202)	THADA (0)	4.9e-08	-0.14	T	C
rs10811662	chr9	22134253	G	A	intergenic;.	chr9-22133835-22134336	1.91e-14	4.9909	0.000501	0.0766262	0.0269954	-0.00853	0.865033	-0.596843	-0.00302	0.358101	-0.151837	-0.00808	0.776945	-0.4266	CDKN2A (0.158521403550702),CDKN2B-AS1 (0.186513462589896),MTAP (0.0414964819843602)	CDKN2B-AS1 (-12740)	7e-12	-0.13	A	G
rs72695654	chr4	185716617	T	G	intronic;.	chr4-185716245-185716746	0.00951651	2.25965	-0.0256	0.919269	-1.3794	-0.0879	0.995843	-6.15035	-0.00298	0.35464	-0.149826	-0.0168	0.894444	-0.886991	ACSL1 (0.023961396280612),CENPU (0.0125467975310229),PRIMPOL (0.0394669750568647)	ACSL1 (0)	7.4e-06	0.093	T	G
rs2464592	chr8	118183551	G	A	intronic;.	chr8-118183177-118183678	0.00135897	2.9499	0.00246	0.317734	0.132552	0.0193	0.950167	1.35042	0.00208	0.269281	0.104576	0.00899	0.797461	0.474646		SLC30A8 (0)	1.6e-08	-0.092	A	G
rs10229630	chr7	157004790	G	A	intronic;.	chr7-157004323-157004824	2.85e-05	2.73486	-0.00433	0.477331	-0.233313	-0.000654	0.278377	-0.0457603	0.00176	0.235013	0.0884877	0.0022	0.476356	0.116154	LOC101927914 (0.0542940437406812)	UBE3C (0)	0.00011	-0.06	A	G
rs34591043	chr15	77713586	A	G	intronic;.	chr15-77713122-77713623	0.00173528	2.08386	0.000817	0.121168	0.0440224	0.00297	0.652357	0.20781	0.00114	0.161894	0.0573159	0.00261	0.517661	0.1378	HMG20A (1.0),LINGO1-AS2 (0.0601932900015469),PEAK1 (0.368694045718476),PSTPIP1 (0.0587060860735365)	HMG20A (0)	1.9e-06	-0.075	A	G
rs6448414	chr4	25915826	G	A	UTR5;.	chr4-25915544-25916045	0.00429612	1.39466	-0.000402	0.0621891	-0.021661	-0.000661	0.280556	-0.0462501	-0.000477	0.072925	-0.0239822	-0.000638	0.221739	-0.0336845	SEL1L3 (0.121733174517014),SMIM20 (1.0)	SMIM20 (0)	0.00017	0.1	A	G
rs11196191	chr10	114780633	A	C	intronic;.	chr10-114780533-114781034	9.59e-10	2.74086	-0.00615	0.586793	-0.33138	0.000942	0.359076	0.0659116	0.000308	0.0483789	0.0154854	-0.00338	0.580476	-0.178454	SNORA87 (0.0377284263618429)	TCF7L2 (0)	1.5e-31	-0.17	A	C
rs896852	chr8	95960886	G	T	intronic;.	chr8-95960662-95961163	0.00900038	0.217908	-0.000182	0.0292006	-0.00980671	-0.000372	0.178498	-0.0260288	-0.000204	0.0328212	-0.0102565	-0.000471	0.176498	-0.0248674	CCNE2 (0.0403705532139336),ESRP1 (0.0421549931298062),INTS8 (0.15696418822835),NDUFAF6 (0.059738863601544),TP53INP1 (1.0),VIRMA (0.065983258628389)	NDUFAF6 (0),TP53INP1 (0)	0.00021	-0.053	T	G
rs10097617	chr8	95961626	T	C	intronic;.	chr8-95961408-95961909	0.000603741	1.57474	0.000157	0.0254326	0.00845963	0.000204	0.105605	0.0142738	0.000184	0.0298035	0.00925099	0.00046	0.173253	0.0242867	CCNE2 (0.118191448140914),DPY19L4 (0.210950685427788),ESRP1 (0.258306722241958),INTS8 (0.0630402430600264),NDUFAF6 (1.0),TP53INP1 (1.0),VIRMA (0.0868327556265403)	NDUFAF6 (0),TP53INP1 (0)	0.00016	0.055	T	C
rs72695656	chr4	185716653	C	T	intronic;.	chr4-185716245-185716746	0.00951651	2.25965	0.000727	0.108719	0.0391729	0.00145	0.466727	0.101456	0.000152	0.024917	0.00764212	-0.00351	0.589675	-0.185318	ACSL1 (0.023961396280612),CENPU (0.0125467975310229),PRIMPOL (0.0394669750568647)	ACSL1 (0)	7.4e-06	-0.093	T	C
rs11963450	chr6	20534974	T	C	intronic;.	chr6-20534505-20535006	0.00837317	1.71293	-0.000176	0.0282975	-0.00948341	-0.000438	0.204144	-0.0306468	-0.000135	0.0223255	-0.00678741	-0.000179	0.0786747	-0.00945068	CDKAL1 (1.0),E2F3 (0.123909461081998)	CDKAL1 (0)	3.5e-06	-0.16	T	C
rs10108430	chr8	95961794	C	T	intronic;.	chr8-95961408-95961909	0.000603741	1.57474	-0.000108	0.0179437	-0.00581936	-0.000257	0.129847	-0.0179822	-0.000118	0.0196825	-0.0059327	-0.000353	0.140299	-0.0186374	CCNE2 (0.118191448140914),DPY19L4 (0.210950685427788),ESRP1 (0.258306722241958),INTS8 (0.0630402430600264),NDUFAF6 (1.0),TP53INP1 (1.0),VIRMA (0.0868327556265403)	NDUFAF6 (0),TP53INP1 (0)	0.00018	-0.054	T	C
rs2879813	chr8	95960947	A	G	intronic;.	chr8-95960662-95961163	0.00900038	0.217908	-5.72e-05	0.00999669	-0.00308211	-0.0001	0.0544184	-0.00699698	-6.66e-05	0.011613	-0.00334846	-0.000124	0.0565439	-0.00654684	CCNE2 (0.0403705532139336),ESRP1 (0.0421549931298062),INTS8 (0.15696418822835),NDUFAF6 (0.059738863601544),TP53INP1 (1.0),VIRMA (0.065983258628389)	NDUFAF6 (0),TP53INP1 (0)	0.00067	0.049	A	G
