# Supplementary material for: Single-cell polygenic risk scores dissect cellular and molecular heterogeneity of complex human diseases
Source: Nat Biotechnol. 2025 Jul 25;44(5):845–61. doi: 10.1038/s41587-025-02725-6 (PMC13180658; doi:10.1038/s41587-025-02725-6)
Supplement: Supplementary file 4 — HCM-relevant variants, cCREs and genes identified in different cell types. [file 41587_2025_2725_MOESM4_ESM.xlsx]

## Sheet: Sheet1
SNP	variant rsid
CHR	chromosome
POS	variant position (hg38)
REF	reference allele
ALT	alternative allele
INFO	variant category
PEAK	peak information
PEAK_P	peak P-value by differential accessibility analysis
PEAK_LOGFC	peak log2 fold change by differential accessibility analysis
DL_CDM	seq-DL-heart prediction in cardiomyocytes
DL_CDM_Q	Q-score of seq-DL-heart prediction in cardiomyocytes
DL_CDM_Z	Z-score of seq-DL-heart prediction in cardiomyocytes
DL_Peri	seq-DL-heart prediction in pericytes
DL_Peri_Q	Q-score of seq-DL-heart prediction in pericytes
DL_Peri_Z	Z-score of seq-DL-heart prediction in pericytes
GRN_TARGET	gene target by GRN (coaccessibility)
CLOSE_TARGET	closest gene (distance to TSS)
GWAS_P	variant P-value by GWAS
GWAS_BETA	variant beta value (effect size) by GWAS
GWAS_A1	A1 (effect) allele in GWAS
GWAS_A2	A2 allele in GWAS

## Sheet: Cardiomyocytes
SNP	CHR	POS	REF	ALT	INFO	PEAK	PEAK_P	PEAK_LOGFC	DL_CDM	DL_CDM_Q	DL_CDM_Z	DL_Peri	DL_Peri_Q	DL_Peri_Z	GRN_TARGET	CLOSE_TARGET	GWAS_P	GWAS_BETA	GWAS_A1	GWAS_A2
rs7547878	chr1	981935	G	A	intronic;.	chr1-981932-982433	0.000384526	1.37892	0.000836	0.0764554	0.0298602	0.0101	0.856612	0.600756	HES4 (0.0167163915394195),KLHL17 (0.0749861401446405),NOC2L (0.0298570426639916),PERM1 (1.0),PLEKHN1 (0.0420016796545541),SAMD11 (0.0464617616579796)	PERM1 (0)	0.008943	0.2148	A	G
rs28434575	chr1	982112	C	T	upstream;.	chr1-981932-982433	0.000384526	1.37892	0.00967	0.566436	0.345393	0.00909	0.840372	0.54068	HES4 (0.0167163915394195),KLHL17 (0.0749861401446405),NOC2L (0.0298570426639916),PERM1 (1.0),PLEKHN1 (0.0420016796545541),SAMD11 (0.0464617616579796)	PERM1 (0)	0.00144	0.2704	T	C
rs41285816	chr1	982260	G	A	upstream;.	chr1-981932-982433	0.000384526	1.37892	0.00162	0.140725	0.0578631	0.0226	0.943841	1.34427	HES4 (0.0167163915394195),KLHL17 (0.0749861401446405),NOC2L (0.0298570426639916),PERM1 (1.0),PLEKHN1 (0.0420016796545541),SAMD11 (0.0464617616579796)	PERM1 (0)	0.04756	-0.1481	A	G
rs6669571	chr1	11887253	T	C	intergenic;.	chr1-11887038-11887539	0.00230276	1.29279	-0.00143	0.125614	-0.0510767	-0.00939	0.845468	-0.558524		SBF1P2 (-6633)	0.01779	0.1532	C	T
rs183052	chr1	13540964	A	G	intergenic;.	chr1-13540846-13541347	0.00397133	1.59395	-0.00831	0.517757	-0.296816	-0.00612	0.767645	-0.364022	LRRC38 (0.270088505385592),PDPN (0.299374052034052),PRDM2 (0.0270886561809924)	BRWD1P1 (13654)	0.002798	0.4131	G	A
rs732286	chr1	16017865	A	G	exonic;synonymous SNV	chr1-16017864-16018365	0.00908942	1.02209	-0.00036	0.0350897	-0.0128585	-0.00549	0.744506	-0.326549		HSPB7 (0)	0.01641	-0.1534	G	A
rs1572381	chr1	16017999	G	A	UTR5;.	chr1-16017864-16018365	0.00908942	1.02209	-0.000449	0.0429904	-0.0160374	-0.00754	0.808306	-0.448485		HSPB7 (0)	0.01634	-0.1535	A	G
rs945418	chr1	16018235	T	C	UTR5;.	chr1-16017864-16018365	0.00908942	1.02209	-0.000175	0.0183821	-0.00625064	-0.000706	0.227146	-0.0419934		HSPB7 (0)	0.01243	-0.1742	C	T
rs945419	chr1	16018363	C	T	UTR5;.	chr1-16017864-16018365	0.00908942	1.02209	2.57e-05	0.00383935	0.000917952	-0.000831	0.259962	-0.0494285		HSPB7 (0)	0.02215	-0.1451	T	C
rs6702987	chr1	26225454	T	G	ncRNA_exonic;.	chr1-26225021-26225522	0.00128329	1.30353	-0.00165	0.143074	-0.0589346	-0.00521	0.732859	-0.309895	LOC101928303 (1.0)	ZPLD2P (0)	0.002048	-0.3614	G	T
rs12125815	chr1	41423832	G	T	intergenic;.	chr1-41423660-41424161	6.50616e-05	1.54452	-0.00509	0.37008	-0.181804	-0.0812	0.992633	-4.82984		FOXO6 (-40071)	0.01062	-0.165	T	G
rs12133441	chr1	41423841	C	A	intergenic;.	chr1-41423660-41424161	6.50616e-05	1.54452	0.00248	0.205717	0.0885806	0.0106	0.863659	0.630496		FOXO6 (-40071)	0.03565	-0.1348	A	C
rs17357628	chr1	46342790	A	G	intronic;.	chr1-46342504-46343005	0.000123489	2.15947	-0.00495	0.362421	-0.176804	0.000116	0.0419666	0.00689977		NSUN4 (0)	0.0006422	-0.4298	G	A
rs4313427	chr1	61880289	T	C	intronic;.	chr1-61880022-61880523	0.00246929	1.82023	-0.00837	0.520046	-0.298959	0.0118	0.878543	0.701873	PATJ (0.0184296267053647)	PATJ (0)	0.01475	-0.2328	C	T
rs41289180	chr1	74235423	C	T	UTR5;.	chr1-74235094-74235595	0.00584841	1.91274	0.000826	0.0755933	0.029503	-0.00222	0.511206	-0.132047	FPGT-TNNI3K (0.0330215448029343),LRRIQ3 (0.0330215448029343),TNNI3K (1.0)	FPGT-TNNI3K (0),TNNI3K (0)	0.01018	-0.6408	T	C
rs58038827	chr1	93728694	G	A	intronic;.	chr1-93728401-93728902	0.00783442	1.74063	0.065	0.964691	2.32167	-0.013	0.890809	-0.77325		BCAR3 (0)	0.003218	0.3185	A	G
rs963264	chr1	117682488	A	G	intergenic;.	chr1-117682274-117682775	5.22657e-05	1.57545	0.0128	0.655576	0.45719	0.0423	0.977012	2.51604	LOC100996263 (0.10112216249606),MAN1A2 (0.0380668798103138),TENT5C (0.151497798407648),WDR3 (0.0674814621842143)	ENSG00000212266 (5846)	0.008391	-0.1704	G	A
rs3843286	chr1	182495107	G	T	intronic;.	chr1-182494960-182495461	0.00731095	1.91509	0.00332	0.263843	0.118584	-0.000949	0.289037	-0.0564472		RGSL1 (0)	0.03682	-0.3117	T	G
rs3729998	chr1	201359144	C	T	UTR3;.	chr1-201358845-201359346	0.00262872	1.65248	-0.0277	0.856876	-0.989388	-0.022	0.941854	-1.30858		TNNT2 (0),ENSG00000286600 (0)	0.008231	-0.5271	T	C
rs10920239	chr1	201724378	G	T	ncRNA_intronic;.	chr1-201723883-201724384	0.00742756	1.31411	0.00787	0.500516	0.2811	0.00176	0.44655	0.104686		NAV1 (0),IPO9-AS1 (0),ENSG00000235121 (0)	0.002723	-0.2024	T	G
rs114837899	chr1	206560382	G	A	intronic;.	chr1-206559973-206560474	0.00048425	1.75022	-0.00376	0.292199	-0.1343	0.00804	0.819798	0.478225		RASSF5 (0)	0.01843	0.3695	A	G
rs12140890	chr1	228541721	A	G	intergenic;.	chr1-228541656-228542157	0.00548819	1.54327	3.58e-07	0.000301112	1.2787e-05	9.94e-06	0.00394717	0.000591239		RNA5SP19 (13636)	0.009469	-0.2141	G	A
rs16859465	chr1	233723783	G	T	intergenic;.	chr1-233723345-233723846	0.00250757	1.84788	-0.0112	0.613439	-0.400041	0.00228	0.518661	0.135616	KCNK1 (0.127543254056307),MAP3K21 (0.0471872971391342),SLC35F3 (0.153187664431475)	ENSG00000286109 (608)	0.04663	0.1403	T	G
rs11544860	chr2	20224894	G	A	UTR5;.	chr2-20224589-20225090	0.00141933	1.458	0.00027	0.0270376	0.00964385	0.0026	0.555252	0.15465	SDC1 (1.0)	SDC1 (0)	0.01733	-0.3249	A	G
rs6743991	chr2	46356096	C	A	intronic;.	chr2-46355701-46356202	0.00231428	1.91702	0.0106	0.595866	0.37861	-9.53e-05	0.0346283	-0.00566852		EPAS1 (0)	0.01976	0.1481	A	C
rs7576192	chr2	120360455	A	G	intergenic;.	chr2-120360421-120360922	0.00555315	1.77884	-0.000776	0.0713441	-0.0277171	0.00298	0.592868	0.177253		INHBB (-8619)	0.04505	-0.1313	G	A
rs6414015	chr2	133755529	C	T	intergenic;.	chr2-133755448-133755949	0.00866125	1.58635	-0.0101	0.580379	-0.360751	0.015	0.90717	0.892211	NCKAP5 (0.158281903493987)	RN7SKP93 (-159050)	0.01609	-0.1752	T	C
rs1348838	chr2	133755849	C	T	intergenic;.	chr2-133755448-133755949	0.00866125	1.58635	-0.0284	0.861779	-1.01439	-0.0043	0.687846	-0.255767	NCKAP5 (0.158281903493987)	RN7SKP93 (-159050)	0.01615	-0.1751	T	C
rs10200776	chr2	134134017	A	G	intronic;.	chr2-134133879-134134380	0.00238162	1.80707	-0.0267	0.849519	-0.95367	-0.000593	0.195604	-0.0352721		MGAT5 (0)	0.03581	-0.1979	G	A
rs6433354	chr2	172351408	A	G	intergenic;.	chr2-172351064-172351565	0.000785873	1.49911	0.0353	0.899245	1.26084	-0.0143	0.901942	-0.850575		ENSG00000232555 (0)	0.02513	0.2264	G	A
rs10183376	chr2	239308870	C	T	intronic;.	chr2-239308559-239309060	0.00284671	1.29785	0.00283	0.230644	0.101082	0.0139	0.898724	0.826782		HDAC4 (0)	0.01448	0.3739	T	C
rs17846971	chr2	240594142	C	T	intronic;.	chr2-240593855-240594356	0.000183218	1.51974	-0.00578	0.406269	-0.20645	-0.00775	0.813258	-0.460976		CAPN10 (0)	0.009536	-0.3236	T	C
rs9843448	chr3	31732958	C	T	intronic;.	chr3-31732506-31733007	0.00105206	1.78242	0.000895	0.0814634	0.0319676	-0.00228	0.518661	-0.135616	OSBPL10 (0.0134430708053117),ZNF860 (0.0692455883462142)	OSBPL10 (0)	0.03067	0.4582	T	C
rs1402755	chr3	37739787	C	T	intronic;.	chr3-37739492-37739993	0.00783161	1.554	-0.0244	0.830403	-0.871518	-0.0172	0.921063	-1.02307		ITGA9 (0),ITGA9-AS1 (0)	0.007537	0.2052	T	C
rs2062131	chr3	45599428	T	C	intronic;.	chr3-45599339-45599840	0.00160279	1.53654	-0.000323	0.0317735	-0.0115369	0.00201	0.483482	0.119556		LIMD1 (0)	0.002229	0.204	C	T
rs151288297	chr3	46856064	G	A	intergenic;.	chr3-46855819-46856320	0.00823346	1.9307	-0.0066	0.445898	-0.235739	0.000892	0.275211	0.0530568		MYL3 (0)	0.01951	-1.0229	A	G
rs11717574	chr3	52234230	T	C	intronic;.	chr3-52233933-52234434	0.00286704	1.35853	-0.0207	0.791729	-0.739362	-0.0253	0.95164	-1.50486		TWF2 (0)	0.01237	-0.2664	C	T
rs1573815	chr3	52836116	G	A	intronic;.	chr3-52836001-52836502	0.00012304	1.7143	-0.0173	0.744575	-0.617921	0.0069	0.791622	0.410417	MUSTN1 (1.0)	STIMATE-MUSTN1 (0),STIMATE (0)	0.04295	0.1486	A	G
rs4687662	chr3	52836308	T	C	intronic;.	chr3-52836001-52836502	0.00012304	1.7143	0.00794	0.503331	0.283601	-0.00917	0.841754	-0.545439	MUSTN1 (1.0)	STIMATE-MUSTN1 (0),STIMATE (0)	0.01794	-0.1727	C	T
rs3907611	chr3	55572080	G	A	intronic;.	chr3-55571909-55572410	0.000346774	1.46266	0.00587	0.410834	0.209664	0.0248	0.950337	1.47512	WNT5A (0.208565274427432)	ERC2 (0)	0.01193	-0.2637	A	G
rs13100114	chr3	71468599	A	C	intronic;.	chr3-71468574-71469075	0.00502441	1.55963	0.003	0.242385	0.107154	0.00609	0.766637	0.362238		FOXP1 (0),ENSG00000285708 (0)	0.03317	0.1737	C	A
rs5852478	chr3	126301259	GC	G	intergenic,.	chr3-126301063-126301564	0.00302654	1.65332	-0.00145	0.127217	-0.051791	-0.00633	0.774556	-0.376513		ENSG00000251448 (0)	0.006289	-0.1743	G	GC
rs5852478	chr3	126301259	GC	G	intergenic,.	chr3-126301063-126301564	0.00302654	1.65332	-0.00145	0.127217	-0.051791	-0.00633	0.774556	-0.376513		ENSG00000251448 (0)	0.006289	-0.1743	G	GC
rs10934764	chr3	126301519	G	A	intergenic;.	chr3-126301063-126301564	0.00302654	1.65332	0.00627	0.430394	0.223952	-0.013	0.890809	-0.77325		ENSG00000251448 (0)	0.01129	-0.1612	A	G
rs10934765	chr3	126301523	C	T	intergenic;.	chr3-126301063-126301564	0.00302654	1.65332	-0.00911	0.547199	-0.325391	-0.0274	0.956627	-1.62977		ENSG00000251448 (0)	0.004999	-0.179	T	C
rs62287863	chr3	158486155	T	C	intronic;.	chr3-158486111-158486612	0.000379802	2.28158	0.00118	0.105191	0.0421472	-0.000655	0.213119	-0.0389599	GFM1 (0.0631060269718952),LOC100996447 (0.135655460141697),MLF1 (0.135655460141697)	RSRC1 (0)	0.003575	0.3697	C	T
rs2196357	chr3	158486586	G	A	intronic;.	chr3-158486111-158486612	0.000379802	2.28158	0.0397	0.916118	1.418	-0.0109	0.86765	-0.64834	GFM1 (0.0631060269718952),LOC100996447 (0.135655460141697),MLF1 (0.135655460141697)	RSRC1 (0)	0.003565	0.3698	A	G
rs58467972	chr3	178669030	A	G	ncRNA_intronic;.	chr3-178668978-178669479	0.000751315	2.01057	0.00128	0.113412	0.045719	0.00268	0.563677	0.159408	KCNMB2 (0.054201840058274)	KCNMB2 (0),ENSG00000275163 (0),KCNMB2-AS1 (0)	0.03532	0.1371	G	A
rs4577458	chr3	188179636	A	C	ncRNA_exonic;.	chr3-188179332-188179833	0.00489631	1.51803	0.0582	0.956576	2.07879	-0.059	0.986748	-3.50936		LPP (0),FLJ42393 (0)	0.025	-0.143	C	A
rs62291154	chr4	3827760	G	A	intergenic;.	chr4-3827746-3828247	0.0064642	1.23861	0.000186	0.0193929	0.00664354	0.00138	0.381077	0.0820834	ADRA2C (0.293167033255285)	ADRA2C (-59221)	0.03167	0.1718	A	G
rs73082738	chr4	3828080	T	C	intergenic;.	chr4-3827746-3828247	0.0064642	1.23861	0.00231	0.193297	0.0825085	0.0189	0.929657	1.12419	ADRA2C (0.293167033255285)	ADRA2C (-59221)	0.03419	0.1694	C	T
rs73082742	chr4	3828137	G	A	intergenic;.	chr4-3827746-3828247	0.0064642	1.23861	0.00579	0.406768	0.206807	-0.0218	0.94117	-1.29668	ADRA2C (0.293167033255285)	ADRA2C (-59221)	0.03401	0.1695	A	G
rs73082745	chr4	3828221	A	G	intergenic;.	chr4-3827746-3828247	0.0064642	1.23861	-0.000857	0.0782484	-0.0306103	-0.01	0.85547	-0.594808	ADRA2C (0.293167033255285)	ADRA2C (-59221)	0.03363	0.1698	G	A
rs4367172	chr4	7381739	C	T	intronic;.	chr4-7381560-7382061	0.00827737	1.61488	-0.00911	0.547199	-0.325391	-0.0766	0.991764	-4.55623		SORCS2 (0)	0.01446	-0.1872	T	C
rs73243630	chr4	23935164	G	A	intronic;.	chr4-23934839-23935340	0.00532614	1.32774	0.006	0.417294	0.214308	0.00194	0.473564	0.115393	PPARGC1A (0.418087709149225)	PPARGC1A (-30751)	0.0363	-0.1372	A	G
rs10019479	chr4	77221459	T	C	intergenic;.	chr4-77221146-77221647	0.000246987	1.61871	0.048	0.938746	1.71446	0.0354	0.969866	2.10562	CCNI (0.012935448588284),SOWAHB (0.0273104120755767)	CCNG2 (0)	0.002364	0.394	C	T
rs17531554	chr4	113583005	C	T	intronic;.	chr4-113582718-113583219	0.00155541	1.52481	-0.00229	0.191829	-0.0817941	0.00124	0.353444	0.0737561		CAMK2D (0)	0.006194	-0.2371	T	C
rs1032673	chr4	128544334	A	C	intergenic;.	chr4-128544263-128544764	0.00263364	1.77657	-0.017	0.739718	-0.607205	0.0025	0.544354	0.148702	JADE1 (0.0821315345266392),LINC02615 (0.0858508081853562),PGRMC2 (0.0165438020143488)	ENSG00000273077 (7826)	0.03268	0.1426	C	A
rs6843448	chr4	128544541	A	C	intergenic;.	chr4-128544263-128544764	0.00263364	1.77657	0.0114	0.619088	0.407185	0.00128	0.361557	0.0761354	JADE1 (0.0821315345266392),LINC02615 (0.0858508081853562),PGRMC2 (0.0165438020143488)	ENSG00000273077 (7826)	0.03284	0.1433	C	A
rs74470551	chr4	128565969	A	G	intergenic;.	chr4-128565532-128566033	0.00130384	1.66271	0.000696	0.0644837	0.0248597	0.00193	0.472124	0.114798	JADE1 (0.134477158365833),LINC02615 (0.0534679913818554),PGRMC2 (0.0217137001384364)	ENSG00000248187 (1939)	0.02416	-0.5553	G	A
rs72733786	chr4	147079294	C	A	intergenic;.	chr4-147079111-147079612	0.000482063	1.74639	0.00988	0.573336	0.352893	-0.00467	0.7077	-0.277775	EDNRA (0.0552179978688585)	ENSG00000286371 (0)	0.02279	0.5759	A	C
rs77524296	chr4	181528580	G	A	intergenic;.	chr4-181528510-181529011	0.00578718	1.80756	-0.0008	0.0733988	-0.0285744	0.00645	0.778344	0.383651	LINC02500 (0.0554143368031185)	ENSG00000225356 (-5510)	0.04807	-0.1844	A	G
rs76986967	chr4	181528658	T	C	intergenic;.	chr4-181528510-181529011	0.00578718	1.80756	-0.0132	0.665095	-0.471477	0.000423	0.144523	0.0251604	LINC02500 (0.0554143368031185)	ENSG00000225356 (-5510)	0.04804	-0.1845	C	T
rs67596855	chr4	185143813	G	A	intronic;.	chr4-185143442-185143943	0.000314095	1.21483	-0.000156	0.0166027	-0.005572	-0.0014	0.384863	-0.0832731		SLC25A4 (0)	0.01595	0.2386	A	G
rs1833662	chr5	107778814	A	G	intergenic;.	chr5-107778606-107779107	0.00247907	2.06891	-0.0547	0.951343	-1.95377	0.0089	0.836948	0.529379	EFNA5 (0.149342831814372)	RN7SKP122 (31522)	0.0102	-0.1732	G	A
rs73781851	chr5	109922160	G	A	intergenic;.	chr5-109922089-109922590	0.0022013	1.38889	0.00259	0.213608	0.0925095	0.00391	0.664185	0.23257		PGAM5P1 (-36667)	0.04743	-0.8435	A	G
rs10478464	chr5	120442755	G	T	intergenic;.	chr5-120442645-120443146	0.00624841	1.51849	5.01e-05	0.00639723	0.00178947	-0.000895	0.275953	-0.0532353	PRR16 (0.293538590517195)	PRR16 (21154)	0.04801	-0.1418	T	G
rs76837861	chr5	121731405	A	G	intergenic;.	chr5-121731343-121731844	0.00760557	1.66987	-0.00763	0.49079	-0.272528	0.0017	0.436975	0.101117	SRFBP1 (0.122266970940192)	ENSG00000249600 (-59472)	0.008595	-0.4695	G	A
rs6865644	chr5	122493473	C	T	intergenic;.	chr5-122493278-122493779	0.00927659	1.2894	0.00231	0.193297	0.0825085	0.0131	0.891738	0.779198		MGC32805 (-14192)	0.03843	-0.1326	T	C
rs10647268	chr5	122493600	T	TGC	intergenic,.	chr5-122493278-122493779	0.00927659	1.2894	-0.000601	0.0562746	-0.0214665	-0.00962	0.84922	-0.572205		MGC32805 (-14192)	0.02693	-0.1425	TGC	T
rs10647268	chr5	122493600	T	TGC	intergenic,.	chr5-122493278-122493779	0.00927659	1.2894	-0.000601	0.0562746	-0.0214665	-0.00962	0.84922	-0.572205		MGC32805 (-14192)	0.02693	-0.1425	TGC	T
rs78145601	chr5	138631399	G	A	intergenic;.	chr5-138631134-138631635	0.00224233	1.91627	-0.0626	0.962052	-2.23594	0.00538	0.740048	0.320006		CTNNA1 (0)	0.03677	-0.3862	A	G
rs78180647	chr5	141512385	A	G	UTR3;.	chr5-141512262-141512763	0.000966733	1.35015	-0.000166	0.0175449	-0.00592918	-0.00107	0.31701	-0.0636444		PCDHGA1 (0),PCDHGA2 (0),PCDHGA3 (0),PCDHGB1 (0),PCDHGA4 (0),PCDHGB2 (0),PCDHGA5 (0),PCDHGB3 (0),PCDHGA6 (0),PCDHGA7 (0),PCDHGB4 (0),PCDHGA8 (0),PCDHGB5 (0),PCDHGA9 (0),PCDHGB6 (0),PCDHGA10 (0),PCDHGB7 (0),PCDHGA11 (0),PCDHGA12 (0),PCDHGC3 (0),PCDHGC4 (0),PCDHGC5 (0)	0.02795	-0.3916	G	A
rs6597220	chr6	6589244	C	T	ncRNA_intronic;.	chr6-6589215-6589716	0.00519314	1.59302	0.00236	0.196938	0.0842944	0.00123	0.351395	0.0731613		LY86-AS1 (0),LY86 (0)	0.009127	0.1865	T	C
rs7751507	chr6	6589593	C	T	ncRNA_intronic;.	chr6-6589215-6589716	0.00519314	1.59302	0.0282	0.860428	1.00725	0.00556	0.747257	0.330713		LY86-AS1 (0),LY86 (0)	0.02119	0.1674	T	C
rs2787111	chr6	105180095	A	C	upstream;.	chr6-105179767-105180268	0.00658005	1.30121	0.000773	0.0710887	0.02761	0.00821	0.823413	0.488337	BVES (0.296993432634552),BVES-AS1 (0.296993432634552),LIN28B-AS1 (0.174871759920206),POPDC3 (1.0)	BVES-AS1 (0),POPDC3 (0)	0.03406	-0.6096	C	A
rs9372248	chr6	110068723	T	C	intergenic;.	chr6-110068518-110069019	0.00011896	2.29084	-0.0141	0.685215	-0.503623	0.004	0.669922	0.237923	DDO (0.346645764915097),METTL24 (0.292093223716736),SLC22A16 (0.0123787492018287)	ENSG00000286691 (-28278)	0.02032	-0.2247	C	T
rs62435951	chr6	110358210	A	G	exonic;synonymous SNV	chr6-110357834-110358335	0.00394239	1.34508	-0.00108	0.0969615	-0.0385754	0.0154	0.909947	0.916004	CDC40 (0.0203275857941228),DDO (0.414701681289302),METTL24 (1.0),SLC22A16 (0.0233649862933749)	METTL24 (0)	0.00408	-0.3526	G	A
rs142228203	chr6	136752610	C	T	intronic;.	chr6-136752516-136753017	0.00087201	2.1513	-0.0104	0.589764	-0.371467	0.00302	0.596474	0.179632	LOC101928429 (0.034350457086246),MAP3K5 (0.201654883340136),MAP7 (0.0510444427269272),PEX7 (0.0173801481889669),SLC35D3 (0.0835844071300247)	MAP3K5 (0)	0.04624	-0.4381	T	C
rs150779709	chr6	136752870	G	GC	intronic,.	chr6-136752516-136753017	0.00087201	2.1513	0.00348	0.274267	0.124299	-0.00998	0.854837	-0.593618	LOC101928429 (0.034350457086246),MAP3K5 (0.201654883340136),MAP7 (0.0510444427269272),PEX7 (0.0173801481889669),SLC35D3 (0.0835844071300247)	MAP3K5 (0)	0.04976	0.7464	GC	G
rs150779709	chr6	136752870	G	GC	intronic,.	chr6-136752516-136753017	0.00087201	2.1513	0.00348	0.274267	0.124299	-0.00998	0.854837	-0.593618	LOC101928429 (0.034350457086246),MAP3K5 (0.201654883340136),MAP7 (0.0510444427269272),PEX7 (0.0173801481889669),SLC35D3 (0.0835844071300247)	MAP3K5 (0)	0.04976	0.7464	GC	G
rs113482493	chr6	143140855	G	A	intronic;.	chr6-143140716-143141217	9.87453e-07	2.655	0.0055	0.391922	0.196449	-0.000234	0.0827301	-0.0139185	ADAT2 (0.0705461705905989),AIG1 (0.0921204069314559)	AIG1 (0)	0.02117	0.4877	A	G
rs3793202	chr7	6167511	G	A	intronic;.	chr7-6167192-6167693	0.000149351	1.58686	0.00205	0.173971	0.0732218	-0.00366	0.647322	-0.2177	ANKRD61 (0.0235224272709669),CCZ1 (0.0256254781930442),EIF2AK1 (0.042076256826937),RSPH10B2 (0.0349159454387784),SNORA80D (0.0718667612050223)	CYTH3 (0)	0.03258	0.1778	A	G
rs245861	chr7	29131839	T	C	intronic;.	chr7-29131646-29132147	0.00341356	1.88475	-0.00772	0.494469	-0.275743	0.000732	0.234165	0.0435399		CPVL (0),ENSG00000285412 (0)	0.005413	-0.185	C	T
rs2267720	chr7	30921380	G	A	intronic;.	chr7-30921082-30921583	0.00101176	1.34778	0.00332	0.263843	0.118584	0.0062	0.770323	0.368781		ENSG00000250424 (0),AQP1 (0)	0.007579	0.4015	A	G
rs11537659	chr7	30924274	A	G	UTR3;.	chr7-30924060-30924561	3.65898e-05	2.19163	0.00551	0.392448	0.196806	0.00161	0.422184	0.095764		AQP1 (0)	0.01291	0.3619	G	A
rs11537661	chr7	30924530	C	T	UTR3;.	chr7-30924060-30924561	3.65898e-05	2.19163	0.00342	0.270398	0.122155	-0.0028	0.575797	-0.166546		AQP1 (0)	0.01295	0.3666	T	C
rs116947614	chr7	117470679	C	T	intergenic;.	chr7-117470632-117471133	2.02725e-06	2.02609	-0.0131	0.662747	-0.467905	0.00565	0.750778	0.336066	CFTR (0.312494727948887),MIR6132 (0.0168557371622363),ST7-AS2 (0.147233527713074),WNT2 (0.0236824669521078)	CFTR (0)	0.04239	-0.4012	T	C
rs273969	chr7	137903623	A	G	intronic;.	chr7-137903564-137904065	0.00555149	1.37627	0.00641	0.437038	0.228952	0.023	0.945117	1.36806		CREB3L2 (0)	0.02103	0.1665	G	A
rs62486718	chr7	141590384	G	A	intronic;.	chr7-141590020-141590521	0.00116671	2.13727	-0.000477	0.045466	-0.0170375	-8.34e-05	0.0304239	-0.00496069	AGK (0.0548959410119842),DENND11 (0.0447772362015353)	AGK (0)	0.003862	-0.3004	A	G
rs6464206	chr7	152108572	G	A	intronic;.	chr7-152108308-152108809	0.00557599	1.68342	-0.00328	0.261209	-0.117155	-0.0158	0.9126	-0.939796		GALNT11 (0)	0.03798	-0.4128	A	G
rs62474696	chr8	3673869	G	A	intronic;.	chr8-3673425-3673926	0.000417298	2.31309	0.00139	0.122364	0.049648	-0.000612	0.201034	-0.0364022		CSMD1 (0)	0.001928	0.4665	A	G
rs73678980	chr8	51713599	T	C	intronic;.	chr8-51713211-51713712	0.00447432	1.70529	-0.000127	0.0138542	-0.00453618	0.00104	0.310276	0.06186		PXDNL (0)	0.006311	0.4827	C	T
rs2922066	chr8	98889394	G	A	intronic;.	chr8-98889101-98889602	0.00734944	1.79548	-0.0047	0.348333	-0.167874	-0.026	0.953429	-1.5465	STK3 (0.0318291505331644)	STK3 (0)	0.03914	-0.1442	A	G
rs11774617	chr8	127754325	A	C	intergenic;.	chr8-127754245-127754746	4.16581e-06	2.19674	-0.00203	0.172456	-0.0725075	-0.000145	0.0521374	-0.00862471		MYC (-11295)	0.04586	0.1546	C	A
rs4909347	chr8	134691261	T	C	intronic;.	chr8-134691192-134691693	0.00104575	1.2855	-0.00114	0.101893	-0.0407185	-0.00342	0.629664	-0.203424	MIR30B (0.0494562438415069),MIR30D (0.0111866975596179),NCRNA00250 (0.0126436829637158)	ZFAT (0)	0.009182	0.1754	C	T
rs146438911	chr8	134691349	G	GC	intronic,.	chr8-134691192-134691693	0.00104575	1.2855	0.00122	0.108487	0.0435759	-0.0259	0.953183	-1.54055	MIR30B (0.0494562438415069),MIR30D (0.0111866975596179),NCRNA00250 (0.0126436829637158)	ZFAT (0)	0.01303	0.3151	GC	G
rs146438911	chr8	134691349	G	GC	intronic,.	chr8-134691192-134691693	0.00104575	1.2855	0.00122	0.108487	0.0435759	-0.0259	0.953183	-1.54055	MIR30B (0.0494562438415069),MIR30D (0.0111866975596179),NCRNA00250 (0.0126436829637158)	ZFAT (0)	0.01303	0.3151	GC	G
rs146438911	chr8	134691349	G	GC	intronic,.	chr8-134691192-134691693	0.00104575	1.2855	0.00122	0.108487	0.0435759	-0.0259	0.953183	-1.54055	MIR30B (0.0494562438415069),MIR30D (0.0111866975596179),NCRNA00250 (0.0126436829637158)	ZFAT (0)	0.01303	0.3151	GC	G
rs146438911	chr8	134691349	G	GC	intronic,.	chr8-134691192-134691693	0.00104575	1.2855	0.00122	0.108487	0.0435759	-0.0259	0.953183	-1.54055	MIR30B (0.0494562438415069),MIR30D (0.0111866975596179),NCRNA00250 (0.0126436829637158)	ZFAT (0)	0.01303	0.3151	GC	G
rs146438911	chr8	134691349	G	GCCTGCA	intronic,.	chr8-134691192-134691693	0.00104575	1.2855	-0.00901	0.543613	-0.321819	-0.00368	0.648733	-0.218889	MIR30B (0.0494562438415069),MIR30D (0.0111866975596179),NCRNA00250 (0.0126436829637158)	ZFAT (0)	0.01303	0.3151	GC	G
rs146438911	chr8	134691349	G	GCCTGCA	intronic,.	chr8-134691192-134691693	0.00104575	1.2855	-0.00901	0.543613	-0.321819	-0.00368	0.648733	-0.218889	MIR30B (0.0494562438415069),MIR30D (0.0111866975596179),NCRNA00250 (0.0126436829637158)	ZFAT (0)	0.01303	0.3151	GC	G
rs11403515	chr8	134691351	T	TG	intronic,.	chr8-134691192-134691693	0.00104575	1.2855	0.000575	0.0540313	0.0205378	-0.0254	0.951901	-1.51081	MIR30B (0.0494562438415069),MIR30D (0.0111866975596179),NCRNA00250 (0.0126436829637158)	ZFAT (0)	0.01303	0.3151	TG	T
rs11403515	chr8	134691351	T	TG	intronic,.	chr8-134691192-134691693	0.00104575	1.2855	0.000573	0.0538617	0.0204664	-0.0254	0.951901	-1.51081	MIR30B (0.0494562438415069),MIR30D (0.0111866975596179),NCRNA00250 (0.0126436829637158)	ZFAT (0)	0.01303	0.3151	TG	T
rs10664735	chr8	134691353	A	ACTGT	intronic,.	chr8-134691192-134691693	0.00104575	1.2855	-0.000447	0.0428074	-0.0159659	0.0234	0.946362	1.39185	MIR30B (0.0494562438415069),MIR30D (0.0111866975596179),NCRNA00250 (0.0126436829637158)	ZFAT (0)	0.01303	0.3151	ACTGT	A
rs10664735	chr8	134691353	A	ACTGT	intronic,.	chr8-134691192-134691693	0.00104575	1.2855	-0.000442	0.0423487	-0.0157873	0.0234	0.946362	1.39185	MIR30B (0.0494562438415069),MIR30D (0.0111866975596179),NCRNA00250 (0.0126436829637158)	ZFAT (0)	0.01303	0.3151	ACTGT	A
rs4909803	chr8	138497242	T	G	UTR5;.	chr8-138496983-138497484	0.00232615	1.75553	0.000247	0.0249852	0.00882234	0.0176	0.923253	1.04686	FAM135B (1.0)	FAM135B (0)	0.01635	-0.3784	G	T
rs3639	chr8	140674071	T	C	intronic;.	chr8-140673993-140674494	0.0024277	1.69466	0.000346	0.0338321	0.0123584	0.019	0.930118	1.13013		PTK2 (0)	0.00611	0.1867	C	T
rs11775547	chr8	140938349	A	G	intronic;.	chr8-140937974-140938475	0.00834549	1.91388	-0.00139	0.122364	-0.049648	-7.43e-05	0.0271728	-0.00441942		PTK2 (0)	0.01692	-0.1513	G	A
rs146259765	chr8	141205857	G	A	intergenic;.	chr8-141205856-141206357	0.000674943	1.46719	0.000958	0.0867822	0.0342178	0.0184	0.92728	1.09445		SLC45A4 (809)	0.00258	0.9024	A	G
rs962816	chr9	751055	A	G	intergenic;.	chr9-751012-751513	0.00686829	1.74831	0.000252	0.0254246	0.00900093	-0.00156	0.41366	-0.09279	DMRT2 (0.115055687358191)	KANK1 (-4908)	0.01502	-0.1858	G	A
rs4742329	chr9	751144	A	G	intergenic;.	chr9-751012-751513	0.00686829	1.74831	-0.0123	0.643115	-0.439331	0.00596	0.762107	0.354505	DMRT2 (0.115055687358191)	KANK1 (-4908)	0.01274	-0.1908	G	A
rs7865413	chr9	751359	C	T	intergenic;.	chr9-751012-751513	0.00686829	1.74831	-0.00742	0.482048	-0.265027	-0.000818	0.256661	-0.0486553	DMRT2 (0.115055687358191)	KANK1 (-4908)	0.01325	-0.1891	T	C
rs2781097	chr9	119802678	C	A	intergenic;.	chr9-119802485-119802986	0.00352586	1.645	0.0172	0.742982	0.614349	-0.0313	0.963985	-1.86175		LINC01613 (132067)	0.03288	0.4007	A	C
rs72767426	chr9	119802706	G	A	intergenic;.	chr9-119802485-119802986	0.00352586	1.645	0.0116	0.624581	0.414328	0.167	0.998513	9.93329		LINC01613 (132067)	0.04479	-0.2733	A	G
rs36109493	chr9	134410366	G	T	intronic;.	chr9-134410173-134410674	0.00389392	1.38208	0.00869	0.53203	0.310389	0.0071	0.797067	0.422313		RXRA (0)	0.01512	-0.3879	T	G
rs7907091	chr10	3503725	G	A	ncRNA_intronic;.	chr10-3503277-3503778	5.59627e-05	2.41377	0.0176	0.749286	0.628636	-0.00142	0.388605	-0.0844627	LINC02669 (1.0)	LINC02669 (-363)	0.01135	-0.1606	A	G
rs17491614	chr10	12482638	G	A	intronic;.	chr10-12482586-12483087	3.49718e-05	2.55739	-0.00205	0.173971	-0.0732218	-0.00178	0.449674	-0.105876	CDC123 (0.0603988372691709),NUDT5 (0.0603988372691709)	CAMK1D (0)	0.01167	-0.1705	A	G
rs7069263	chr10	24208749	T	C	intronic;.	chr10-24208623-24209124	0.00850293	1.13922	-0.00455	0.339769	-0.162517	0.00151	0.404894	0.0898159	KIAA1217 (1.0)	KIAA1217 (0)	0.03825	0.1318	C	T
rs11010056	chr10	34961275	G	T	intergenic;.	chr10-34960903-34961404	1.55315e-07	2.15848	-0.000972	0.0879526	-0.0347179	-0.0145	0.903464	-0.862471	CREM (0.0218507602530274),PARD3 (0.0644427844287173),PARD3-AS1 (0.0644427844287173)	PRDX2P2 (3665)	0.01481	-0.1562	T	G
rs12255880	chr10	71746515	T	C	intronic;.	chr10-71746460-71746961	0.00735207	1.19189	0.0113	0.616277	0.403613	0.0415	0.976323	2.46845		CDH23 (0)	0.01647	0.1536	C	T
rs12248205	chr10	71746757	C	A	intronic;.	chr10-71746460-71746961	0.00735207	1.19189	0.0226	0.812935	0.807226	-0.0267	0.955076	-1.58814		CDH23 (0)	0.01475	0.1561	A	C
rs2177843	chr10	73650119	C	T	intronic;.	chr10-73649805-73650306	0.000585892	1.69008	0.0361	0.902648	1.28942	0.00558	0.748047	0.331903	ANXA7 (0.0377389331280436),CFAP70 (0.0403930992425571),DNAJC9-AS1 (0.0998542574239655),MRPS16 (0.0202797241203068),MSS51 (0.240513171486072),MYOZ1 (0.0840609226271474),SYNPO2L (0.367542742676692),USP54 (0.0125902462030563)	SYNPO2L (0)	0.002617	0.2674	T	C
rs10786419	chr10	98421183	T	C	intronic;.	chr10-98420784-98421285	0.000323119	1.96998	-0.00251	0.207876	-0.0896521	-0.000987	0.298062	-0.0587075	LOC101927278 (0.0309494489134141),LOXL4 (0.0704550777875424),MIR4685 (0.452658413935534),PYROXD2 (0.104096840894966)	HPS1 (0),ENSG00000289758 (0)	0.02199	-0.1535	C	T
rs10749228	chr10	116716485	T	C	intronic;.	chr10-116716346-116716847	0.00313115	1.93826	0.00437	0.329295	0.156088	0.00474	0.711211	0.281939	C10orf82 (0.0402042980381004),ENO4 (0.160999534322),GFRA1 (0.0489760056780138),HSPA12A (0.160999534322)	HSPA12A (0)	0.01587	0.2724	C	T
rs117434445	chr10	116716588	G	A	intronic;.	chr10-116716346-116716847	0.00313115	1.93826	-0.0121	0.637985	-0.432187	0.006	0.763521	0.356885	C10orf82 (0.0402042980381004),ENO4 (0.160999534322),GFRA1 (0.0489760056780138),HSPA12A (0.160999534322)	HSPA12A (0)	0.009494	0.3451	A	G
rs74162323	chr10	117496572	A	G	ncRNA_intronic;.	chr10-117496456-117496957	0.00501132	1.37849	0.00783	0.498913	0.279672	0.00391	0.664185	0.23257	EMX2 (0.019571950845698),EMX2OS (0.0576851243455036),MIR3663 (0.0348861664141538),PDZD8 (0.0426356220807046),SHTN1 (0.0834840252251395)	EMX2OS (0)	0.007565	0.3782	G	A
rs117706828	chr10	117496721	C	T	ncRNA_intronic;.	chr10-117496456-117496957	0.00501132	1.37849	0.000356	0.0347226	0.0127156	0.00217	0.504848	0.129073	EMX2 (0.019571950845698),EMX2OS (0.0576851243455036),MIR3663 (0.0348861664141538),PDZD8 (0.0426356220807046),SHTN1 (0.0834840252251395)	EMX2OS (0)	0.004459	0.4327	T	C
rs4620720	chr11	8594392	G	A	upstream;.	chr11-8594016-8594517	1.38891e-07	1.72279	-0.00173	0.149366	-0.0617921	-0.0119	0.879659	-0.707821	LMO1 (0.19389197159734),SNORA3A (0.0409511052991779),SNORA3B (0.0601534399136504),STK33 (1.0)	STK33 (0)	0.005406	-0.1776	A	G
rs4620720	chr11	8594392	G	A	upstream;.	chr11-8594016-8594517	1.38891e-07	1.72279	-0.00173	0.149366	-0.0617921	-0.0119	0.879659	-0.707821	LMO1 (0.19389197159734),SNORA3A (0.0409511052991779),SNORA3B (0.0601534399136504),STK33 (1.0)	STK33 (0)	0.005406	-0.1776	A	G
rs4620720	chr11	8594392	G	C	upstream;.	chr11-8594016-8594517	1.38891e-07	1.72279	0.00354	0.278139	0.126442	-0.00164	0.42721	-0.0975484	LMO1 (0.19389197159734),SNORA3A (0.0409511052991779),SNORA3B (0.0601534399136504),STK33 (1.0)	STK33 (0)	0.005406	-0.1776	A	G
rs4620720	chr11	8594392	G	C	upstream;.	chr11-8594016-8594517	1.38891e-07	1.72279	0.00354	0.278139	0.126442	-0.00164	0.42721	-0.0975484	LMO1 (0.19389197159734),SNORA3A (0.0409511052991779),SNORA3B (0.0601534399136504),STK33 (1.0)	STK33 (0)	0.005406	-0.1776	A	G
rs11022101	chr11	11981607	C	T	intronic;.	chr11-11981325-11981826	0.00229613	1.90277	-0.00249	0.206442	-0.0889377	0.00632	0.774237	0.375918		DKK3 (0)	0.01467	-0.2596	T	C
rs4757754	chr11	19110654	T	C	intergenic;.	chr11-19110243-19110744	0.00649038	1.92807	-0.00148	0.12963	-0.0528626	-3.64e-05	0.013588	-0.0021651	CSRP3 (0.0734130011328042),E2F8 (0.265917910482544),MRGPRX2 (0.0101103355761517),ZDHHC13 (0.122573294770062)	ZDHHC13 (6355)	0.03475	-0.1558	C	T
rs4757755	chr11	19110741	G	A	intergenic;.	chr11-19110243-19110744	0.00649038	1.92807	0.00384	0.297227	0.137157	0.000232	0.0820519	0.0137995	CSRP3 (0.0734130011328042),E2F8 (0.265917910482544),MRGPRX2 (0.0101103355761517),ZDHHC13 (0.122573294770062)	ZDHHC13 (6355)	0.03421	-0.1562	A	G
rs4417256	chr11	28476092	C	T	intergenic;.	chr11-28475942-28476443	0.00194541	1.89548	0.015	0.703698	0.535769	-0.0131	0.891738	-0.779198	KIF18A (0.0535339159037658),METTL15 (0.0535339159037658)	METTL15 (0)	0.009512	-0.1641	T	C
rs1322507	chr11	29773950	T	C	intergenic;.	chr11-29773523-29774024	0.00260415	1.48409	0.0716	0.970844	2.55741	0.0454	0.979453	2.70043	KCNA4 (0.503421673171437)	LINC02755 (0),ENSG00000254734 (0)	0.01892	-0.1987	C	T
rs61897406	chr11	75477215	G	A	intronic;.	chr11-75476937-75477438	0.00114407	1.6977	-0.0131	0.662747	-0.467905	-0.00335	0.624235	-0.199261		GDPD5 (0)	0.00349	0.3684	A	G
rs11233720	chr11	83691525	G	A	intronic;.	chr11-83691313-83691814	0.00870616	1.33931	0.00992	0.574629	0.354322	0.0682	0.989788	4.05659	DLG2 (0.0106301958038495)	DLG2 (0),DLG2-AS2 (0)	0.01219	0.1742	A	G
rs12797231	chr11	94706232	G	A	ncRNA_intronic;.	chr11-94706204-94706705	0.00433428	1.58053	-0.0351	0.898358	-1.2537	0.00155	0.411923	0.0921952		PIWIL4-AS1 (0),AMOTL1 (0)	0.02074	-0.3295	A	G
rs35550608	chr11	94706514	C	T	ncRNA_intronic;.	chr11-94706204-94706705	0.00433428	1.58053	-0.00471	0.348906	-0.168232	-0.00474	0.711211	-0.281939		PIWIL4-AS1 (0),AMOTL1 (0)	0.02054	-0.3299	T	C
rs4533068	chr11	112962896	G	A	ncRNA_intronic;.	chr11-112962860-112963361	1.51935e-05	1.77003	-0.00022	0.0225301	-0.00785795	0.00226	0.516203	0.134427	LINC02764 (0.159172289409171),LOC101928847 (1.0),NCAM1 (0.435337692285669)	ENSG00000247416 (0),NCAM1 (0)	0.02901	-0.2142	A	G
rs2534710	chr12	6460997	C	T	intronic;.	chr12-6460982-6461483	0.000294597	1.70441	0.00136	0.11993	0.0485764	-0.0157	0.911942	-0.933848		TAPBPL (0)	0.02358	-0.1575	T	C
rs1420342	chr12	67709682	A	G	ncRNA_exonic;.	chr12-67709323-67709824	0.00502546	1.53568	-0.000865	0.0789389	-0.030896	-0.000242	0.0854363	-0.0143943	CAND1 (0.0367552219301028),DYRK2 (0.218788094959937),IFNG-AS1 (0.0204481970624771),LINC01479 (0.277294024610076),LINC02420 (0.190326680550525)	LINC02421 (0)	0.0485	0.179	G	A
rs756823	chr12	110927046	T	C	intergenic;.	chr12-110927025-110927526	0.00250124	1.94312	-0.00708	0.467421	-0.252883	0.000492	0.16576	0.0292645	CCDC63 (0.0827534734804268),CUX2 (0.121486746709079),LINC01405 (0.110625671800906),MYL2 (0.367475609579048)	MYL2 (-5583)	0.02238	-0.1455	C	T
rs6489835	chr12	110927239	C	T	intergenic;.	chr12-110927025-110927526	0.00250124	1.94312	-0.0401	0.917462	-1.43229	0.00411	0.676681	0.244466	CCDC63 (0.0827534734804268),CUX2 (0.121486746709079),LINC01405 (0.110625671800906),MYL2 (0.367475609579048)	MYL2 (-5583)	0.03016	-0.1375	T	C
rs886125	chr12	110927520	A	G	intergenic;.	chr12-110927025-110927526	0.00250124	1.94312	-0.0307	0.876151	-1.09654	0.0117	0.877414	0.695925	CCDC63 (0.0827534734804268),CUX2 (0.121486746709079),LINC01405 (0.110625671800906),MYL2 (0.367475609579048)	MYL2 (-5583)	0.01938	-0.1489	G	A
rs7953254	chr12	110931597	T	G	intergenic;.	chr12-110931378-110931879	0.000297382	1.32507	-0.0173	0.744575	-0.617921	0.0154	0.909947	0.916004	CCDC63 (0.178721897254788),CUX2 (0.222448461639095),LINC01405 (0.244836886011012),MYL2 (0.741578221526299)	LINC01405 (2711)	0.03148	-0.1364	G	T
rs61943018	chr12	110931842	T	C	intergenic;.	chr12-110931378-110931879	0.000297382	1.32507	-0.00375	0.291576	-0.133942	-0.00478	0.713162	-0.284318	CCDC63 (0.178721897254788),CUX2 (0.222448461639095),LINC01405 (0.244836886011012),MYL2 (0.741578221526299)	LINC01405 (2711)	0.03591	0.3624	C	T
rs61931165	chr12	114704357	T	C	intergenic;.	chr12-114704119-114704620	0.00663567	1.57966	0.00423	0.320993	0.151087	-0.0014	0.384863	-0.0832731	TBX5 (0.29097820602043)	TBX3-AS1 (0)	0.003226	0.2148	C	T
rs79847263	chr12	119208909	C	T	intergenic;.	chr12-119208598-119209099	0.00853062	1.08137	-0.0485	0.939823	-1.73232	-0.021	0.938307	-1.2491	CCDC60 (0.0139100464735383),HSPB8 (0.412322907899887),LOC105370024 (0.297722411467392),SRRM4 (0.102829619361813)	HSPB8 (0)	0.02243	0.3004	T	C
rs12826034	chr12	119247446	T	C	intergenic;.	chr12-119246995-119247496	6.38257e-05	1.68464	0.00533	0.383	0.190377	0.0116	0.876279	0.689977	CCDC60 (0.0424837118405614),HSPB8 (0.400717538211727),LOC105370024 (0.204355392511687),SRRM4 (0.100199683333284)	ENSG00000256311 (0)	0.02304	-0.3261	C	T
rs12829472	chr12	119247460	C	T	intergenic;.	chr12-119246995-119247496	6.38257e-05	1.68464	-0.000158	0.0167928	-0.00564344	0.00338	0.626587	0.201045	CCDC60 (0.0424837118405614),HSPB8 (0.400717538211727),LOC105370024 (0.204355392511687),SRRM4 (0.100199683333284)	ENSG00000256311 (0)	0.02307	-0.3261	T	C
rs4942379	chr13	44922424	C	T	intergenic;.	chr13-44922267-44922768	0.00242392	1.44859	-0.0138	0.67868	-0.492908	-0.00839	0.827143	-0.499044		NUFIP1 (16481)	0.02098	0.1791	T	C
rs118063839	chr13	89515164	G	A	intergenic;.	chr13-89514846-89515347	0.00915241	1.61221	-0.0111	0.610577	-0.396469	0.00404	0.672393	0.240302		LINC02336 (0)	0.007572	-0.6944	A	G
rs17127071	chr14	23142170	A	G	intronic;.	chr14-23142002-23142503	0.000217489	1.62118	-0.00012	0.0131942	-0.00428616	0.00363	0.645196	0.215915		SLC7A8 (0)	0.0452	0.4954	G	A
rs28631169	chr14	23418974	C	T	intronic;.	chr14-23418938-23419439	0.00168487	1.63524	0.00805	0.507683	0.28753	-0.000696	0.224431	-0.0413986	MIR208B (1.0)	MYH7 (0)	0.02503	-0.2008	T	C
rs1312630	chr14	24889786	G	T	intronic;.	chr14-24889767-24890268	0.00706925	2.00639	0.00174	0.150154	0.0621493	-0.000272	0.0955389	-0.0161788		STXBP6 (0)	0.02293	0.1513	T	G
rs1241632	chr14	24889914	C	T	intronic;.	chr14-24889767-24890268	0.00706925	2.00639	-0.00162	0.140725	-0.0578631	1.71e-05	0.00658121	0.00101712		STXBP6 (0)	0.02364	0.1505	T	C
rs1241631	chr14	24890039	G	A	intronic;.	chr14-24889767-24890268	0.00706925	2.00639	-0.00178	0.15327	-0.063578	0.00193	0.472124	0.114798		STXBP6 (0)	0.02292	0.1513	A	G
rs1241630	chr14	24890206	G	A	intronic;.	chr14-24889767-24890268	0.00706925	2.00639	-0.000603	0.0564494	-0.0215379	-0.00023	0.0813736	-0.0136806		STXBP6 (0)	0.02293	0.1513	A	G
rs1241629	chr14	24890237	A	C	intronic;.	chr14-24889767-24890268	0.00706925	2.00639	0.00113	0.101064	0.0403613	0.000163	0.0584012	0.00969536		STXBP6 (0)	0.02291	0.1513	C	A
rs1951614	chr14	81205762	C	T	intronic;.	chr14-81205614-81206115	0.000978413	2.23382	0.0141	0.685215	0.503623	-0.0503	0.982603	-2.99188		GTF2A1 (0)	0.03727	0.1319	T	C
rs75948213	chr14	102475220	A	G	intronic;.	chr14-102474867-102475368	0.00288031	1.38713	0.0058	0.407278	0.207164	-0.00372	0.651517	-0.221268		TECPR2 (0)	0.049	0.3317	G	A
rs58219314	chr14	105472794	C	T	upstream;.	chr14-105472556-105473057	5.67055e-06	1.4865	0.00325	0.259221	0.116083	0.00252	0.546564	0.149892	CRIP2 (1.0)	CRIP2 (0)	0.01089	-0.8131	T	C
rs73362493	chr15	26434083	G	A	intergenic;.	chr15-26433779-26434280	0.000438669	1.85359	-0.00798	0.504935	-0.285029	-0.0138	0.897893	-0.820834	GABRB3 (0.451710946433168)	LINC02248 (0),ENSG00000287280 (0)	0.006652	0.5659	A	G
rs117791095	chr15	26443380	G	T	intergenic;.	chr15-26443261-26443762	0.00299091	1.49995	-0.00883	0.537106	-0.31539	0.000436	0.148581	0.0259336	GABRB3 (0.433481450757502)	LINC02248 (0),ENSG00000287280 (0)	0.0287	-0.4243	T	G
rs28423033	chr15	100084007	G	A	intronic;.	chr15-100083559-100084060	0.00187096	2.11758	-0.000719	0.0664616	-0.0256812	0.00119	0.343032	0.0707821	DNM1P46 (0.0648448419860161)	ADAMTS17 (0)	0.003397	0.4544	A	G
rs73520930	chr16	17170870	T	C	intronic;.	chr16-17170377-17170878	0.000570148	2.1921	0.00184	0.157946	0.0657211	-0.000306	0.106881	-0.0182011		XYLT1 (0)	0.01466	-0.3822	C	T
rs76513736	chr16	85498706	G	A	intergenic;.	chr16-85498639-85499140	0.00164307	1.67957	0.00895	0.541457	0.319676	0.00455	0.70154	0.270637		GSE1 (0)	0.03369	0.4646	A	G
rs77239450	chr16	86985201	C	T	intergenic;.	chr16-86984946-86985447	0.000798025	1.44775	0.0046	0.34264	0.164303	0.000835	0.260988	0.0496664		ENSG00000287161 (-23679)	0.04617	-0.2653	T	C
rs34169093	chr17	19704119	C	T	exonic;synonymous SNV	chr17-19703733-19704234	0.00896037	1.49579	-0.000374	0.0363383	-0.0133585	0.00473	0.710715	0.281344	ALDH3A1 (0.0444987397588592),SLC47A1 (0.12067389207283),SLC47A2 (0.0893391502698454),ULK2 (0.0184471480042898)	SLC47A2 (0)	0.02357	-0.4218	T	C
rs58219619	chr17	45130257	G	A	intronic;.	chr17-45129958-45130459	0.00601538	1.46627	-0.0105	0.592827	-0.375039	-0.00522	0.733287	-0.31049		PLCD3 (0)	0.01318	-0.1975	A	G
rs876720	chr17	55289154	A	G	intronic;.	chr17-55288977-55289478	4.83309e-05	1.86249	-0.00634	0.433737	-0.226452	0.000211	0.0749191	0.0125504	HLF (0.0913460443565043),MMD (0.0553994207566066)	HLF (0)	0.01087	0.1654	G	A
rs876719	chr17	55289205	G	T	intronic;.	chr17-55288977-55289478	4.83309e-05	1.86249	0.0117	0.627316	0.4179	-0.00223	0.512453	-0.132642	HLF (0.0913460443565043),MMD (0.0553994207566066)	HLF (0)	0.04228	0.1454	T	G
rs116876036	chr17	78397681	C	T	intronic;.	chr17-78397578-78398079	0.00256276	1.36954	-0.00104	0.0936594	-0.0371467	0.0529	0.984031	3.14653		PGS1 (0)	0.005087	-0.3614	T	C
rs3809898	chr18	13725675	C	A	intronic;.	chr18-13725612-13726113	0.00805589	1.59592	0.00147	0.128827	0.0525054	0.00769	0.811875	0.457407	FAM210A (1.0)	FAM210A (0)	0.0197	0.1532	A	C
rs3809897	chr18	13725826	T	C	intronic;.	chr18-13725612-13726113	0.00805589	1.59592	0.000498	0.0472993	0.0177875	0.00621	0.770652	0.369375	FAM210A (1.0)	FAM210A (0)	0.01968	0.1532	C	T
rs3826559	chr18	13725961	G	A	intronic;.	chr18-13725612-13726113	0.00805589	1.59592	-4.65e-06	0.00123051	-0.000166089	-0.000127	0.0458388	-0.00755406	FAM210A (1.0)	FAM210A (0)	0.01965	0.1533	A	G
rs12965052	chr18	48139529	G	A	intronic;.	chr18-48139338-48139839	0.00339772	1.36972	-0.00893	0.540743	-0.318961	-0.0911	0.994131	-5.4187		ZBTB7C (0)	0.003982	-0.1983	A	G
rs1017084	chr19	2128055	C	T	intronic;.	chr19-2127713-2128214	0.00135876	1.3105	-0.0258	0.842409	-0.921523	-0.00236	0.528341	-0.140375		AP3D1 (0)	0.011	0.2779	T	C
rs72988712	chr19	4388647	G	A	intronic;.	chr19-4388292-4388793	0.00719421	1.3838	0.0184	0.761297	0.657211	-0.0062	0.770323	-0.368781		SH3GL1 (0)	0.02795	0.1961	A	G
rs2463089	chr19	47377534	C	T	intronic;.	chr19-47377240-47377741	0.000403799	1.37389	-0.000947	0.0858522	-0.0338249	0.00033	0.114774	0.0196286		DHX34 (0)	0.02343	-0.3259	T	C
rs141989966	chr20	24469080	TG	T	upstream,.	chr20-24468990-24469491	0.00389225	1.43916	-0.0137	0.676479	-0.489336	-0.0555	0.985262	-3.30118	SYNDIG1 (1.0)	SYNDIG1 (138)	0.01317	-0.3251	T	TG
rs141687430	chr20	24469420	C	T	UTR5;.	chr20-24468990-24469491	0.00389225	1.43916	-0.00293	0.237568	-0.104654	-0.00476	0.712184	-0.283128	SYNDIG1 (1.0)	SYNDIG1 (138)	0.01664	-0.3137	T	C
rs6022212	chr20	37987014	A	G	intronic;.	chr20-37986895-37987396	0.00805681	1.31317	0.00392	0.302176	0.140014	0.0442	0.978533	2.62905		TTI1 (0)	0.009692	-0.1656	G	A
rs6064028	chr20	38085177	G	T	intronic;.	chr20-38084998-38085499	0.000705002	1.80167	0.0171	0.741359	0.610777	-0.0033	0.620233	-0.196286		RPRD1B (0)	0.02073	-0.205	T	G
rs6064029	chr20	38085192	C	T	intronic;.	chr20-38084998-38085499	0.000705002	1.80167	0.00984	0.572028	0.351465	-0.00577	0.755279	-0.343204		RPRD1B (0)	0.02079	-0.2049	T	C
rs41278104	chr20	41362060	T	C	exonic;synonymous SNV	chr20-41361611-41362112	0.00261605	1.52325	-0.000502	0.0476484	-0.0179304	0.00338	0.626587	0.201045		EMILIN3 (0)	0.004514	-0.2137	C	T
rs60770750	chr20	44137390	C	T	intronic;.	chr20-44137093-44137594	0.00089846	1.45715	-0.00197	0.167901	-0.0703644	-0.0297	0.961215	-1.76658		JPH2 (0)	0.01357	-0.2468	T	C
rs191370365	chr20	57148728	G	T	intergenic;.	chr20-57148260-57148761	2.81541e-05	1.90359	-0.00756	0.487906	-0.270028	-0.00277	0.572825	-0.164762		ENSG00000288946 (7287)	0.001992	-0.48	T	G
rs62205790	chr20	57749029	T	C	intergenic;.	chr20-57748612-57749113	0.00383251	1.0536	-0.00694	0.461236	-0.247883	-0.0642	0.988585	-3.81866		NKILA (-35833)	0.0008192	0.2961	C	T
rs5992124	chr22	17851807	T	C	intronic;.	chr22-17851714-17852215	0.000421657	1.61763	-0.00409	0.312587	-0.146086	-0.00129	0.363547	-0.0767302		MICAL3 (0)	0.01678	-0.492	C	T
rs4823211	chr22	44267091	T	G	intronic;.	chr22-44266781-44267282	0.00656451	1.96612	-0.00122	0.108487	-0.0435759	0.000769	0.243981	0.0457407		SHISAL1 (0)	0.01421	0.2967	G	T

## Sheet: Pericytes
SNP	CHR	POS	REF	ALT	INFO	PEAK	PEAK_P	PEAK_LOGFC	DL_CDM	DL_CDM_Q	DL_CDM_Z	DL_Peri	DL_Peri_Q	DL_Peri_Z	GRN_TARGET	CLOSE_TARGET	GWAS_P	GWAS_BETA	GWAS_A1	GWAS_A2
rs3748592	chr1	944858	A	G	intronic;.	chr1-944771-945272	0.00319179	1.68089	-0.00518	0.374973	-0.185019	-0.00153	0.408439	-0.0910056	FAM87B (0.154553575221499),HES4 (0.173615172639398),KLHL17 (0.0308916744853543),LINC02593 (0.0760588880666934),NOC2L (0.0242969575069309),PLEKHN1 (0.0154141340291884),SAMD11 (0.264350841767569)	NOC2L (0)	0.0003313	0.5696	G	A
rs17393144	chr1	9150203	G	A	ncRNA_exonic;.	chr1-9150179-9150680	0.000795808	1.64776	0.0192	0.772547	0.685785	0.0596	0.986979	3.54505		MIR34AHG (0)	0.01786	-0.1648	A	G
rs12128240	chr1	9151244	C	T	ncRNA_exonic;.	chr1-9150810-9151311	0.00752772	1.35803	0.000471	0.0449373	0.0168232	0.00466	0.707199	0.27718		MIR34AHG (0)	0.002765	0.2173	T	C
rs57209488	chr1	15221054	T	C	downstream;.	chr1-15220929-15221430	0.0011724	2.62082	0.00877	0.534934	0.313247	0.00933	0.844479	0.554955		TMEM51 (-452)	0.0345	0.1933	C	T
rs147976281	chr1	17428038	G	A	intronic;.	chr1-17427621-17428122	5.02329e-05	2.96692	0.0148	0.699729	0.528626	-0.0151	0.907883	-0.898159	ATP13A2 (0.0799304365200748),PADI2 (0.0823969514820283),RCC2 (0.246378409669629),SDHB (0.159833519470965)	RCC2 (0)	0.04777	0.4405	A	G
rs1008485	chr1	24438199	C	T	intronic;.	chr1-24437709-24438210	4.09888e-05	2.67078	-0.0313	0.879565	-1.11797	-0.0118	0.878543	-0.701873		NIPAL3 (0)	0.0327	0.1501	T	C
rs143468964	chr1	29236440	A	G	upstream;.	chr1-29236211-29236712	0.000155697	0.686231	-0.00014	0.0150897	-0.00500052	-0.0101	0.856612	-0.600756	EPB41 (0.0608205681072827),MECR (0.0275122395302277),OPRD1 (0.0101151672060497),PTPRU (1.0),SRSF4 (0.0882027957681503),TMEM200B (0.238280894796274)	PTPRU (0)	0.003998	0.2547	G	A
rs634307	chr1	33180896	T	C	intronic;.	chr1-33180651-33181152	0.00264439	0.485583	0.00101	0.0911416	0.0360751	0.023	0.945117	1.36806		TRIM62 (0)	0.03399	-0.287	C	T
rs67631072	chr1	37996149	C	T	downstream;.	chr1-37995929-37996430	0.0003048	1.22667	0.000605	0.0566125	0.0216094	0.00214	0.500939	0.127289	C1orf109 (0.150583056728448),CDCA8 (0.150583056728448),DNALI1 (0.175255988649542),FHL3 (0.157688064160239),GNL2 (0.131493658942408),INPP5B (0.140360544114379),MANEAL (0.0130071293106948),MEAF6 (0.204027800115657),MTF1 (0.0941242750200025),POU3F1 (0.197948413497163),SF3A3 (0.126110242042245),SNIP1 (0.0762621047458278),UTP11 (0.0101504270822198),YRDC (0.0714437800156306)	FHL3 (340)	0.0004287	0.2286	T	C
rs41297865	chr1	54742245	C	T	ncRNA_exonic;.	chr1-54742208-54742709	7.32528e-06	3.36398	0.00502	0.366254	0.179304	-0.0235	0.946656	-1.3978		MROH7-TTC4 (0),TTC4 (0)	0.01499	-0.3492	T	C
rs11803547	chr1	54742310	T	C	ncRNA_exonic;.	chr1-54742208-54742709	7.32528e-06	3.36398	0.027	0.851789	0.964385	-0.0281	0.958108	-1.67141		MROH7-TTC4 (0),TTC4 (0)	0.01481	-0.3498	C	T
rs11803548	chr1	54742311	T	C	ncRNA_exonic;.	chr1-54742208-54742709	7.32528e-06	3.36398	-0.022	0.806607	-0.785795	0.0327	0.966134	1.94502		MROH7-TTC4 (0),TTC4 (0)	0.01481	-0.3498	C	T
rs12086065	chr1	54742531	C	T	ncRNA_exonic;.	chr1-54742208-54742709	7.32528e-06	3.36398	-0.0389	0.913357	-1.38943	-0.062	0.987858	-3.68781		MROH7-TTC4 (0),TTC4 (0)	0.01488	-0.3495	T	C
rs75580718	chr1	54743460	C	T	downstream;.	chr1-54743393-54743894	0.000227184	2.81668	-0.015	0.703698	-0.535769	-0.00488	0.718011	-0.290266		TTC4 (-737)	0.02534	-0.3237	T	C
rs79891281	chr1	87833575	G	A	intergenic;.	chr1-87833075-87833576	0.00206853	2.36466	-0.0023	0.19256	-0.0821513	-0.000916	0.281094	-0.0544844		PKN2-AS1 (0)	0.002171	0.7127	A	G
rs17131541	chr1	91726252	G	T	intronic;.	chr1-91725856-91726357	2.32631e-05	2.20133	-0.0138	0.67868	-0.492908	-0.0385	0.973437	-2.29001	CDC7 (0.149599135012667),HFM1 (0.170731275239896)	TGFBR3 (0)	0.01059	0.3703	T	G
rs55938763	chr1	91788528	C	T	intronic;.	chr1-91788512-91789013	0.0216487	1.62081	-0.000307	0.0303656	-0.0109654	0.00224	0.513699	0.133237	TGFBR3 (0.13786145658367)	TGFBR3 (0)	0.01326	-0.7039	T	C
rs182368480	chr1	91885443	C	T	intronic;.	chr1-91885366-91885867	0.00306189	0.859512	-0.000225	0.0229851	-0.00803654	0.00127	0.359564	0.0755406	EPHX4 (0.0357423577693317),TGFBR3 (0.190201627057861)	TGFBR3 (0)	0.03489	0.5554	T	C
rs61799114	chr1	115428952	G	A	intergenic;.	chr1-115428751-115429252	1.11154e-05	4.1739	0.004	0.307076	0.142872	-0.00559	0.748438	-0.332497		ENSG00000226973 (42689)	0.02986	0.1721	A	G
rs7525637	chr1	119000848	G	A	ncRNA_exonic;.	chr1-119000495-119000996	0.000364812	2.42012	-0.0364	0.90387	-1.30013	-0.0396	0.974543	-2.35544	HAO2 (0.024449668212821),LOC105378933 (0.177825968599204),TBX15 (0.0504395923156124),WARS2 (0.0483487545397331),WARS2-AS1 (0.0477111046238657),WARS2-IT1 (0.0741324301671782)	ENSG00000226172 (0),ENSG00000239216 (0)	0.02409	-0.1867	A	G
rs3811422	chr1	152037054	T	C	upstream;.	chr1-152036793-152037294	0.0145731	0.724553	-0.000286	0.0284838	-0.0102153	-9.57e-05	0.0347661	-0.00569231	S100A11 (1.0)	ENSG00000229021 (0),S100A11 (0)	0.001017	0.4897	C	T
rs11811241	chr1	161523790	A	G	upstream;.	chr1-161523687-161524188	0.0177847	0.464091	0.00302	0.243745	0.107868	0.00575	0.754546	0.342014	HSPA6 (1.0)	FCGR2A (0),ENSG00000273112 (0)	0.02656	0.1485	G	A
rs4657055	chr1	161524102	T	C	upstream;.	chr1-161523687-161524188	0.0177847	0.464091	0.000104	0.0116808	0.00371467	-0.000657	0.213687	-0.0390789	HSPA6 (1.0)	FCGR2A (0),ENSG00000273112 (0)	0.04239	0.1298	C	T
rs34287355	chr1	164617881	C	T	intronic;.	chr1-164617801-164618302	0.00247766	2.42012	0.000195	0.0202141	0.006965	-0.0439	0.978308	-2.61121		PBX1 (0)	0.00922	0.1898	T	C
rs4233187	chr1	181139687	A	G	intergenic;.	chr1-181139682-181140183	0.00489411	1.92698	0.000372	0.0361493	0.0132871	0.00112	0.328099	0.0666184	IER5 (0.131026611196266),MR1 (0.0321945563913601),STX6 (0.0961992193601573)	LINC01732 (34301)	0.01533	-0.2417	G	A
rs67146338	chr1	201719827	A	G	ncRNA_intronic;.	chr1-201719734-201720235	0.0013967	1.21776	0.0249	0.834835	0.889377	0.0501	0.982486	2.97999		NAV1 (0),IPO9-AS1 (0)	0.003435	-0.1977	G	A
rs41305074	chr1	201946422	G	A	UTR5;.	chr1-201946331-201946832	1.46697e-05	1.49661	0.00414	0.315607	0.147872	0.0129	0.889872	0.767302	LMOD1 (1.0)	LMOD1 (0)	0.01895	0.3016	A	G
rs17019129	chr1	212456075	C	T	intergenic;.	chr1-212455801-212456302	0.00272613	0.942719	-0.0034	0.269098	-0.121441	-0.000204	0.0725467	-0.0121341		NENF (-9423)	0.0452	-0.2589	T	C
rs665276	chr1	212496148	T	C	intergenic;.	chr1-212495820-212496321	4.71075e-11	4.14876	-0.00584	0.409313	-0.208593	0.0293	0.960457	1.74279		ENSG00000286213 (7857)	0.007744	-0.169	C	T
rs11385306	chr1	212496233	A	AC	intergenic,.	chr1-212495820-212496321	4.71075e-11	4.14876	-0.00236	0.196938	-0.0842944	-0.0104	0.860909	-0.6186		ENSG00000286213 (7857)	0.009315	-0.1651	AC	A
rs11385306	chr1	212496233	A	AC	intergenic,.	chr1-212495820-212496321	4.71075e-11	4.14876	-0.00236	0.196938	-0.0842944	-0.0104	0.860909	-0.6186		ENSG00000286213 (7857)	0.009315	-0.1651	AC	A
rs5744101	chr1	223143273	C	T	upstream;.	chr1-223143030-223143531	0.000155568	0.931585	0.000127	0.0138542	0.00453618	0.00386	0.66095	0.229596	TLR5 (1.0)	TLR5 (0)	0.002926	-0.4226	T	C
rs587043	chr1	226609821	T	C	downstream;.	chr1-226609708-226610209	0.000420682	2.14896	0.00556	0.395059	0.198592	0.00798	0.818478	0.474656		STUM (-479)	0.001404	-0.2188	C	T
rs75771943	chr1	234603820	T	C	downstream;.	chr1-234603711-234604212	0.00865474	1.85805	0.0272	0.853283	0.971529	-0.000488	0.164564	-0.0290266		IRF2BP2 (57)	0.01501	0.3886	C	T
rs7522023	chr1	236010081	A	C	intronic;.	chr1-236009849-236010350	0.000182305	2.60147	0.0136	0.674252	0.485764	0.0162	0.915165	0.963588	NID1 (0.19766463985719)	NID1 (0)	0.02839	0.1439	C	A
rs953071	chr2	11866489	C	T	intergenic;.	chr2-11866058-11866559	0.00136279	2.38312	-0.00507	0.369006	-0.18109	0.0174	0.922169	1.03497	MIR3681 (0.0837661126925974)	MIR3681HG (0)	0.03415	-0.1358	T	C
rs715670	chr2	20474946	G	A	intergenic;.	chr2-20474904-20475405	3.64001e-14	4.00502	-0.00325	0.259221	-0.116083	0.00335	0.624235	0.199261		Y_RNA (5439)	0.02868	0.141	A	G
rs12476527	chr2	26692756	G	T	UTR5;.	chr2-26692451-26692952	0.013859	0.223367	-9.12e-06	0.00187087	-0.000325748	-0.000549	0.182742	-0.0326549	KCNK3 (1.0)	KCNK3 (0)	0.004129	-0.343	T	G
rs10454138	chr2	42084344	C	T	intergenic;.	chr2-42084239-42084740	0.00853253	1.6095	-0.0175	0.747717	-0.625064	0.042	0.976759	2.49819		PKDCC (-25723)	0.004924	0.5952	T	C
rs10454140	chr2	42084436	G	T	intergenic;.	chr2-42084239-42084740	0.00853253	1.6095	-0.0088	0.536017	-0.314318	-0.038	0.972912	-2.26027		PKDCC (-25723)	0.004935	0.595	T	G
rs1723290	chr2	74120181	A	C	intergenic;.	chr2-74120047-74120548	0.00285248	0.632127	-1.11e-05	0.00213175	-0.000396469	-0.000377	0.129966	-0.0224242		FNBP1P1 (132)	0.007054	-0.2085	C	A
rs13001449	chr2	74198820	G	T	intronic;.	chr2-74198328-74198829	0.000439636	0.732977	1.54e-05	0.00264932	0.000550057	9.44e-05	0.0343204	0.00561498	MTHFD2 (1.0)	MTHFD2 (0),ENSG00000279070 (0)	0.02143	-0.3228	T	G
rs9309641	chr2	88056216	C	T	upstream;.	chr2-88056212-88056713	0.0152682	1.60397	-0.000152	0.0162229	-0.00542913	-0.0029	0.585437	-0.172494	KRCC1 (1.0),SMYD1 (0.0275021831202782)	KRCC1 (0)	0.02353	0.1474	T	C
rs13014084	chr2	102238305	A	G	intronic;.	chr2-102238299-102238800	0.00371987	2.40601	0.0103	0.586664	0.367895	0.00634	0.774873	0.377108		IL1RL2 (0)	0.02635	0.4099	G	A
rs3755282	chr2	102238422	C	T	intronic;.	chr2-102238299-102238800	0.00371987	2.40601	0.0114	0.619088	0.407185	-0.0156	0.911287	-0.9279		IL1RL2 (0)	0.007209	-0.1824	T	C
rs112538822	chr2	105732208	T	C	intergenic;.	chr2-105731984-105732485	0.0036876	2.28493	-0.0304	0.874391	-1.08583	-0.0317	0.964623	-1.88554		NCK2 (12427)	0.01984	0.5316	C	T
rs143767961	chr2	126669801	CTTA	C	intronic,.	chr2-126669764-126670265	0.00113621	1.67715	0.000208	0.0214301	0.00742934	-0.0295	0.960842	-1.75468		GYPC (0)	0.01347	-0.2751	C	CTTA
rs143767961	chr2	126669801	CTTA	C	intronic,.	chr2-126669764-126670265	0.00113621	1.67715	0.000208	0.0214301	0.00742934	-0.0295	0.960842	-1.75468		GYPC (0)	0.01347	-0.2751	C	CTTA
rs28387129	chr2	126670097	C	T	intronic;.	chr2-126669764-126670265	0.00113621	1.67715	0.00171	0.147782	0.0610777	-0.0236	0.94695	-1.40375		GYPC (0)	0.01827	-0.2635	T	C
rs12991768	chr2	127388669	A	G	intergenic;.	chr2-127388387-127388888	0.0187972	1.05754	0.000268	0.0268574	0.00957241	0.00367	0.648029	0.218294		MAP3K2 (0),MAP3K2-DT (0)	0.04165	0.1328	G	A
rs2625044	chr2	130797908	C	A	intergenic;.	chr2-130797881-130798382	0.00145539	0.510904	0.000227	0.0231714	0.00810798	-0.00278	0.573818	-0.165356	FAM168B (0.0474433246039734),GPR148 (0.0137937712352154),PLEKHB2 (0.0421163726089218)	CYCSP8 (-20925)	0.006238	-0.1982	A	C
rs62167032	chr2	143937499	C	T	ncRNA_exonic;.	chr2-143937086-143937587	0.000156959	1.39069	-0.0043	0.325155	-0.153587	-0.0263	0.954156	-1.56434	LOC101928386 (1.0)	ENSG00000232377 (0)	0.0403	-0.2511	T	C
rs1371044	chr2	144938340	G	A	ncRNA_intronic;.	chr2-144938291-144938792	0.0125793	1.56564	-0.000413	0.0397714	-0.0147515	-0.00219	0.507415	-0.130263	LINC01412 (0.234759517652854),LOC105373656 (0.260932086073281),ZEB2 (0.300400588922445),ZEB2-AS1 (0.0098822891293142)	TEX41 (0)	0.01957	-0.1703	A	G
rs55775354	chr2	151261757	G	A	UTR5;.	chr2-151261622-151262123	0.0116599	0.890819	-0.0028	0.228549	-0.10001	-0.00479	0.713651	-0.284913	NMI (0.419565453317129),RBM43 (1.0),RIF1 (0.149801858672408),TNFAIP6 (0.224038181667577)	RBM43 (0)	0.01283	0.1578	A	G
rs56376752	chr2	151261761	A	G	UTR5;.	chr2-151261622-151262123	0.0116599	0.890819	-0.00147	0.128827	-0.0525054	4.85e-05	0.0179487	0.00288482	NMI (0.419565453317129),RBM43 (1.0),RIF1 (0.149801858672408),TNFAIP6 (0.224038181667577)	RBM43 (0)	0.01288	0.1577	G	A
rs35240993	chr2	151261824	G	GT	UTR5,.	chr2-151261622-151262123	0.0116599	0.890819	7.69e-05	0.00906059	0.00274671	-0.000185	0.0660141	-0.0110039	NMI (0.419565453317129),RBM43 (1.0),RIF1 (0.149801858672408),TNFAIP6 (0.224038181667577)	RBM43 (0)	0.03752	0.1359	GT	G
rs35240993	chr2	151261824	G	GT	UTR5,.	chr2-151261622-151262123	0.0116599	0.890819	7.69e-05	0.00906059	0.00274671	-0.000185	0.0660141	-0.0110039	NMI (0.419565453317129),RBM43 (1.0),RIF1 (0.149801858672408),TNFAIP6 (0.224038181667577)	RBM43 (0)	0.03752	0.1359	GT	G
rs77702148	chr2	160826957	C	T	intergenic;.	chr2-160826466-160826967	1.15433e-12	4.14876	-0.00555	0.394539	-0.198235	0.00203	0.486245	0.120746		ENSG00000279844 (22346)	0.01918	0.298	T	C
rs74410749	chr2	160871305	G	T	intergenic;.	chr2-160871047-160871548	2.92043e-07	3.02808	-0.0208	0.792943	-0.742934	0.00377	0.654921	0.224242		RN7SL423P (5999)	0.01633	0.3067	T	G
rs2390644	chr2	168290450	T	C	intergenic;.	chr2-168290333-168290834	2.67563e-06	3.31651	0.00624	0.42896	0.22288	-0.0259	0.953183	-1.54055		STK39 (-42739)	0.03066	0.1375	C	T
rs138361870	chr2	168518881	A	G	intronic;.	chr2-168518397-168518898	0.0138439	1.15639	-0.00605	0.419726	-0.216094	0.0188	0.92919	1.11824		CERS6 (0)	0.03867	-0.377	G	A
rs138361870	chr2	168518881	A	G	intronic;.	chr2-168518397-168518898	0.0138439	1.15639	-0.00605	0.419726	-0.216094	0.0188	0.92919	1.11824		CERS6 (0)	0.03867	-0.377	G	A
rs138361870	chr2	168518881	A	T	intronic;.	chr2-168518397-168518898	0.0138439	1.15639	-0.0123	0.643115	-0.439331	0.013	0.890809	0.77325		CERS6 (0)	0.03867	-0.377	G	A
rs138361870	chr2	168518881	A	T	intronic;.	chr2-168518397-168518898	0.0138439	1.15639	-0.0123	0.643115	-0.439331	0.013	0.890809	0.77325		CERS6 (0)	0.03867	-0.377	G	A
rs140954900	chr2	203022855	T	G	intronic;.	chr2-203022683-203023184	0.00011989	2.70143	0.00334	0.265157	0.119298	-0.00276	0.571825	-0.164167	ABI2 (0.164519262430224),CARF (0.0799655490589731),ICA1L (0.112280255132128),NBEAL1 (0.205636054542898)	NBEAL1 (0)	0.01796	0.6106	G	T
rs10199795	chr2	217880962	G	A	exonic;synonymous SNV	chr2-217880858-217881359	1.71234e-07	2.84685	-0.0106	0.595866	-0.37861	-0.0165	0.917033	-0.981432		TNS1 (0)	0.02014	0.1504	A	G
rs13031825	chr2	223051964	G	A	UTR5;.	chr2-223051899-223052400	0.00142189	1.97165	-0.000224	0.0228933	-0.00800082	-0.00841	0.827543	-0.500233	ACSL3 (0.122247895240848),KCNE4 (1.0)	KCNE4 (0)	0.03823	0.4098	A	G
rs6436374	chr2	223100079	G	A	intergenic;.	chr2-223099984-223100485	0.000457247	2.24472	-0.00565	0.399668	-0.201807	-0.0119	0.879659	-0.707821	ACSL3 (0.170045752853269),KCNE4 (0.490835102992188)	KCNE4 (0)	0.04236	0.1326	A	G
rs7568128	chr2	230408514	T	C	intergenic;.	chr2-230408199-230408700	0.00823665	1.95372	0.0259	0.843225	0.925095	0.0626	0.988064	3.7235	CAB39 (0.0098428810435852),SLC16A14 (0.0389416936412398),SP100 (0.0597412854617842),SP110 (0.0950360626778132),SP140L (0.0586226065363089)	ENSG00000279964 (2000)	0.0414	0.1566	C	T
rs13002508	chr2	236589213	C	T	intergenic;.	chr2-236589008-236589509	1.1523e-06	3.36354	0.0211	0.796486	0.753649	-0.0757	0.991578	-4.50269		ACKR3 (-6655)	0.04088	0.309	T	C
rs73114099	chr2	240387686	T	C	intergenic;.	chr2-240387563-240388064	5.85268e-05	1.73502	0.0148	0.699729	0.528626	0.023	0.945117	1.36806		GPC1 (47599)	0.04692	-0.1778	C	T
rs1320127	chr2	240387871	T	G	intergenic;.	chr2-240387563-240388064	5.85268e-05	1.73502	0.00618	0.426082	0.220737	-0.0145	0.903464	-0.862471		GPC1 (47599)	0.04674	-0.1779	G	T
rs1320128	chr2	240387922	A	G	intergenic;.	chr2-240387563-240388064	5.85268e-05	1.73502	-0.00334	0.265157	-0.119298	-0.00242	0.535355	-0.143943		GPC1 (47599)	0.04786	-0.1771	G	A
rs73006498	chr2	240387933	G	A	intergenic;.	chr2-240387563-240388064	5.85268e-05	1.73502	0.00363	0.28392	0.129656	-0.0175	0.922712	-1.04091		GPC1 (47599)	0.03315	0.431	A	G
rs1873850	chr3	4583753	G	A	intronic;.	chr3-4583351-4583852	0.00906883	1.53322	-0.0122	0.640574	-0.435759	-0.00345	0.631961	-0.205209		ITPR1 (0)	0.04653	-0.1672	A	G
rs17038750	chr3	13896034	G	A	intergenic;.	chr3-13895775-13896276	0.00919191	1.47744	-6.02e-06	0.00143557	-0.000215022	6.56e-05	0.0240735	0.00390194	CHCHD4 (0.0725467427365652),FGD5P1 (0.0307290868200128),LSM3 (0.0834183228185952),TMEM43 (0.047042499317904),WNT7A (0.0157575660371735),XPC (0.0834183228185952)	WNT7A (-15705)	0.009647	0.7094	A	G
rs111654033	chr3	16265068	G	A	upstream;.	chr3-16264811-16265312	0.00975628	0.162906	0	3.71538e-05	0	-5.36e-07	0.000295875	-3.18817e-05	DPH3 (1.0),OXNAD1 (1.0)	DPH3 (0),OXNAD1 (0)	0.01711	-0.5349	A	G
rs2276786	chr3	16265263	A	C	UTR5;.	chr3-16264811-16265312	0.00975628	0.162906	5.36e-07	0.000374187	1.91448e-05	4.11e-06	0.00176459	0.000244466	DPH3 (1.0),OXNAD1 (1.0)	DPH3 (0),OXNAD1 (0)	0.01711	-0.5349	C	A
rs2303849	chr3	16513716	C	T	upstream;.	chr3-16513488-16513989	0.018996	0.815866	-0.000115	0.01272	-0.00410757	-0.00429	0.687281	-0.255172	RFTN1 (1.0)	RFTN1 (0)	0.03188	-0.4183	T	C
rs938078	chr3	24017364	G	A	intergenic;.	chr3-24017240-24017741	5.34683e-05	2.43292	-0.000101	0.0113909	-0.00360751	-0.0101	0.856612	-0.600756		NR1D2 (-36624)	0.003584	0.216	A	G
rs9857133	chr3	28008246	T	C	intergenic;.	chr3-28008100-28008601	6.13494e-09	4.16561	-0.00403	0.3089	-0.143943	0.0117	0.877414	0.695925	ZCWPW2 (0.136112595832054)	LINC01967 (0)	0.00379	-0.1989	C	T
rs13090784	chr3	28008282	C	T	intergenic;.	chr3-28008100-28008601	6.13494e-09	4.16561	0.000523	0.0494793	0.0186805	-0.00463	0.705669	-0.275396	ZCWPW2 (0.136112595832054)	LINC01967 (0)	0.02276	-0.1502	T	C
rs13090974	chr3	28008368	C	T	intergenic;.	chr3-28008100-28008601	6.13494e-09	4.16561	0.00899	0.54289	0.321105	-0.00892	0.837319	-0.530568	ZCWPW2 (0.136112595832054)	LINC01967 (0)	0.02239	-0.1506	T	C
rs9874998	chr3	29280872	C	T	ncRNA_exonic;.	chr3-29280731-29281232	0.00114343	1.10713	-0.0155	0.713322	-0.553628	-0.00599	0.763168	-0.35629	RBMS3 (0.0621607566860108),RBMS3-AS3 (1.0)	ENSG00000283563 (0),RBMS3 (0),RBMS3-AS3 (0)	0.01727	0.3608	T	C
rs9875163	chr3	29281001	C	T	upstream;.	chr3-29280731-29281232	0.00114343	1.10713	-0.00944	0.558664	-0.337178	-0.00138	0.381077	-0.0820834	RBMS3 (0.0621607566860108),RBMS3-AS3 (1.0)	ENSG00000283563 (0),RBMS3 (0),RBMS3-AS3 (0)	0.01636	0.3608	T	C
rs73056976	chr3	37893270	A	G	intronic;.	chr3-37892871-37893372	0.0208032	0.9903	0.00688	0.458598	0.24574	0.0151	0.907883	0.898159		CTDSPL (0)	0.01553	-0.4604	G	A
rs73056979	chr3	37893288	A	G	intronic;.	chr3-37892871-37893372	0.0208032	0.9903	-0.0051	0.370634	-0.182162	-0.00711	0.797331	-0.422908		CTDSPL (0)	0.02104	-0.4494	G	A
rs4458403	chr3	45607274	A	G	intronic;.	chr3-45607104-45607605	2.18839e-06	1.64322	0.023	0.81705	0.821513	0.00967	0.850036	0.575179		LIMD1 (0)	0.01942	-0.1518	G	A
rs6441923	chr3	45607305	G	T	intronic;.	chr3-45607104-45607605	2.18839e-06	1.64322	0.0334	0.890517	1.19298	-0.0465	0.980231	-2.76586		LIMD1 (0)	0.009409	-0.1731	T	G
rs77111097	chr3	62708623	T	C	intronic;.	chr3-62708519-62709020	4.03642e-06	3.20663	0.024	0.826729	0.857231	0.0211	0.938674	1.25504	C3orf14 (0.0339480995177069),CADPS (0.0171584115661145),PTPRG-AS1 (0.0339480995177069)	CADPS (0)	0.01489	-0.3364	C	T
rs80248423	chr3	62708744	A	G	intronic;.	chr3-62708519-62709020	4.03642e-06	3.20663	0.00433	0.326923	0.154659	0.0742	0.991243	4.41347	C3orf14 (0.0339480995177069),CADPS (0.0171584115661145),PTPRG-AS1 (0.0339480995177069)	CADPS (0)	0.01483	-0.3366	G	A
rs76241781	chr3	62708957	T	C	intronic;.	chr3-62708519-62709020	4.03642e-06	3.20663	0.0304	0.874391	1.08583	0.028	0.957901	1.66546	C3orf14 (0.0339480995177069),CADPS (0.0171584115661145),PTPRG-AS1 (0.0339480995177069)	CADPS (0)	0.01479	-0.3367	C	T
rs116082238	chr3	73547670	C	A	ncRNA_intronic;.	chr3-73547574-73548075	0.0062563	1.6869	-0.0211	0.796486	-0.753649	-0.0118	0.878543	-0.701873		PDZRN3 (0)	0.01356	0.5784	A	C
rs10934931	chr3	130261365	C	T	ncRNA_intronic;.	chr3-130260926-130261427	7.48548e-05	2.64134	-0.0565	0.954122	-2.01807	-0.00985	0.85286	-0.585885	COL6A5 (0.0359183555146918),LINC02021 (0.0161441153037856),PIK3R4 (0.148528573222664)	COL6A4P2 (0)	0.004069	0.2027	T	C
rs79251062	chr3	134145835	C	T	intergenic;.	chr3-134145368-134145869	0.00427466	2.48321	-0.00853	0.52608	-0.304674	-0.0029	0.585437	-0.172494		RYK (0)	0.006466	-0.3997	T	C
rs78447875	chr3	141797097	T	G	intronic;.	chr3-141797089-141797590	0.00081934	1.30279	0.00833	0.518514	0.297531	0.00126	0.357544	0.0749458	ATP1B3 (0.288492409587421),GK5 (0.0426245900933384),RNF7 (0.281776012689462),TFDP2 (0.0183543777346981)	ENSG00000285558 (0),GRK7 (0)	0.01747	-0.4256	G	T
rs78754475	chr3	152223964	G	A	intergenic;.	chr3-152223665-152224166	0.000240214	2.98071	-0.0016	0.13914	-0.0571487	-0.000961	0.291915	-0.057161	AADACP1 (0.0222268475364021),LOC101928166 (0.0446006474794207)	ENSG00000289315 (-18205)	0.01764	-0.505	A	G
rs1553081	chr3	159788339	G	T	intronic;.	chr3-159787886-159788387	0.00332546	2.0083	-0.0148	0.699729	-0.528626	-0.0048	0.71415	-0.285508		IQCJ-SCHIP1 (0)	0.01643	0.183	T	G
rs79110557	chr3	161217884	C	T	intergenic;.	chr3-161217452-161217953	5.21029e-07	3.15181	-0.0157	0.717084	-0.560772	-0.000692	0.223348	-0.0411607	B3GALNT1 (0.111054110627668),NMD3 (0.105989233121053),SPTSSB (0.185430676040837)	NMD3 (0)	0.01207	0.3667	T	C
rs4686567	chr3	184688546	C	T	intergenic;.	chr3-184688129-184688630	0.00839298	1.42985	-0.0172	0.742982	-0.614349	-0.021	0.938307	-1.2491		MAGEF1 (21734)	0.02438	-0.1852	T	C
rs12486835	chr3	195258678	C	T	intronic;.	chr3-195258611-195259112	0.00938747	2.04392	-0.00463	0.344351	-0.165374	-0.00131	0.367535	-0.0779198		XXYLT1 (0)	0.0369	-0.5172	T	C
rs112481051	chr3	195260336	G	T	intronic;.	chr3-195259968-195260469	5.70107e-05	0.676566	-3.58e-07	0.000301112	-1.2787e-05	-6.44e-06	0.00264962	-0.000383056		XXYLT1 (0)	0.02113	-0.6129	T	G
rs11185476	chr3	195851225	C	T	ncRNA_intronic;.	chr3-195850811-195851312	0.00375475	0.716848	-0.00813	0.510788	-0.290387	-0.0222	0.942525	-1.32047		LINC01983 (0)	0.0344	0.1407	T	C
rs3097926	chr4	123777755	T	G	ncRNA_intronic;.	chr4-123777259-123777760	0.00187057	1.80721	0.0078	0.497728	0.2786	0.00625	0.771967	0.371755	LINC01091 (0.0940682704241559)	LINC01091 (0)	0.004679	0.1871	G	T
rs74412478	chr4	138954474	G	A	ncRNA_intronic;.	chr4-138954011-138954512	0.015399	1.80736	-0.00479	0.353462	-0.171089	0.00577	0.755279	0.343204	ELF2 (0.0417267417087977),NOCT (0.0404049729151481)	ENSG00000250195 (0)	0.03593	0.2519	A	G
rs56217457	chr4	140307761	A	C	ncRNA_intronic;.	chr4-140307425-140307926	7.49453e-05	3.01449	-0.0571	0.955001	-2.0395	0.0661	0.989179	3.93168	MAML3 (0.021602470294717),SCOC (0.0287454409106647),UCP1 (0.0184541905048878)	SCOC (0),SCOC-AS1 (0)	0.01625	0.2218	C	A
rs11937069	chr4	153222876	A	C	intronic;.	chr4-153222400-153222901	0.000929826	1.03168	-0.00192	0.164094	-0.0685785	-0.00933	0.844479	-0.554955	ARFIP1 (0.111210466050018),LOC729870 (0.0526298485846118),MND1 (0.0572602329563488),TIGD4 (0.0774138844237527),TMEM131L (0.0326494381002416),TRIM2 (0.186515878803543)	TRIM2 (0),ENSG00000288637 (0)	0.00155	0.3298	C	A
rs28600314	chr4	159042209	C	T	intergenic;.	chr4-159042130-159042631	0.00316849	1.11587	-0.00236	0.196938	-0.0842944	0.00024	0.0847511	0.0142754		C4orf45 (-3371)	0.04418	0.1928	T	C
rs28455789	chr4	159042382	G	A	intergenic;.	chr4-159042130-159042631	0.00316849	1.11587	-0.0341	0.893842	-1.21798	-0.0816	0.992702	-4.85363		C4orf45 (-3371)	0.02972	0.2018	A	G
rs2706721	chr4	169201274	G	A	intronic;.	chr4-169201108-169201609	0.00476896	2.31585	-0.0017	0.146995	-0.0607205	0.044	0.978383	2.61715		SH3RF1 (0)	0.04378	0.1278	A	G
rs2591708	chr5	5528117	T	C	intergenic;.	chr5-5528016-5528517	0.000360028	3.28738	0.0181	0.756907	0.646495	-0.0135	0.895332	-0.80299	ICE1 (0.162275885043304)	ICE1 (-37797)	0.01635	0.2101	C	T
rs76689458	chr5	5675826	G	A	intergenic;.	chr5-5675517-5676018	5.87513e-05	3.53532	-0.00609	0.421693	-0.217522	0.000608	0.199904	0.0361643	ICE1 (0.0241471825285676)	ENSG00000286986 (12787)	0.0007567	0.5834	A	G
rs10070717	chr5	9834108	G	A	ncRNA_intronic;.	chr5-9833950-9834451	1.09185e-05	4.04249	-0.0123	0.643115	-0.439331	0.0165	0.917033	0.981432	CCT5 (0.0114461023675642),SEMA5A (0.100627676083928),SNHG18 (0.105240669499073),SNORD123 (0.0190332172223274)	LINC02112 (0)	0.007381	0.3159	A	G
rs57265165	chr5	39501565	C	T	intergenic;.	chr5-39501345-39501846	0.000814021	2.20788	-0.0483	0.939396	-1.72518	-0.0529	0.984031	-3.14653	DAB2 (0.121073636395872),LINC02104 (0.209179823677457)	LINC02104 (18552)	0.0112	0.3206	T	C
rs79967077	chr5	39503130	T	C	intergenic;.	chr5-39503082-39503583	0.00638732	1.68956	0.0404	0.918437	1.44301	0.0205	0.936434	1.21936	C9 (0.120885532641983),DAB2 (0.213162095996301),FYB1 (0.150532070704788),LINC02104 (0.197400650072426)	LINC02104 (16815)	0.01093	0.3218	C	T
rs78054479	chr5	54679067	T	G	ncRNA_intronic;.	chr5-54678649-54679150	0.00236014	2.57838	0.00114	0.101893	0.0407185	-0.00594	0.761408	-0.353316		ENSG00000287367 (0)	0.02324	-0.5101	G	T
rs141968809	chr5	62306223	C	T	UTR5;.	chr5-62305876-62306377	0.00116655	0.395185	0	3.71538e-05	0	-1.19e-07	8.38579e-05	-7.07821e-06	DIMT1 (0.13638044255383),IPO11 (0.249771458420884),IPO11-LRRC70 (0.0903918244125975),KIF2A (1.0)	KIF2A (0),ENSG00000288643 (0)	0.04679	0.2533	T	C
rs13436192	chr5	72109685	C	T	intronic;.	chr5-72109467-72109968	0.00376677	1.87707	0.00627	0.430394	0.223952	-0.0108	0.866353	-0.642392		MAP1B (0)	0.04062	0.1522	T	C
rs10058678	chr5	72109909	C	T	intronic;.	chr5-72109467-72109968	0.00376677	1.87707	-0.00553	0.393496	-0.19752	-0.0175	0.922712	-1.04091		MAP1B (0)	0.04067	0.1522	T	C
rs7707023	chr5	91114607	T	C	intronic;.	chr5-91114591-91115092	2.58001e-05	2.46231	-0.0411	0.92064	-1.46801	-0.261	0.999591	-15.5245		ADGRV1 (0),LUCAT1 (0)	0.005162	-0.1917	C	T
rs10942625	chr5	91114875	G	A	intronic;.	chr5-91114591-91115092	2.58001e-05	2.46231	0.00821	0.51387	0.293244	0.0835	0.993023	4.96664		ADGRV1 (0),LUCAT1 (0)	0.004756	-0.1933	A	G
rs80049489	chr5	140569254	A	G	downstream;.	chr5-140569125-140569626	0.00010788	2.6956	0.0218	0.804403	0.778652	0.0396	0.974543	2.35544	APBB3 (0.116180970795126),CD14 (0.212806879526869),DND1 (0.0222324605672448),EIF4EBP3 (0.128606532071946),HARS (0.0991750196384095),MIR6831 (0.116180970795126),NDUFA2 (0.0450014521804819),PCDHA4 (0.12898513835439),PCDHA7 (0.0273981428444393),PCDHAC1 (0.0239728460646473),PCDHAC2 (0.0645363782250548),SRA1 (0.0836522732104457),TMCO6 (0.165027670964153),VTRNA1-1 (0.113892678260223),VTRNA1-2 (0.172793…	ENSG00000283155 (0)	0.005557	0.3463	G	A
rs4912838	chr5	142280998	G	A	intergenic;.	chr5-142280950-142281451	0.000697456	2.29642	-0.00457	0.340922	-0.163231	0.000546	0.181863	0.0324765		SPRY4 (28976)	0.006985	0.1725	A	G
rs4912839	chr5	142281320	C	T	intergenic,.	chr5-142280950-142281451	0.000697456	2.29642	0.0296	0.869545	1.05725	0.00675	0.787336	0.401495		SPRY4 (28976)	0.007689	0.1704	T	C
rs4912839	chr5	142281320	C	T	intergenic,.	chr5-142280950-142281451	0.000697456	2.29642	0.0296	0.869545	1.05725	0.00675	0.787336	0.401495		SPRY4 (28976)	0.007689	0.1704	T	C
rs72803961	chr5	142419388	T	C	ncRNA_intronic;.	chr5-142419169-142419670	5.08642e-07	3.77903	-0.00493	0.361287	-0.17609	-0.0599	0.987091	-3.5629		SPRY4-AS1 (0)	0.02082	0.5764	C	T
rs9687436	chr5	149382173	G	A	intronic;.	chr5-149381814-149382315	0.0179839	0.452221	-0.00395	0.304033	-0.141086	-0.00382	0.658301	-0.227216		IL17B (0)	0.04889	0.9849	A	G
rs428690	chr5	149400465	G	A	intronic;.	chr5-149400279-149400780	1.23822e-06	2.85635	-0.0201	0.784302	-0.717931	0.00511	0.72849	0.303947		IL17B (0)	0.03526	-0.1818	A	G
rs113779369	chr5	150130727	A	C	intronic;.	chr5-150130385-150130886	0.00111213	2.03049	-0.00406	0.310758	-0.145015	-0.00806	0.820224	-0.479415		PDGFRB (0)	0.001193	0.6235	C	A
rs1145620	chr5	158254405	T	G	intergenic;.	chr5-158254312-158254813	3.31645e-06	4.51704	0.0181	0.756907	0.646495	-0.00279	0.574815	-0.165951		ENSG00000253424 (1324)	0.007872	-0.187	G	T
rs1963837	chr5	162637599	G	A	intergenic;.	chr5-162637156-162637657	2.96555e-05	4.01177	0.00959	0.563769	0.342535	-0.0274	0.956627	-1.62977		ENSG00000254186 (0)	0.04172	0.2503	A	G
rs17706296	chr5	172557611	C	T	ncRNA_intronic;.	chr5-172557125-172557626	3.00243e-05	1.36267	-0.0168	0.736399	-0.600062	-0.00381	0.657634	-0.226622		LINC01944 (0)	0.003391	0.3116	T	C
rs2092588	chr6	227293	C	T	intergenic;.	chr6-227211-227712	2.19957e-06	3.52749	-0.0178	0.752363	-0.63578	0.0316	0.964468	1.87959		ENSG00000205653 (-20820)	0.01677	-0.3774	T	C
rs6915641	chr6	227685	G	A	intergenic;.	chr6-227211-227712	2.19957e-06	3.52749	-0.0126	0.650649	-0.450046	0.00361	0.643762	0.214726		ENSG00000205653 (-20820)	0.0005438	0.9054	A	G
rs2224392	chr6	5260903	G	A	UTR5;.	chr6-5260747-5261248	0.018492	0.202546	-6.68e-06	0.00153846	-0.000238596	-0.000507	0.170267	-0.0301567	FARS2 (1.0),LYRM4 (1.0),LYRM4-AS1 (0.10814619130209),PPP1R3G (0.126834614787426),RPP40 (0.10814619130209)	LYRM4 (0),FARS2 (0)	0.01934	-0.1944	A	G
rs116670419	chr6	5261030	C	T	UTR5;.	chr6-5260747-5261248	0.018492	0.202546	0.000136	0.0147059	0.00485764	0.00137	0.379168	0.0814886	FARS2 (1.0),LYRM4 (1.0),LYRM4-AS1 (0.10814619130209),PPP1R3G (0.126834614787426),RPP40 (0.10814619130209)	LYRM4 (0),FARS2 (0)	0.01964	-0.194	T	C
rs140478583	chr6	5261233	GAGGCCGCGTTGCCCGGGTTACCGA	G	UTR5,.	chr6-5260747-5261248	0.018492	0.202546	-0.000631	0.0588502	-0.022538	-0.00502	0.72447	-0.298593	FARS2 (1.0),LYRM4 (1.0),LYRM4-AS1 (0.10814619130209),PPP1R3G (0.126834614787426),RPP40 (0.10814619130209)	LYRM4 (0),FARS2 (0)	0.006101	0.4532	G	GAGGCCGCGTTGCCCGGGTTACCGA
rs140478583	chr6	5261233	GAGGCCGCGTTGCCCGGGTTACCGA	G	UTR5,.	chr6-5260747-5261248	0.018492	0.202546	-0.000631	0.0588502	-0.022538	-0.00502	0.72447	-0.298593	FARS2 (1.0),LYRM4 (1.0),LYRM4-AS1 (0.10814619130209),PPP1R3G (0.126834614787426),RPP40 (0.10814619130209)	LYRM4 (0),FARS2 (0)	0.006101	0.4532	G	GAGGCCGCGTTGCCCGGGTTACCGA
rs140643662	chr6	21664313	G	A	intergenic;.	chr6-21664188-21664689	0.0138699	1.66453	0.00495	0.362421	0.176804	0.064	0.988519	3.80677	CASC15 (0.254032813715891),SOX4 (0.127348231698269)	CASC15 (0)	0.04488	0.8178	A	G
rs847846	chr6	34957594	A	C	intronic;.	chr6-34957454-34957955	1.34098e-07	3.56836	0.0186	0.764172	0.664354	0.0104	0.860909	0.6186		ANKS1A (0)	0.02818	-0.1646	C	A
rs76480692	chr6	40796994	G	A	intergenic;.	chr6-40796777-40797278	0.000219563	2.5918	-0.00544	0.388785	-0.194306	-0.205	0.999134	-12.1936	NFYA (0.0162773535522271),OARD1 (0.0162773535522271)	ENSG00000237947 (-81415)	0.002326	0.6159	A	G
rs142279522	chr6	41470660	G	A	intergenic;.	chr6-41470351-41470852	0.008008	1.5177	-0.00417	0.31741	-0.148944	-0.0108	0.866353	-0.642392		FOXP4-AS1 (0)	0.02207	-0.3896	A	G
rs9381093	chr6	41786838	C	T	exonic;synonymous SNV	chr6-41786377-41786878	0.000537699	0.570455	-0.000454	0.0434428	-0.016216	-0.0045	0.698873	-0.267663	TOMM6 (1.0)	FRS3 (0),ENSG00000124593 (0),PRICKLE4 (0)	0.00403	0.3734	T	C
rs770911	chr6	82364648	C	T	UTR5;.	chr6-82364575-82365076	0.00623482	1.40032	-0.00329	0.261868	-0.117512	-0.0236	0.94695	-1.40375	IBTK (0.0564388660658447),TPBG (0.205731952001366)	TPBG (0)	0.0161	0.161	T	C
rs1413524	chr6	96646216	A	C	intergenic;.	chr6-96645745-96646246	5.29372e-11	4.94843	0.00407	0.311372	0.145372	-0.0048	0.71415	-0.285508	FHL5 (0.373811510313994),GPR63 (0.225095863607687),KLHL32 (0.143856882706121),NDUFAF4 (0.143856882706121),UFL1 (0.0184983818523578)	RPS7P8 (2243)	0.03051	0.2953	C	A
rs72945662	chr6	107611095	G	A	intronic;.	chr6-107610893-107611394	1.41678e-05	2.43976	-0.00775	0.495702	-0.276814	-0.00805	0.820011	-0.47882	PDSS2 (0.0399587570527691),SEC63 (0.0308694715348958),SOBP (0.121534213428057)	SOBP (0)	0.04824	-0.226	A	G
rs61202914	chr6	111872848	G	A	intronic;.	chr6-111872663-111873164	0.00176931	1.07597	-1.74e-05	0.00288555	-0.000621493	-0.000212	0.0752586	-0.0126099		FYN (0)	0.01499	0.594	A	G
rs111838379	chr6	112886429	A	G	intergenic;.	chr6-112886342-112886843	1.74443e-06	4.78009	0.00842	0.521928	0.300745	0.000259	0.0911937	0.0154055		ENSG00000271498 (-59873)	0.03863	0.5747	G	A
rs591794	chr6	116767855	G	A	intergenic;.	chr6-116767678-116768179	4.11815e-07	3.66323	-0.0145	0.693624	-0.51791	0.0776	0.991959	4.61571	CALHM4 (0.0282069160476687),CALHM5 (0.0825117351584004),FAM162B (0.45837999042455),RFX6 (0.0672171117738543),RSPH4A (0.0512703811379045),RWDD1 (0.0712451823509905),ZUP1 (0.0472164776383368)	FAM162B (-1960)	0.02354	-0.157	A	G
rs9491521	chr6	125869061	C	T	intronic;.	chr6-125868983-125869484	9.75036e-06	2.73675	-0.00626	0.429914	-0.223594	0.00118	0.340921	0.0701873	HINT3 (0.257301868225495),NCOA7 (0.226409749099813),NCOA7-AS1 (0.0852038795485914),TRMT11 (0.0271911943203849)	NCOA7 (0)	0.02626	-0.2445	T	C
rs623219	chr6	137191749	C	T	intergenic;.	chr6-137191614-137192115	0.0107247	2.46043	-0.00019	0.0197624	-0.00678641	-0.0829	0.992927	-4.93095	IFNGR1 (0.0142672509826078)	IFNGR1 (5368)	0.01139	-1.5036	T	C
rs9321715	chr6	139369934	A	G	intergenic;.	chr6-139369446-139369947	0.0240611	1.09444	0.000101	0.0113909	0.00360751	0.0427	0.977342	2.53983	CITED2 (0.0842563733267419)	ENSG00000226571 (0)	0.04467	0.165	G	A
rs627149	chr6	142693711	G	A	intergenic;.	chr6-142693349-142693850	0.000950556	2.85192	0.000967	0.0875337	0.0345393	-0.00415	0.679081	-0.246845	HIVEP2 (0.130472246917089)	ENSG00000287084 (-12083)	0.04142	-0.133	A	G
rs12194954	chr6	150479102	T	C	intergenic;.	chr6-150479052-150479553	0.00369159	3.14495	0.0123	0.643115	0.439331	0.0564	0.98567	3.35471		ENSG00000219622 (25258)	0.0361	0.1843	C	T
rs11755586	chr6	166573279	A	G	intronic;.	chr6-166572815-166573316	0.00940276	1.76593	-0.026	0.844037	-0.928667	-0.00034	0.118053	-0.0202235		RPS6KA2 (0)	0.001254	-0.2242	G	A
rs28681436	chr7	4819843	T	C	intronic;.	chr7-4819634-4820135	7.93949e-21	3.57059	-0.00474	0.350605	-0.169303	-0.00163	0.425538	-0.0969536		RADIL (0)	0.008475	0.2222	C	T
rs879217	chr7	4821204	A	G	intronic;.	chr7-4821110-4821611	0.0206281	2.02154	0.00133	0.117502	0.0475049	0.00112	0.328099	0.0666184		RADIL (0)	0.00885	0.222	G	A
rs1002991	chr7	4821390	T	C	intronic;.	chr7-4821110-4821611	0.0206281	2.02154	0.0187	0.765593	0.667926	0.0449	0.979079	2.67069		RADIL (0)	0.007382	0.2828	C	T
rs6953241	chr7	6163600	A	G	UTR3;.	chr7-6163247-6163748	0.00317137	1.99613	-0.00729	0.476555	-0.260384	-0.0113	0.872695	-0.672133	CCZ1 (0.083133010954169),RNF216 (0.148762050065399),USP42 (0.0774494574118549),ZNF815P (0.05616923840581)	CYTH3 (0)	0.008343	0.2389	G	A
rs3793202	chr7	6167511	G	A	intronic;.	chr7-6167192-6167693	0.0107254	0.698314	0.00205	0.173971	0.0732218	-0.00366	0.647322	-0.2177	ANKRD61 (0.0235224272709669),CCZ1 (0.0256254781930442),EIF2AK1 (0.042076256826937),RSPH10B2 (0.0349159454387784),SNORA80D (0.0718667612050223)	CYTH3 (0)	0.03258	0.1778	A	G
rs28728209	chr7	33062175	G	A	intronic;.	chr7-33062091-33062592	0.00106481	0.888321	0.00156	0.136002	0.05572	0.00341	0.628895	0.202829	BBS9 (0.0391543067834684),FKBP9 (0.13637510814752),KBTBD2 (0.0857057342524442),NT5C3A (0.321306505000487),RP9 (0.0740200790037707),RP9P (0.101683079828509)	NT5C3A (0)	0.03188	-0.1557	A	G
rs809299	chr7	46015660	T	G	intergenic;.	chr7-46015330-46015831	0.00323099	1.67823	0.0446	0.930603	1.59302	0.0635	0.988358	3.77703	IGFBP3 (0.0459958632673265),SEPTIN7P2 (0.0882715787502941)	ENSG00000229628 (-14433)	0.02117	-0.1568	G	T
rs10951915	chr7	47636524	T	C	intergenic;.	chr7-47636389-47636890	5.44304e-05	2.55617	0.0266	0.848759	0.950098	0.115	0.996398	6.84029		LINC01447 (-6497)	0.02862	0.1518	C	T
rs4724603	chr7	47636545	C	T	intergenic;.	chr7-47636389-47636890	5.44304e-05	2.55617	0.00636	0.434689	0.227166	-0.0159	0.913255	-0.945744		LINC01447 (-6497)	0.02859	0.1518	T	C
rs17746029	chr7	54837657	T	C	intergenic;.	chr7-54837162-54837663	0.00488471	1.70372	0.0332	0.889532	1.18584	0.0637	0.988422	3.78892	SEC61G (0.0480203417902893),VSTM2A (0.0090503789881924)	SEC61G-DT (-24436)	0.01023	0.1859	C	T
rs6959766	chr7	69787394	C	A	intronic;.	chr7-69786939-69787440	3.52781e-06	3.63836	0.00718	0.471811	0.256455	-0.00901	0.838949	-0.535922	AUTS2 (0.121501889113574)	AUTS2 (0)	0.0282	-0.1494	A	C
rs548939743	chr7	73719696	C	T	upstream;.	chr7-73719443-73719944	0.00666747	0.448877	2.26e-05	0.00348278	0.000807226	0.000819	0.256915	0.0487147	STX1A (1.0)	STX1A (0)	0.04137	-0.6247	T	C
rs13239878	chr7	75893094	C	T	intergenic;.	chr7-75892609-75893110	0.00660951	1.40114	0.00584	0.409313	0.208593	0.0129	0.889872	0.767302		RHBDD2 (-3684)	0.0026	0.2331	T	C
rs10954723	chr7	75966329	G	A	intronic;.	chr7-75966064-75966565	0.00346321	1.37111	0.00429	0.324566	0.15323	0.00719	0.799479	0.427667		POR (0)	0.005211	-0.1997	A	G
rs117054456	chr7	78019768	C	T	exonic;synonymous SNV	chr7-78019681-78020182	0.000786676	0.50198	-7.63e-05	0.00899737	-0.00272528	0.00108	0.319256	0.0642392	PHTF2 (0.0655745146307793),RPL13AP17 (0.0684329503176503),TMEM60 (0.0655745146307793)	MAGI2 (0)	0.04567	0.4554	T	C
rs1034658	chr7	88303696	G	A	intronic;.	chr7-88303281-88303782	0.00349445	1.70962	0.042	0.923374	1.50015	-0.000288	0.100905	-0.0171305	SRI (0.0350042514538528),STEAP4 (0.0718105047642143)	ENSG00000228113 (0),STEAP4 (0)	0.01236	0.2186	A	G
rs240010	chr7	88329632	A	G	intergenic;.	chr7-88329491-88329992	3.9468e-09	3.39202	-0.0169	0.738063	-0.603634	-0.0565	0.985717	-3.36066	SRI (0.0975340511910732),STEAP4 (0.33677890652009)	STEAP4 (-22598)	0.01347	0.2141	G	A
rs240011	chr7	88329787	T	C	intergenic;.	chr7-88329491-88329992	3.9468e-09	3.39202	0.0103	0.586664	0.367895	-0.00958	0.848573	-0.569826	SRI (0.0975340511910732),STEAP4 (0.33677890652009)	STEAP4 (-22598)	0.02	0.1849	C	T
rs2056661	chr7	99099718	G	T	intronic;.	chr7-99099543-99100044	0.00542765	2.06207	-0.00947	0.559678	-0.338249	0.093	0.994368	5.53171		SMURF1 (0)	0.02158	-0.2468	T	G
rs60668677	chr7	100583273	C	T	intronic;.	chr7-100583181-100583682	3.39029e-05	2.02753	-0.00772	0.494469	-0.275743	-0.0223	0.942862	-1.32642		LRCH4 (0)	0.03931	-0.2627	T	C
rs2107713	chr7	107591924	T	C	intronic;.	chr7-107591426-107591927	1.04111e-07	3.24155	0.00383	0.296602	0.1368	0.00392	0.664838	0.233165	BCAP29 (0.0130084661720609),CBLL1 (0.0222384809015017),LOC101927974 (0.035005913910135)	DUS4L-BCAP29 (0),BCAP29 (0)	0.01651	-0.1676	C	T
rs6952333	chr7	107983051	T	C	intronic;.	chr7-107982959-107983460	1.71634e-05	2.8245	0.0416	0.922177	1.48587	0.00671	0.78618	0.399116		LAMB1 (0)	0.02293	-0.1469	C	T
rs2701039	chr7	107983097	A	G	intronic;.	chr7-107982959-107983460	1.71634e-05	2.8245	-0.00285	0.232021	-0.101796	0.0544	0.984754	3.23575		LAMB1 (0)	0.008699	-0.1659	G	A
rs1054706	chr7	123748678	G	A	exonic;synonymous SNV	chr7-123748210-123748711	0.022149	0.542452	-3.27e-05	0.00459327	-0.00116798	-0.0001	0.0363689	-0.00594808	ASB15 (0.0744504098725164),IQUB (0.0513380145420318),LMOD2 (0.0834192046990255),NDUFA5 (0.0744504098725164),WASL (0.0788605564756433)	WASL (0)	0.009995	0.1631	A	G
rs10247483	chr7	130350351	C	T	intronic;.	chr7-130350289-130350790	1.37157e-06	3.0904	-0.0143	0.689459	-0.510767	-0.00115	0.33454	-0.0684029	CEP41 (0.109926521241401),COPG2 (0.121537507264862),CPA1 (0.0980146586009367),CPA4 (0.210474136168064),CPA5 (0.0466337188493981),KLF14 (0.0817612207641449),KLHDC10 (0.0898520667759173),LOC100128325 (0.288361159825859),LOC105375504 (0.0677683320085891),MEST (0.143677841456686),MESTIT1 (0.127382771255556),TMEM209 (0.161924848651339),ZC3HC1 (0.0272649958051509)	CPA5 (0)	0.03907	-0.1369	T	C
rs10263039	chr7	130350387	T	C	intronic;.	chr7-130350289-130350790	1.37157e-06	3.0904	-0.0252	0.837412	-0.900093	0.0413	0.976135	2.45656	CEP41 (0.109926521241401),COPG2 (0.121537507264862),CPA1 (0.0980146586009367),CPA4 (0.210474136168064),CPA5 (0.0466337188493981),KLF14 (0.0817612207641449),KLHDC10 (0.0898520667759173),LOC100128325 (0.288361159825859),LOC105375504 (0.0677683320085891),MEST (0.143677841456686),MESTIT1 (0.127382771255556),TMEM209 (0.161924848651339),ZC3HC1 (0.0272649958051509)	CPA5 (0)	0.03915	-0.1368	C	T
rs10247835	chr7	130350433	G	A	intronic;.	chr7-130350289-130350790	1.37157e-06	3.0904	-0.00587	0.410834	-0.209664	-0.00176	0.44655	-0.104686	CEP41 (0.109926521241401),COPG2 (0.121537507264862),CPA1 (0.0980146586009367),CPA4 (0.210474136168064),CPA5 (0.0466337188493981),KLF14 (0.0817612207641449),KLHDC10 (0.0898520667759173),LOC100128325 (0.288361159825859),LOC105375504 (0.0677683320085891),MEST (0.143677841456686),MESTIT1 (0.127382771255556),TMEM209 (0.161924848651339),ZC3HC1 (0.0272649958051509)	CPA5 (0)	0.03056	-0.1368	A	G
rs11973318	chr7	134996555	T	C	intronic;.	chr7-134996128-134996629	8.59147e-06	3.3413	0.123	0.991413	4.39331	-0.121	0.996781	-7.19717		ENSG00000286458 (0),AGBL3 (0)	0.04453	0.1865	C	T
rs3735015	chr7	137874610	C	T	downstream;.	chr7-137874341-137874842	0.0145046	1.75616	-0.0094	0.557307	-0.335749	0.00114	0.332392	0.0678081		CREB3L2 (137)	0.005041	0.402	T	C
rs13232030	chr7	137978731	C	T	intronic;.	chr7-137978462-137978963	1.38686e-05	2.29893	-0.025	0.8357	-0.892949	-0.11	0.996032	-6.54288		CREB3L2 (0)	0.002919	0.2084	T	C
rs17169471	chr7	137978822	C	T	intronic;.	chr7-137978462-137978963	1.38686e-05	2.29893	0.0017	0.146995	0.0607205	-0.00615	0.768652	-0.365807		CREB3L2 (0)	0.01603	-0.2403	T	C
rs4726661	chr7	144019505	G	A	intergenic;.	chr7-144019405-144019906	0.0104199	1.70142	0.00337	0.267121	0.12037	0.00388	0.662246	0.230785	ARHGEF35 (0.0205330700530074),ARHGEF5 (0.0187766665925786),LOC154761 (0.275770183769883),OR2A1-AS1 (0.0770038741108651),OR2A14 (0.158205603606589),OR2F1 (0.0215819866032698),TCAF1 (0.0285339149764292)	OR6B1 (-10613)	0.01291	0.2939	A	G
rs11368667	chr7	151955559	A	AC	upstream,.	chr7-151955388-151955889	9.64406e-10	2.95387	-0.00305	0.245787	-0.10894	-0.0104	0.860909	-0.6186	GALNTL5 (1.0)	ENSG00000227562 (-404)	0.0007473	-0.2607	AC	A
rs11368667	chr7	151955559	A	AC	upstream,.	chr7-151955388-151955889	9.64406e-10	2.95387	-0.00305	0.245787	-0.10894	-0.0104	0.860909	-0.6186	GALNTL5 (1.0)	ENSG00000227562 (-404)	0.0007473	-0.2607	AC	A
rs7797169	chr7	151955626	T	C	upstream;.	chr7-151955388-151955889	9.64406e-10	2.95387	-0.0217	0.803303	-0.77508	-0.0379	0.972803	-2.25432	GALNTL5 (1.0)	ENSG00000227562 (-404)	0.001834	-0.2141	C	T
rs73604002	chr8	20248895	C	T	UTR3;.	chr8-20248725-20249226	0.00992779	2.40601	-0.00973	0.568426	-0.347536	0.00587	0.758924	0.349152		LZTS1 (0)	0.01956	-0.3866	T	C
rs73229816	chr8	22586578	G	A	intronic;.	chr8-22586237-22586738	0.00310575	2.07586	-0.0264	0.847211	-0.942954	-0.00944	0.846304	-0.561498		PDLIM2 (0)	0.006438	-0.5316	A	G
rs2976282	chr8	26169442	C	T	intergenic;.	chr8-26169394-26169895	0.000135152	2.30491	-0.00134	0.118316	-0.0478621	-0.00739	0.804608	-0.439563		RNA5SP258 (-32397)	0.01357	0.1836	T	C
rs6997085	chr8	29728491	C	T	ncRNA_intronic;.	chr8-29728013-29728514	4.80083e-09	3.22537	-0.00684	0.456812	-0.244311	-0.00243	0.536493	-0.144538	DUSP4 (0.258830141046751),KIF13B (0.05749936383622)	LINC00589 (0)	0.0287	0.6457	T	C
rs75546734	chr8	47887151	C	A	intronic;.	chr8-47886945-47887446	0.00160693	2.72794	-0.0138	0.67868	-0.492908	-0.0626	0.988064	-3.7235	UBE2V2 (0.149371502532104)	PRKDC (0)	0.005335	-0.4941	A	C
rs6473635	chr8	51653933	A	G	intronic;.	chr8-51653446-51653947	0.00691611	0.935274	-0.00244	0.202809	-0.0871518	-0.0047	0.70921	-0.27956		PXDNL (0)	0.01489	0.3011	G	A
rs687351	chr8	60652088	A	C	intergenic;.	chr8-60652061-60652562	0.0164323	0.137647	1.19e-07	0.000168886	4.25044e-06	-1.79e-07	0.00012095	-1.06471e-05	CA8 (0.212492656102922),CHD7 (0.177203436511781),LINC01301 (0.0162072659517161),RAB2A (0.0724489837520057)	ENSG00000228862 (0)	0.01268	0.1578	C	A
rs686852	chr8	60652212	C	A	intergenic;.	chr8-60652061-60652562	0.0164323	0.137647	5.36e-07	0.000374187	1.91448e-05	2.38e-06	0.00108935	0.000141564	CA8 (0.212492656102922),CHD7 (0.177203436511781),LINC01301 (0.0162072659517161),RAB2A (0.0724489837520057)	ENSG00000228862 (0)	0.01241	0.1583	A	C
rs585995	chr8	60652257	A	G	intergenic;.	chr8-60652061-60652562	0.0164323	0.137647	-4.77e-07	0.000351944	-1.70375e-05	-2.8e-06	0.0012522	-0.000166546	CA8 (0.212492656102922),CHD7 (0.177203436511781),LINC01301 (0.0162072659517161),RAB2A (0.0724489837520057)	ENSG00000228862 (0)	0.03664	0.1585	G	A
rs586110	chr8	60652343	G	T	intergenic;.	chr8-60652061-60652562	0.0164323	0.137647	-1.19e-06	0.000574928	-4.25044e-05	-7.75e-06	0.00313583	-0.000460976	CA8 (0.212492656102922),CHD7 (0.177203436511781),LINC01301 (0.0162072659517161),RAB2A (0.0724489837520057)	ENSG00000228862 (0)	0.03504	0.1597	T	G
rs1481850	chr8	71841399	G	A	downstream;.	chr8-71841102-71841603	0.00111914	2.83486	0.00102	0.091979	0.0364323	0.00588	0.759286	0.349747	EYA1 (0.0199506336122464),MSC (0.376021173508235),MSC-AS1 (0.365050079409767),TRPA1 (0.149663800903463)	MSC-AS1 (0),MSC (0)	0.0138	-0.1964	A	G
rs3779761	chr8	71842513	C	T	UTR3;.	chr8-71842122-71842623	0.0172917	1.42011	0.0115	0.621852	0.410757	0.0332	0.966871	1.97476	EYA1 (0.040895772636065),MSC (0.513170407877978),MSC-AS1 (1.0),TRPA1 (0.186452655852876)	MSC-AS1 (0),MSC (0)	0.00845	-0.2226	T	C
rs6992940	chr8	107332450	G	A	intronic;.	chr8-107332222-107332723	0.00134062	2.53529	-0.0181	0.756907	-0.646495	-0.0638	0.988453	-3.79487	ANGPT1 (0.0686499587315299)	ANGPT1 (0)	0.01496	0.1799	A	G
rs9694326	chr8	124866756	A	G	intergenic;.	chr8-124866458-124866959	0.0181081	1.74087	-0.0214	0.799934	-0.764364	-0.0429	0.977502	-2.55172		LINC00964 (0)	0.01729	-0.1507	G	A
rs6470296	chr8	124866777	A	G	intergenic;.	chr8-124866458-124866959	0.0181081	1.74087	0.00244	0.202809	0.0871518	-0.00141	0.386739	-0.0838679		LINC00964 (0)	0.01637	0.152	G	A
rs7834669	chr8	140724287	C	T	intronic;.	chr8-140723875-140724376	4.25657e-05	3.44785	-0.0137	0.676479	-0.489336	-0.00128	0.361557	-0.0761354		PTK2 (0)	0.03249	-0.1362	T	C
rs201389579	chr9	504828	C	CT	intronic,.	chr9-504430-504931	0.00300678	0.344558	0.000394	0.0380727	0.0140729	0.00148	0.399557	0.0880315	KANK1 (1.0)	KANK1 (0)	0.009476	-0.567	CT	C
rs201389579	chr9	504828	C	CT	intronic,.	chr9-504430-504931	0.00300678	0.344558	0.000394	0.0380727	0.0140729	0.00148	0.399557	0.0880315	KANK1 (1.0)	KANK1 (0)	0.009476	-0.567	CT	C
rs35414372	chr9	504886	C	T	intronic;.	chr9-504430-504931	0.00300678	0.344558	0.000335	0.0328414	0.0119655	0.00538	0.740048	0.320006	KANK1 (1.0)	KANK1 (0)	0.00918	-0.5691	T	C
rs12335962	chr9	13960310	G	T	intergenic;.	chr9-13959938-13960439	0.00064063	2.75617	-0.0205	0.789288	-0.732218	0.0114	0.873911	0.678081		LINC00583 (-14329)	0.0379	0.1437	T	G
rs1156572	chr9	14058403	A	G	intergenic;.	chr9-14058017-14058518	0.000841553	2.41019	0.0246	0.832218	0.878662	-0.00103	0.308002	-0.0612652		ATP5PDP3 (10414)	0.03464	-0.174	G	A
rs140986479	chr9	35732085	T	C	UTR5;.	chr9-35732013-35732514	0.00363083	0.262056	2.44e-06	0.000850532	8.71518e-05	5.74e-05	0.0211313	0.0034142	MIR6853 (1.0),TLN1 (1.0)	TLN1 (0)	0.004374	0.5082	C	T
rs17055371	chr9	70601107	T	C	intronic;.	chr9-70601000-70601501	0.00699207	1.00918	0.00615	0.424615	0.219665	0.00859	0.831068	0.51094	TRPM3 (0.15904703731645)	TRPM3 (0)	0.005524	-0.5124	C	T
rs4618765	chr9	70601630	C	T	intronic;.	chr9-70601537-70602038	6.48327e-07	1.09361	0.000162	0.0171767	0.00578631	0.000467	0.158198	0.0277775	TRPM3 (0.103066036716941)	TRPM3 (0)	0.03097	0.1625	T	C
rs62572544	chr9	92559054	C	T	intronic;.	chr9-92558861-92559362	0.00155805	2.86287	-0.0011	0.0986129	-0.0392898	0.00626	0.772299	0.37235		CENPP (0)	0.0109	0.3358	T	C
rs62574668	chr9	92610942	G	A	intronic;.	chr9-92610700-92611201	7.74535e-06	1.7857	-0.0208	0.792943	-0.742934	-0.0353	0.96974	-2.09967		CENPP (0),ENSG00000285650 (0)	0.02444	0.4166	A	G
rs62579892	chr9	95018691	A	G	intronic;.	chr9-95018533-95019034	0.00276933	1.27089	0.0231	0.818057	0.825085	-0.00755	0.808552	-0.44908		AOPEP (0)	0.006891	0.3365	G	A
rs1123684	chr9	126986961	G	A	intronic;.	chr9-126986466-126986967	2.00835e-09	3.64694	-0.00466	0.346052	-0.166446	-0.000132	0.0475818	-0.00785146		RALGPS1 (0)	0.01892	0.1639	A	G
rs875382	chr9	127198873	C	T	intronic;.	chr9-127198483-127198984	0.00232089	2.07586	-0.00348	0.274267	-0.124299	0.00118	0.340921	0.0701873		RALGPS1 (0)	0.003818	0.2099	T	C
rs376463061	chr9	128132087	C	T	intergenic;.	chr9-128132004-128132505	0.00809794	1.67433	0.025	0.8357	0.892949	0.00657	0.782022	0.390789		PTGES2-AS1 (-1377)	0.01443	-0.6715	T	C
rs1574303	chr9	129029543	G	A	intergenic;.	chr9-129029189-129029690	1.40497e-05	2.86755	-0.0119	0.632706	-0.425044	0.0147	0.904982	0.874367	SH3GLB2 (1.0)	SH3GLB2 (-859)	0.03313	0.1406	A	G
rs11243651	chr9	132162423	A	G	intronic;.	chr9-132161968-132162469	0.00975547	1.14933	0.000648	0.060329	0.0231452	0.00205	0.48897	0.121936	NTNG2 (1.0)	NTNG2 (0)	0.04781	0.1288	G	A
rs11789393	chr9	133225775	A	G	intergenic;.	chr9-133225568-133226069	4.49155e-11	3.29647	-0.00614	0.424129	-0.219308	0.0588	0.986671	3.49747		LCN1P1 (0)	0.04456	0.1517	G	A
rs11789398	chr9	133225820	A	G	intergenic;.	chr9-133225568-133226069	4.49155e-11	3.29647	0.00907	0.54577	0.323962	0.0168	0.918793	0.999277		LCN1P1 (0)	0.02559	0.1755	G	A
rs4507838	chr9	133226812	T	C	intergenic;.	chr9-133226646-133227147	0.000155799	3.28738	0.012	0.635366	0.428616	0.00065	0.211726	0.0386625		LCN1P1 (0)	0.0275	0.1736	C	T
rs114022091	chr9	134172557	A	C	intergenic;.	chr9-134172303-134172804	1.02932e-15	3.16776	0.00872	0.53312	0.311461	0.0229	0.944802	1.36211		ENSG00000273473 (-2964)	0.008705	-1.019	C	A
rs114049825	chr9	134172785	A	G	intergenic;.	chr9-134172303-134172804	1.02932e-15	3.16776	-0.000197	0.0203983	-0.00703644	-0.0194	0.931881	-1.15393		ENSG00000273473 (-2964)	0.00872	-1.0185	G	A
rs79313108	chr9	134173267	T	C	intergenic;.	chr9-134173160-134173661	0.0193001	2.04455	0.0122	0.640574	0.435759	0.0139	0.898724	0.826782		ENSG00000273473 (-3821)	0.007895	-1.0328	C	T
rs56307264	chr9	135214337	A	G	intergenic;.	chr9-135214102-135214603	8.33933e-05	3.16336	0.0218	0.804403	0.778652	0.0715	0.990629	4.25287	OLFM1 (0.0112691561423856)	ENSG00000227958 (0)	0.03306	-0.3416	G	A
rs28658258	chr9	137314809	C	T	intronic;.	chr9-137314624-137315125	0.00128575	1.97714	0.00429	0.324566	0.15323	0.0686	0.989893	4.08038		EXD3 (0)	0.03657	-0.2815	T	C
rs115331188	chr9	137316389	T	C	intronic;.	chr9-137315940-137316441	3.49729e-08	2.21431	-3.58e-06	0.00105571	-0.00012787	5.88e-05	0.0216426	0.00349747		EXD3 (0)	0.02041	-0.3564	C	T
rs2306403	chr10	1056673	C	A	UTR5;.	chr10-1056504-1057005	0.0176864	0.247092	0	3.71538e-05	0	1.79e-07	0.00012095	1.06471e-05	IDI1 (1.0),WDR37 (1.0)	WDR37 (0)	0.007933	0.2056	A	C
rs34365089	chr10	7334213	G	A	intronic;.	chr10-7333874-7334375	0.00240937	2.24396	-0.0134	0.669716	-0.478621	-0.0305	0.962629	-1.81416		SFMBT2 (0)	0.03824	0.2537	A	G
rs76982752	chr10	21725077	G	A	intronic;.	chr10-21724643-21725144	0.00368789	0.873422	-0.0154	0.711418	-0.550057	-0.0053	0.73671	-0.315248		MLLT10 (0)	0.04818	-0.5895	A	G
rs61843803	chr10	31145929	G	A	intergenic;.	chr10-31145898-31146399	0.00546726	2.12944	-0.00389	0.300308	-0.138943	-0.00271	0.566773	-0.161193		ENSG00000287564 (-2057)	0.04329	0.2765	A	G
rs11008362	chr10	31146481	C	T	intergenic;.	chr10-31146406-31146907	9.60003e-09	2.57288	0.0135	0.671994	0.482193	0.00988	0.853322	0.58767		ENSG00000287564 (-2565)	0.004274	-0.2955	T	C
rs7923985	chr10	33015690	G	T	intergenic;.	chr10-33015634-33016135	4.20618e-09	3.3147	-0.0491	0.941089	-1.75375	0.00389	0.662896	0.23138		ITGB1-DT (0)	0.01356	0.1864	T	G
rs137952587	chr10	34711750	G	A	intronic;.	chr10-34711561-34712062	0.0115697	1.08516	0.00201	0.170929	0.0717931	-0.000906	0.278645	-0.0538896		PARD3 (0)	0.0265	0.4861	A	G
rs7906745	chr10	36090380	G	T	intergenic;.	chr10-36089996-36090497	0.0211325	1.406	0.026	0.844037	0.928667	-0.027	0.955758	-1.60598	PCAT5 (0.0240878727289386)	ENSG00000227475 (-608)	0.02279	-0.2544	T	G
rs138205923	chr10	68872415	G	A	intronic;.	chr10-68871953-68872454	0.00137652	2.53716	-0.00234	0.195494	-0.08358	-0.00205	0.48897	-0.121936	DDX21 (0.149932052764553),DDX50 (0.167694418257627),KIF1BP (0.0588686270608894),LOC101928994 (0.0158503948298431),SLC25A16 (0.0745379666271726),STOX1 (0.444300696773851),SUPV3L1 (0.0436517690029506),TET1 (0.0767625803925239),VPS26A (0.0891113607802038)	STOX1 (0)	0.0003774	0.8944	A	G
rs10998831	chr10	69480434	G	A	intronic;.	chr10-69480007-69480508	0.00290844	1.54104	-0.000604	0.0565317	-0.0215737	0.000109	0.0394939	0.0064834		TSPAN15 (0)	0.0492	0.5928	A	G
rs3750774	chr10	70145813	C	A	exonic;synonymous SNV	chr10-70145536-70146037	0.0121473	0.534561	5.78e-05	0.00718306	0.0020645	0.00253	0.547673	0.150486	TYSND1 (1.0)	TYSND1 (0)	0.02141	0.1483	A	C
rs10999158	chr10	70145939	A	G	exonic;synonymous SNV	chr10-70145536-70146037	0.0121473	0.534561	2.1e-05	0.00329948	0.000750077	9.47e-05	0.0344256	0.00563283	TYSND1 (1.0)	TYSND1 (0)	0.01282	-0.1579	G	A
rs7077538	chr10	70233338	T	G	UTR5;.	chr10-70233233-70233734	0.023527	0.121727	-2.38e-07	0.000244365	-8.50088e-06	-5.6e-06	0.00233594	-0.000333092	PPA1 (1.0)	PPA1 (0)	0.0006766	-0.2229	G	T
rs681286	chr10	70653619	C	T	intergenic;.	chr10-70653120-70653621	1.10967e-07	1.6547	-0.00131	0.115861	-0.0467905	-0.00619	0.769993	-0.368186		PALD1 (0)	0.0224	0.1447	T	C
rs2559661	chr10	77971601	A	G	intergenic;.	chr10-77971201-77971702	0.0135618	0.951138	0.000975	0.0882027	0.034825	0.000335	0.116422	0.0199261		POLR3A (0)	0.02087	-0.7021	G	A
rs71473293	chr10	86971503	G	A	intronic;.	chr10-86971063-86971564	0.000800754	0.507847	0	3.71538e-05	0	-2.5e-06	0.00113667	-0.000148702		ADIRF-AS1 (0),ADIRF (0),ENSG00000271880 (0)	0.01215	0.3869	A	G
rs34720577	chr10	86980539	G	A	intronic;.	chr10-86980054-86980555	0.00054079	1.15523	-0.00187	0.160254	-0.0667926	-0.00879	0.834912	-0.522836		ADIRF (0),ENSG00000271880 (0)	0.01768	0.3594	A	G
rs8181292	chr10	98415720	A	G	upstream;downstream;.	chr10-98415542-98416043	0.000328647	1.57575	-0.00729	0.476555	-0.260384	-0.0106	0.863659	-0.630496	HPS1 (0.149841371970816),LOC101927278 (0.0893729172158865),LOXL4 (0.0869396881028892),PYROXD2 (1.0)	HPS1 (0),ENSG00000289758 (0)	0.02007	-0.1727	G	A
rs3833718	chr10	98415772	CA	C	upstream;downstream,.	chr10-98415542-98416043	0.000328647	1.57575	0.045	0.931621	1.60731	0.0231	0.945437	1.37401	HPS1 (0.149841371970816),LOC101927278 (0.0893729172158865),LOXL4 (0.0869396881028892),PYROXD2 (1.0)	HPS1 (0),ENSG00000289758 (0)	0.02329	-0.1715	C	CA
rs113195335	chr10	98415775	A	C	upstream;downstream;.	chr10-98415542-98416043	0.000328647	1.57575	0.00351	0.276207	0.12537	-0.0025	0.544354	-0.148702	HPS1 (0.149841371970816),LOC101927278 (0.0893729172158865),LOXL4 (0.0869396881028892),PYROXD2 (1.0)	HPS1 (0),ENSG00000289758 (0)	0.02336	-0.1715	C	A
rs3750604	chr10	98415824	G	A	upstream;downstream;.	chr10-98415542-98416043	0.000328647	1.57575	-0.00474	0.350605	-0.169303	-0.0102	0.858072	-0.606704	HPS1 (0.149841371970816),LOC101927278 (0.0893729172158865),LOXL4 (0.0869396881028892),PYROXD2 (1.0)	HPS1 (0),ENSG00000289758 (0)	0.02576	-0.176	A	G
rs3750605	chr10	98415897	C	T	upstream;downstream;.	chr10-98415542-98416043	0.000328647	1.57575	0.0194	0.775246	0.692929	0.0332	0.966871	1.97476	HPS1 (0.149841371970816),LOC101927278 (0.0893729172158865),LOXL4 (0.0869396881028892),PYROXD2 (1.0)	HPS1 (0),ENSG00000289758 (0)	0.02484	-0.1773	T	C
rs2255901	chr10	99880039	G	A	exonic;synonymous SNV	chr10-99880013-99880514	0.000115889	2.99121	0.00386	0.298459	0.137871	-0.0116	0.876279	-0.689977	CHUK (0.10083445449926),COX15 (0.019480818127815),CUTC (0.108885791211295),DNMBP (0.173440809383493),DNMBP-AS1 (0.254876435658942),ENTPD7 (0.0110116063526281),ERLIN1 (0.09247519762911),LINC01475 (0.0841097903103918),NKX2-3 (0.0301271206452988),SLC25A28 (0.133369341497934)	DNMBP (0)	0.03396	-0.1348	A	G
rs11190316	chr10	99912354	A	G	intronic;.	chr10-99912074-99912575	0.000210215	3.28738	0.047	0.936482	1.67874	0.0264	0.954389	1.57029	CHUK (0.0521714271581344),CUTC (0.0516738351940207),DNMBP (0.0610473263131039),DNMBP-AS1 (0.201497705790522),ERLIN1 (0.0268982570557943),LINC01475 (0.015595684384499),NKX2-3 (0.0422517125924905),SLC25A28 (0.0357405264176261)	DNMBP (0)	0.001527	-0.2084	G	A
rs74636215	chr10	116771584	T	G	intronic;.	chr10-116771317-116771818	2.64882e-08	2.40534	0.0606	0.959707	2.16451	0.0602	0.9872	3.58074	C10orf82 (0.0619891298445307),HSPA12A (0.228774849617143)	HSPA12A (0)	0.006636	-0.5525	G	T
rs79785116	chr10	116771585	G	T	intronic;.	chr10-116771317-116771818	2.64882e-08	2.40534	-0.0168	0.736399	-0.600062	-0.03	0.96176	-1.78442	C10orf82 (0.0619891298445307),HSPA12A (0.228774849617143)	HSPA12A (0)	0.006636	-0.5525	T	G
rs11198853	chr10	119275494	C	T	intronic;.	chr10-119275472-119275973	2.58738e-05	2.36322	-0.0165	0.731315	-0.589346	-0.0237	0.947246	-1.40969		GRK5 (0)	0.04111	-0.1784	T	C
rs2421117	chr10	122674875	A	C	intronic;.	chr10-122674732-122675233	1.06041e-07	3.20942	0.00209	0.176989	0.0746505	-0.0269	0.955529	-1.60003	C10orf88 (0.122249676378406),FAM24B (0.035803036369517)	ENSG00000286135 (0)	0.005099	0.4687	C	A
rs11248320	chr10	122706939	G	A	intergenic;.	chr10-122706875-122707376	0.00127145	2.6284	0.0162	0.726108	0.578631	0.106	0.9957	6.30496	C10orf88 (0.162695780844534),FAM24B (0.0315108604288736)	C10orf120 (-7030)	0.004764	0.4717	A	G
rs75074888	chr10	129963429	T	G	exonic;synonymous SNV	chr10-129963349-129963850	0.000354959	1.66297	-0.00991	0.574306	-0.353965	-0.0231	0.945437	-1.37401	EBF3 (1.0)	EBF3 (0)	0.02304	-0.3661	G	T
rs146824197	chr10	132555516	T	G	intronic;.	chr10-132555234-132555735	4.09274e-06	2.6026	0.00343	0.271033	0.122513	-0.0545	0.984803	-3.2417		INPP5A (0)	0.004754	0.5938	G	T
rs12792666	chr11	3894650	T	C	intronic;.	chr11-3894158-3894659	3.28444e-06	2.4156	0.154	0.99535	5.50057	0.122	0.996839	7.25665		STIM1 (0)	0.01503	0.1635	C	T
rs1994519	chr11	6320518	C	T	upstream;.	chr11-6320288-6320789	0.00375649	0.618786	-1.59e-05	0.00270588	-0.000567916	-5.59e-05	0.0205989	-0.00332497	APBB1 (0.147503660620785),ARFIP2 (0.0578115659793369),CAVIN3 (1.0),CCKBR (0.116226092611951),CNGA4 (0.0666532177523295),DNHD1 (0.249837660554179),FAM160A2 (0.0394489541379218),SMPD1 (0.0184065975018655),TIMM10B (0.0578115659793369),TRIM3 (0.0362762792979729)	CAVIN3 (0),ENSG00000282556 (0)	0.01006	-0.1676	T	C
rs59419422	chr11	8018730	C	T	intergenic;.	chr11-8018392-8018893	0.00718915	1.21911	0.0115	0.621852	0.410757	0.00704	0.79545	0.418745	EIF3F (0.08183379991647),RIC3 (0.0519001205654928),TUB (0.0378964131660217),TUB-AS1 (0.0659510822028269)	TUB (351)	0.01418	0.2168	T	C
rs61327861	chr11	8018776	G	A	intergenic;.	chr11-8018392-8018893	0.00718915	1.21911	0.00331	0.26319	0.118226	0.00906	0.839852	0.538896	EIF3F (0.08183379991647),RIC3 (0.0519001205654928),TUB (0.0378964131660217),TUB-AS1 (0.0659510822028269)	TUB (351)	0.01411	0.2171	A	G
rs4367923	chr11	30479263	G	A	intronic;.	chr11-30478884-30479385	5.86931e-07	1.94607	0.00746	0.483737	0.266456	-0.0616	0.987721	-3.66401	MPPED2 (0.0826795658593057)	MPPED2 (0)	0.01717	0.1578	A	G
rs551935	chr11	30479285	T	G	intronic;.	chr11-30478884-30479385	5.86931e-07	1.94607	0.00267	0.219313	0.095367	0.0106	0.863659	0.630496	MPPED2 (0.0826795658593057)	MPPED2 (0)	0.009478	-0.1706	G	T
rs387619	chr11	35076646	T	C	intergenic;.	chr11-35076357-35076858	1.67174e-08	3.15348	0.0169	0.738063	0.603634	-0.0151	0.907883	-0.898159		ENSG00000289526 (-9166)	0.008648	-0.1665	C	T
rs1425805	chr11	35076719	T	C	intergenic;.	chr11-35076357-35076858	1.67174e-08	3.15348	0.00772	0.494469	0.275743	-0.000362	0.125185	-0.021532		ENSG00000289526 (-9166)	0.008301	-0.1672	C	T
rs77538079	chr11	57639296	C	T	intergenic;.	chr11-57639218-57639719	0.00579002	1.79382	-0.00129	0.11423	-0.0460762	-0.00206	0.490321	-0.12253		MIR130AHG (0)	0.04591	0.3698	T	C
rs113237299	chr11	60785446	A	G	intronic;.	chr11-60785123-60785624	0.000305266	2.95034	0.00282	0.229944	0.100725	-0.00737	0.804109	-0.438373	MS4A10 (1.0)	MS4A10 (0)	0.04564	-0.5203	G	A
rs185835490	chr11	61967809	G	T	upstream;.	chr11-61967459-61967960	0.000158879	0.507535	0.000148	0.0158392	0.00528626	0.00131	0.367535	0.0779198	FTH1 (1.0)	FTH1 (0),ENSG00000279491 (0)	0.008044	0.5732	T	G
rs555401255	chr11	61967810	A	C	upstream;.	chr11-61967459-61967960	0.000158879	0.507535	7.08e-05	0.00847371	0.00252883	0.000358	0.123914	0.0212941	FTH1 (1.0)	FTH1 (0),ENSG00000279491 (0)	0.01023	0.5529	C	A
rs113070138	chr11	64862835	C	T	intronic;.	chr11-64862790-64863291	0.01178	1.31143	-0.0134	0.669716	-0.478621	0.000514	0.172375	0.0305731		EHD1 (0)	0.03014	0.4385	T	C
rs1784220	chr11	65570243	G	T	ncRNA_exonic;.	chr11-65570143-65570644	0.00643406	0.324102	-1.67e-06	0.000684726	-5.9649e-05	-5.01e-06	0.00210895	-0.000297999	SSSCA1-AS1 (1.0),ZNRD2 (1.0)	ZNRD2-DT (0),ZNRD2 (0)	0.04816	-0.1591	T	G
rs1151496	chr11	65570563	A	G	UTR5;.	chr11-65570143-65570644	0.00643406	0.324102	1.91e-05	0.00308321	0.000682213	7.47e-05	0.027318	0.00444321	SSSCA1-AS1 (1.0),ZNRD2 (1.0)	ZNRD2-DT (0),ZNRD2 (0)	0.04813	-0.1591	G	A
rs12363523	chr11	66267865	G	A	upstream;downstream;.	chr11-66267422-66267923	0.000115698	0.596304	1.19e-06	0.000574928	4.25044e-05	2.49e-05	0.00942701	0.00148107	RAB1B (1.0)	KLC2 (0),KLC2-AS2 (0)	0.01016	-0.2861	A	G
rs7104354	chr11	69152021	C	T	ncRNA_intronic;.	chr11-69151719-69152220	9.51195e-05	3.06281	-0.00221	0.185925	-0.0789367	0.0621	0.987894	3.69375		ENSG00000287725 (0),ENSG00000261070 (0)	0.02068	0.1612	T	C
rs10792025	chr11	69153743	C	T	ncRNA_intronic;.	chr11-69153483-69153984	0.00027996	2.29642	-0.00814	0.511175	-0.290744	0.0188	0.92919	1.11824		ENSG00000287725 (0),ENSG00000261070 (0)	0.003464	0.197	T	C
rs7927315	chr11	70018699	C	T	intergenic;.	chr11-70018694-70019195	0.000519775	3.18024	0.00592	0.41334	0.21145	0.0033	0.620233	0.196286		ANO1 (0),ENSG00000254605 (0)	0.005323	0.1768	T	C
rs138632685	chr11	70019792	C	A	intergenic;.	chr11-70019455-70019956	0.00658539	1.37587	-0.0135	0.671994	-0.482193	-0.000679	0.219794	-0.0403874		ANO1 (0),ENSG00000254605 (0)	0.00672	-0.6198	A	C
rs2515289	chr11	70099705	G	A	intronic;.	chr11-70099564-70100065	0.0118377	1.92291	0.0147	0.697719	0.525054	0.0062	0.770323	0.368781		ANO1 (0)	0.01733	0.1557	A	G
rs141300094	chr11	73308438	C	T	ncRNA_exonic;.	chr11-73307960-73308461	2.45819e-09	1.54272	-0.00355	0.278775	-0.126799	-0.0138	0.897893	-0.820834	ARHGEF17 (1.0)	ARHGEF17-AS1 (0),ARHGEF17 (0)	0.02459	0.232	T	C
rs2027761	chr11	73325134	C	T	intronic;.	chr11-73325009-73325510	0.00104681	1.91244	-0.00732	0.477835	-0.261456	-0.0333	0.967016	-1.98071		ARHGEF17 (0)	0.01896	0.2128	T	C
rs2027760	chr11	73325436	G	A	intronic;.	chr11-73325009-73325510	0.00104681	1.91244	-0.0125	0.648148	-0.446475	0.00741	0.805115	0.440752		ARHGEF17 (0)	0.02105	0.2095	A	G
rs76887714	chr11	73334455	C	T	intronic;.	chr11-73334449-73334950	6.18832e-11	2.44231	-0.00131	0.115861	-0.0467905	-0.0026	0.555252	-0.15465		ARHGEF17 (0)	0.03158	0.1971	T	C
rs76764824	chr11	73362535	C	T	exonic;synonymous SNV	chr11-73362089-73362590	0.00241855	1.97265	0.000933	0.0846682	0.0333249	-0.0071	0.797067	-0.422313		ARHGEF17 (0)	0.02593	0.2044	T	C
rs76147805	chr11	75475491	C	T	intronic;.	chr11-75475395-75475896	0.00183245	1.99515	-0.0274	0.854743	-0.978672	-0.0164	0.91643	-0.975484		GDPD5 (0)	0.003468	0.3687	T	C
rs4938243	chr11	116261822	G	A	intergenic;.	chr11-116261553-116262054	4.32371e-06	3.45752	0.00906	0.545408	0.323605	-0.0382	0.973123	-2.27216		LINC02151 (234514)	0.007486	-0.17	A	G
rs188903317	chr11	117878071	G	T	upstream;.	chr11-117877808-117878309	0.000469469	2.55762	0.0361	0.902648	1.28942	-0.158	0.998293	-9.39796	FXYD6 (1.0)	FXYD6 (-323)	0.003748	1.7019	T	G
rs11827919	chr11	125951567	G	A	intronic;.	chr11-125951189-125951690	4.33395e-10	1.97929	0.017	0.739718	0.607205	-0.0172	0.921063	-1.02307	CDON (0.258472977448335),DDX25 (0.0925594783950063),EI24 (0.174430062344498),FAM118B (0.183992612638885),PUS3 (0.0925594783950063),RPUSD4 (0.0582298896876431),STT3A (0.0173267166431312),STT3A-AS1 (0.107571179562748)	VSIG10L2 (0)	0.003136	0.2048	A	G
rs116960624	chr11	126347032	G	A	ncRNA_intronic;.	chr11-126346894-126347395	0.00193325	2.15166	-0.00239	0.199135	-0.0853659	-0.00143	0.390443	-0.0850575		DCPS (0),GSEC (0)	0.04135	0.4985	A	G
rs76226673	chr11	128424612	C	T	intergenic;.	chr11-128424181-128424682	7.38876e-05	1.7101	0.0099	0.573985	0.353608	0.00166	0.430486	0.0987381		ETS1 (34079)	0.04985	0.6503	T	C
rs11222210	chr11	130611049	C	T	intergenic;.	chr11-130611031-130611532	0.00191594	2.09234	0.0279	0.858317	0.996531	0.0497	0.982264	2.95619		MIR8052 (55203)	0.0105	-0.1622	T	C
rs7103751	chr11	130611273	G	A	intergenic;.	chr11-130611031-130611532	0.00191594	2.09234	-0.00602	0.418263	-0.215022	0.0343	0.968396	2.04019		MIR8052 (55203)	0.04619	-0.1309	A	G
rs7103562	chr11	130611379	A	C	intergenic;.	chr11-130611031-130611532	0.00191594	2.09234	0.0445	0.93034	1.58945	-0.0063	0.773604	-0.374729		MIR8052 (55203)	0.0461	-0.1309	C	A
rs10848498	chr12	1500521	G	A	ncRNA_exonic;.	chr12-1500190-1500691	1.81448e-05	2.27972	-0.00283	0.230644	-0.101082	0.00476	0.712184	0.283128	LINC00942 (1.0)	LINC00942 (0)	0.02984	0.1382	A	G
rs10848499	chr12	1500553	A	G	ncRNA_exonic;.	chr12-1500190-1500691	1.81448e-05	2.27972	-0.0209	0.794143	-0.746505	0.000397	0.13637	0.0236139	LINC00942 (1.0)	LINC00942 (0)	0.02531	0.1423	G	A
rs10848500	chr12	1500563	A	G	ncRNA_exonic;.	chr12-1500190-1500691	1.81448e-05	2.27972	0.0165	0.731315	0.589346	-0.00792	0.81713	-0.471088	LINC00942 (1.0)	LINC00942 (0)	0.02412	0.1435	G	A
rs117956968	chr12	18896114	T	C	intergenic;.	chr12-18895868-18896369	7.04948e-05	2.43292	0.0237	0.82391	0.846516	0.0571	0.985978	3.39635	PLEKHA5 (0.0488944404320291)	CAPZA3 (-156681)	0.03418	0.3408	C	T
rs10732533	chr12	20415326	C	T	intronic;.	chr12-20414969-20415470	0.00251826	1.60147	0.0102	0.583537	0.364323	0.00135	0.375323	0.080299		PDE3A (0)	0.04701	0.1482	T	C
rs10732534	chr12	20415643	G	A	intronic;.	chr12-20415565-20416066	0.00011083	2.41019	0.00275	0.225035	0.0982244	0.00738	0.804357	0.438968		PDE3A (0)	0.04692	0.1482	A	G
rs1444646	chr12	20416015	C	T	intronic;.	chr12-20415565-20416066	0.00011083	2.41019	0.016	0.722538	0.571487	-0.00543	0.7421	-0.32298		PDE3A (0)	0.04862	0.1469	T	C
rs2291437	chr12	24562114	T	G	intronic;.	chr12-24561948-24562449	0.00438143	1.14074	0.00641	0.437038	0.228952	0.0179	0.924801	1.06471	BCAT1 (0.0481078945877236),LINC00477 (0.0520987243715273),SOX5 (0.227604434961571)	SOX5 (0)	0.007266	0.2506	G	T
rs12816358	chr12	46342863	A	G	intergenic;.	chr12-46342469-46342970	0.00541152	2.32584	0.00234	0.195494	0.08358	-0.00165	0.428856	-0.0981432	LOC100288798 (0.120516336909524),SLC38A2 (0.014758719019074)	SLC38A2 (15218)	0.04632	0.1295	G	A
rs12305504	chr12	55708028	A	G	intronic;.	chr12-55707719-55708220	0.00209048	0.580383	-0.000317	0.0312574	-0.0113226	-0.0022	0.508682	-0.130858	BLOC1S1 (0.0119887755577939),GDF11 (0.0995061470203041),ITGA7 (1.0),METTL7B (0.204654606401529),OR10P1 (0.12369364587382),RDH5 (0.0229827348717684)	ITGA7 (0)	0.04539	0.1302	G	A
rs3915761	chr12	55708163	C	A	intronic;.	chr12-55707719-55708220	0.00209048	0.580383	-0.00526	0.379266	-0.187876	-0.0239	0.947825	-1.42159	BLOC1S1 (0.0119887755577939),GDF11 (0.0995061470203041),ITGA7 (1.0),METTL7B (0.204654606401529),OR10P1 (0.12369364587382),RDH5 (0.0229827348717684)	ITGA7 (0)	0.04773	0.1289	A	C
rs2695789	chr12	56300477	C	A	upstream;.	chr12-56300176-56300677	0.0033393	0.286867	-8.39e-05	0.00975265	-0.00299674	-0.000824	0.258186	-0.0490121	CS (1.0)	CS (0),ENSG00000144785 (0),CNPY2-AS1 (0)	0.04349	0.271	A	C
rs139942895	chr12	80778118	G	A	intergenic;.	chr12-80778063-80778564	4.69968e-07	2.46756	-0.0353	0.899245	-1.26084	-0.0194	0.931881	-1.15393	ACSS3 (0.0818141450514462),LIN7A (0.298586097598761),MIR618 (0.0673590464966135)	LINC01490 (-7347)	0.03696	-0.5349	A	G
rs7969316	chr12	80858398	C	T	intronic;.	chr12-80858320-80858821	2.12547e-10	3.45214	-0.000542	0.0511638	-0.0193591	-0.000729	0.233381	-0.0433615	ACSS3 (0.0533329832002243),LIN7A (0.325976598928899),MIR618 (0.069839769983519)	LIN7A (0)	0.02605	-0.1491	T	C
rs7959123	chr12	80858654	T	C	intronic;.	chr12-80858320-80858821	2.12547e-10	3.45214	0.00375	0.291576	0.133942	0.0122	0.882893	0.725665	ACSS3 (0.0533329832002243),LIN7A (0.325976598928899),MIR618 (0.069839769983519)	LIN7A (0)	0.02614	-0.149	C	T
rs80047072	chr12	81758596	C	T	UTR5;.	chr12-81758498-81758999	0.00878384	1.65264	0.000622	0.0580608	0.0222166	0.00512	0.728929	0.304541	PPFIA2 (1.0)	PPFIA2 (0)	0.01414	0.3559	T	C
rs921287	chr12	121807183	A	G	intronic;.	chr12-121807000-121807501	0.0180993	1.86481	0.00572	0.403235	0.204307	-0.0045	0.698873	-0.267663		SETD1B (0)	0.003007	-0.2355	G	A
rs140694994	chr12	124567683	C	T	upstream;.	chr12-124567464-124567965	2.40523e-06	0.73808	-1.2e-05	0.00224124	-0.000428616	-0.000204	0.0725467	-0.0121341	NCOR2 (1.0)	NCOR2 (0)	0.01188	0.5777	T	C
rs2324242	chr13	39257735	T	C	intergenic;.	chr13-39257547-39258048	8.16193e-08	1.94893	0.0447	0.93086	1.59659	0.00518	0.73156	0.30811		LHFPL6 (0)	0.02831	-0.5937	C	T
rs2324243	chr13	39257737	T	C	intergenic;.	chr13-39257547-39258048	8.16193e-08	1.94893	0.0093	0.553865	0.332177	0.00737	0.804109	0.438373		LHFPL6 (0)	0.02874	-0.5917	C	T
rs1889169	chr13	39257803	C	T	intergenic;.	chr13-39257547-39258048	8.16193e-08	1.94893	0.174	0.996793	6.21493	0.203	0.99911	12.0746		LHFPL6 (0)	0.02927	-0.5897	T	C
rs113429419	chr13	39395633	A	G	intronic;.	chr13-39395148-39395649	3.20987e-06	2.6026	0.00412	0.314412	0.147158	0.00418	0.680854	0.24863		LHFPL6 (0)	0.01503	0.6002	G	A
rs9316122	chr13	45199895	A	G	intronic;.	chr13-45199663-45200164	1.91214e-05	3.73665	0.00829	0.516971	0.296102	0.047	0.980572	2.7956	GTF2F2 (0.0823423594433063),KCTD4 (0.0833214957352087)	GTF2F2 (0),KCTD4 (0)	0.0324	-0.1664	G	A
rs117479526	chr13	51913599	G	A	intergenic;.	chr13-51913376-51913877	1.24773e-05	3.15167	-0.0173	0.744575	-0.617921	-0.0394	0.974354	-2.34354	ALG11 (0.143153056381507),ATP7B (0.143153056381507),MRPS31P5 (0.0448661217876403),NEK3 (0.0209349011505068)	CTAGE3P (-2756)	0.03692	0.5207	A	G
rs3811185	chr14	22900169	T	C	UTR3;.	chr14-22900138-22900639	0.0219134	1.11672	0.0038	0.294718	0.135728	-0.00188	0.464792	-0.111824		RBM23 (0)	0.01093	-0.1777	C	T
rs45601132	chr14	29585207	C	T	intronic;.	chr14-29584973-29585474	0.00171442	1.40032	-0.0785	0.975846	-2.80386	-0.0253	0.95164	-1.50486	PRKD1 (0.0637563919407148)	PRKD1 (0)	0.01823	-0.3889	T	C
rs34428167	chr14	34030150	T	C	intergenic;.	chr14-34029846-34030347	0.00819225	1.34128	0.00599	0.416802	0.213951	0.0059	0.759992	0.350936	EGLN3 (0.0096835524552019),SPTSSA (0.0859328050186046)	EGLN3 (0)	0.02193	0.186	C	T
rs1040738	chr14	58974135	A	C	ncRNA_intronic;.	chr14-58973780-58974281	0.0144103	2.08637	-0.00257	0.212164	-0.0917952	-0.00929	0.843793	-0.552576	DAAM1 (0.106134013174557),DACT1 (0.250645592877314)	LINC01500 (0)	0.004156	0.296	C	A
rs143556921	chr14	70907375	G	A	upstream;.	chr14-70907164-70907665	0.00733974	0.297533	9.48e-06	0.00192017	0.000338606	0.000173	0.061826	0.0102902	LOC101928075 (0.116432058497531),MED6 (0.11036447152629),PCNX1 (1.0),TTC9 (0.116432058497531)	PCNX1 (0)	0.03202	-0.4842	A	G
rs2075026	chr14	73725802	C	T	intronic;.	chr14-73725710-73726211	0.00254516	2.07586	-0.00054	0.0509891	-0.0192877	-0.00199	0.480687	-0.118367		MIDEAS (0)	0.02709	0.2561	T	C
rs10147537	chr14	73726088	C	T	exonic;synonymous SNV	chr14-73725710-73726211	0.00254516	2.07586	0.00219	0.184443	0.0782223	-0.000814	0.255641	-0.0484173		MIDEAS (0)	0.04101	0.4095	T	C
rs114977638	chr14	80310924	A	G	ncRNA_intronic;.	chr14-80310912-80311413	0.0012826	2.53716	0.0206	0.79051	0.73579	-0.0215	0.940117	-1.27884	DIO2 (0.14574390842484),DIO2-AS1 (0.14574390842484)	DIO2 (0),DIO2-AS1 (0)	0.01532	1.0069	G	A
rs78303673	chr14	95290648	T	C	intronic;.	chr14-95290342-95290843	0.000495095	2.80738	-0.00919	0.55001	-0.328248	-0.00641	0.777084	-0.381272		CLMN (0)	0.04455	-0.2903	C	T
rs77937174	chr14	95290769	C	T	intronic;.	chr14-95290342-95290843	0.000495095	2.80738	0.00569	0.401701	0.203235	-0.00165	0.428856	-0.0981432		CLMN (0)	0.043	-0.2921	T	C
rs74079811	chr14	95318567	A	G	intronic;.	chr14-95318114-95318615	0.001014	2.4015	-0.00263	0.216469	-0.0939382	-0.0192	0.931004	-1.14203		CLMN (0)	0.004789	0.6942	G	A
rs80288032	chr14	95319778	C	T	exonic;synonymous SNV	chr14-95319637-95320138	0.0052636	0.668228	-2.81e-05	0.00410275	-0.00100367	-0.00201	0.483482	-0.119556	CLMN (1.0)	CLMN (0),LINC02292 (0)	0.00525	0.6841	T	C
rs1191007	chr14	99996137	A	C	intronic;.	chr14-99995691-99996192	0.00640248	1.86286	0.00137	0.120738	0.0489336	-0.000261	0.0918703	-0.0155245		EVL (0)	0.02115	0.1887	C	A
rs60299760	chr14	104723929	G	A	upstream;.	chr14-104723914-104724415	0.00256908	0.411973	6.14e-06	0.00145337	0.000219308	0.00018	0.0642744	0.0107065	ADSSL1 (1.0)	ADSS1 (0)	0.01366	2.2092	A	G
rs117693426	chr14	105418145	G	A	ncRNA_exonic;.	chr14-105417796-105418297	0.00888559	2.06963	-0.012	0.635366	-0.428616	-0.00108	0.319256	-0.0642392		TEX22 (0),MTA1-DT (0)	0.01959	0.6292	A	G
rs74244607	chr15	37100881	A	G	intronic;.	chr15-37100391-37100892	0.000232492	0.498323	-0.00278	0.227162	-0.0992959	-0.00411	0.676681	-0.244466	MEIS2 (1.0)	MEIS2 (0)	0.009456	-0.4351	G	A
rs8032255	chr15	38398355	G	A	intergenic;.	chr15-38398064-38398565	0.000564897	2.14141	0.0206	0.79051	0.73579	0.0198	0.933572	1.17772	LINC01852 (0.28947301155108),SPRED1 (0.137289929974663)	SPRED1 (-40816)	0.006631	0.2951	A	G
rs7177335	chr15	38406234	G	T	intergenic;.	chr15-38406212-38406713	0.00173948	2.6284	-0.0314	0.880125	-1.12154	0.0137	0.89705	0.814886	FAM98B (0.00952396778119),LINC01852 (0.0996311505003936),SPRED1 (0.13363493926605)	FAM98B (47414)	0.00652	0.2973	T	G
rs4293334	chr15	38406416	T	C	intergenic;.	chr15-38406212-38406713	0.00173948	2.6284	-0.016	0.722538	-0.571487	-0.0248	0.950337	-1.47512	FAM98B (0.00952396778119),LINC01852 (0.0996311505003936),SPRED1 (0.13363493926605)	FAM98B (47414)	0.006591	0.2969	C	T
rs16943698	chr15	61158315	T	C	intronic;.	chr15-61157889-61158390	3.38102e-05	1.6546	-0.0282	0.860428	-1.00725	0.0857	0.993378	5.0975	RORA (0.374032842796588)	RORA (0)	0.009467	-0.4499	C	T
rs737275	chr15	62306882	G	A	intergenic;.	chr15-62306807-62307308	0.01755	1.00641	0.015	0.703698	0.535769	0.015	0.90717	0.892211	C2CD4B (0.103231787725387),LOC101928907 (0.0410446267841897),VPS13C (0.0410446267841897)	MIR8067 (-2074)	0.03313	0.1381	A	G
rs2004023	chr15	62306947	T	C	intergenic;.	chr15-62306807-62307308	0.01755	1.00641	-0.0177	0.750837	-0.632208	-0.102	0.995331	-6.06704	C2CD4B (0.103231787725387),LOC101928907 (0.0410446267841897),VPS13C (0.0410446267841897)	MIR8067 (-2074)	0.03316	0.138	C	T
rs72743001	chr15	64718883	C	T	intergenic;.	chr15-64718462-64718963	6.96866e-07	1.99929	-0.0394	0.915105	-1.40729	-0.0251	0.951122	-1.49297		ENSG00000259635 (0)	0.01307	-0.4816	T	C
rs72744737	chr15	64755182	C	T	intronic;.	chr15-64754847-64755348	6.53003e-10	2.63029	-0.0037	0.288414	-0.132156	-0.00114	0.332392	-0.0678081		RBPMS2 (0)	0.01228	-0.4852	T	C
rs141630584	chr15	65067127	G	A	intronic;.	chr15-65066938-65067439	4.34313e-05	2.09871	0.00496	0.362982	0.177161	0.00609	0.766637	0.362238		RASL12 (0)	0.03217	-0.5796	A	G
rs8028147	chr15	67125895	G	A	UTR5;.	chr15-67125482-67125983	3.41945e-05	1.73036	-0.00632	0.432785	-0.225738	-0.00503	0.724925	-0.299188	SMAD3 (1.0)	SMAD3 (0)	0.01241	-0.2053	A	G
rs574263898	chr15	78811477	G	A	upstream;.	chr15-78811332-78811833	0.000379941	0.62231	-3.64e-06	0.00106588	-0.000130013	-5.57e-05	0.0205217	-0.00331308	ADAMTS7 (1.0)	ADAMTS7 (0),MORF4L1 (0)	0.02406	-0.4418	A	G
rs113285762	chr15	83284484	T	C	intronic;.	chr15-83284413-83284914	2.7395e-05	2.31926	0.00301	0.243067	0.107511	0.00786	0.815765	0.467519	ADAMTSL3 (0.236734394637869),BNC1 (1.0),BTBD1 (0.0315253540893614),C15orf40 (0.0267410580916142),HDGFL3 (0.0620490980846032),MIR4515 (0.0134665667907965),SH3GL3 (0.180267740986522)	ENSG00000259986 (0),BNC1 (0)	0.0008444	0.2736	C	T
rs7165813	chr15	85363084	G	A	intergenic;.	chr15-85362610-85363111	2.54953e-09	3.00274	0.023	0.81705	0.821513	-0.015	0.90717	-0.892211		AKAP13 (17460)	0.004112	0.1887	A	G
rs7175536	chr15	85363088	T	C	intergenic;.	chr15-85362610-85363111	2.54953e-09	3.00274	0.00295	0.238954	0.105368	0.00741	0.805115	0.440752		AKAP13 (17460)	0.004062	0.189	C	T
rs12901694	chr15	86783320	A	G	intronic;.	chr15-86782878-86783379	5.45263e-05	4.19599	0.000106	0.0118742	0.0037861	0.0107	0.865022	0.636444		AGBL1 (0)	0.01587	0.1546	G	A
rs10520692	chr15	90611239	A	G	intronic;.	chr15-90611112-90611613	1.50435e-07	2.89747	0.0137	0.676479	0.489336	-0.00858	0.830874	-0.510345		CRTC3 (0),ENSG00000259314 (0)	0.04604	0.1392	G	A
rs3743406	chr15	90618316	A	G	intronic;.	chr15-90618251-90618752	7.12059e-07	3.22218	-0.0536	0.949527	-1.91448	0.0119	0.879659	0.707821		CRTC3 (0)	0.03591	0.1464	G	A
rs17636561	chr15	95274484	A	G	intergenic;.	chr15-95274159-95274660	1.13113e-05	3.58638	0.0592	0.95792	2.1145	0.284	0.999696	16.8925	LINC01197 (0.374280271141449)	LETR1 (0)	0.02449	-0.2773	G	A
rs56317726	chr15	101615246	A	G	upstream;.	chr15-101614750-101615251	0.00644763	1.62839	0.000855	0.078079	0.0305389	0.00128	0.361557	0.0761354	DDX11L9 (0.0279627918345505),LINC02348 (1.0),TARSL2 (0.0151686865179082)	LINC02348 (-220)	0.01133	0.7906	G	A
rs77527935	chr16	1468773	G	A	intronic;.	chr16-1468410-1468911	0.00016563	2.87956	-0.0163	0.727866	-0.582203	-0.0321	0.965239	-1.90933		CLCN7 (0),ENSG00000261430 (0)	0.003116	0.716	A	G
rs77281332	chr16	26441827	G	A	intergenic;.	chr16-26441560-26442061	8.72411e-07	3.61676	-0.0278	0.857598	-0.992959	-0.0194	0.931881	-1.15393		ENSG00000228480 (-83206)	0.01688	0.4095	A	G
rs116849660	chr16	50613681	T	C	intronic;.	chr16-50613572-50614073	0.00436369	1.83041	0.0171	0.741359	0.610777	0.0186	0.928243	1.10634	LINC02168 (0.104679602937483),NKD1 (0.180761868177132)	NKD1 (0),ENSG00000205414 (0)	0.03156	0.7655	C	T
rs7189713	chr16	53065508	A	G	intronic;.	chr16-53065426-53065927	0.00478894	1.75172	0.0361	0.902648	1.28942	0.0948	0.994581	5.63878	CHD9 (0.203251473208753),LOC105371267 (0.0550074804040551),LOC643802 (0.0165324627710226),RBL2 (0.104484123888759)	CHD9 (0)	0.01392	-0.1668	G	A
rs79691005	chr16	54194563	C	A	intergenic;.	chr16-54194334-54194835	0.000783644	1.1898	-0.000894	0.0813823	-0.0319319	-0.00357	0.640879	-0.212346	IRX3 (0.382338604640644),LINC02169 (0.0611458076874346)	FTO (-35823)	0.03623	-0.2988	A	C
rs1610216	chr16	56608372	A	G	upstream;.	chr16-56608253-56608754	0.000814836	0.572269	-1.31e-06	0.000605736	-4.67905e-05	-0.000353	0.12229	-0.0209967	MT2A (1.0)	MT2A (0)	0.03651	-0.1828	G	A
rs28366003	chr16	56608579	A	G	upstream;.	chr16-56608253-56608754	0.000814836	0.572269	1.55e-06	0.000658786	5.53628e-05	1.73e-05	0.00665447	0.00102902	MT2A (1.0)	MT2A (0)	0.01763	-0.3271	G	A
rs8058803	chr16	56611086	A	C	intergenic;.	chr16-56610761-56611262	0.00333478	1.62997	0.00262	0.215763	0.0935811	-0.0275	0.95684	-1.63572		ENSG00000260823 (0)	0.003202	-0.3552	C	A
rs117456468	chr16	67552720	G	A	intergenic;.	chr16-67552495-67552996	0.0107179	1.16978	-0.0806	0.977161	-2.87887	-0.0307	0.962979	-1.82606		ENSG00000261386 (0),ENSG00000280214 (0)	0.04455	0.3635	A	G
rs12449044	chr16	85142246	C	T	ncRNA_intronic;.	chr16-85142128-85142629	0.015953	2.026	0.00153	0.133612	0.0546485	0.0273	0.956416	1.62382		LINC02139 (0)	0.03502	-0.1363	T	C
rs2937134	chr16	85142457	G	A	ncRNA_intronic;.	chr16-85142128-85142629	0.015953	2.026	-0.0171	0.741359	-0.610777	-0.00814	0.821936	-0.484173		LINC02139 (0)	0.03511	0.1509	A	G
rs116424852	chr16	85402955	A	G	intergenic;.	chr16-85402861-85403362	1.38907e-05	2.34351	0.00239	0.199135	0.0853659	-0.00912	0.840889	-0.542464		GSE1 (0)	0.01628	2.4275	G	A
rs12445268	chr16	87541878	C	T	intergenic;.	chr16-87541381-87541882	0.000125522	2.2362	0.00295	0.238954	0.105368	0.0246	0.949791	1.46323		ZCCHC14-DT (-24442)	0.005162	-0.1804	T	C
rs78045624	chr16	87702791	C	T	intergenic;.	chr16-87702294-87702795	0.016516	1.95646	-0.00892	0.540389	-0.318604	-0.0147	0.904982	-0.874367		KLHDC4 (0)	0.009508	-0.3816	T	C
rs56123388	chr16	88234846	G	A	intergenic;.	chr16-88234574-88235075	0.000277599	1.13798	0.000201	0.0207746	0.00717931	0.000754	0.24005	0.0448485		ENSG00000261273 (0)	0.03841	-0.174	A	G
rs12600392	chr17	3917404	A	G	upstream;.	chr17-3917338-3917839	0.00414098	1.39029	0.00462	0.343782	0.165017	0.0129	0.889872	0.767302	P2RX1 (1.0)	P2RX1 (-863)	0.01879	-0.1608	G	A
rs3760474	chr17	3917719	C	T	intergenic;.	chr17-3917338-3917839	0.00414098	1.39029	-0.00349	0.274912	-0.124656	-0.0144	0.902706	-0.856523	P2RX1 (1.0)	P2RX1 (-863)	0.01718	-0.1555	T	C
rs12952397	chr17	3917748	T	C	intergenic;.	chr17-3917338-3917839	0.00414098	1.39029	0.0211	0.796486	0.753649	0.0101	0.856612	0.600756	P2RX1 (1.0)	P2RX1 (-863)	0.03285	-0.1511	C	T
rs12944845	chr17	3917770	A	G	intergenic;.	chr17-3917338-3917839	0.00414098	1.39029	0.00573	0.403745	0.204664	-0.000422	0.14421	-0.0251009	P2RX1 (1.0)	P2RX1 (-863)	0.02446	-0.1584	G	A
rs4995290	chr17	3918546	T	C	intergenic;.	chr17-3918388-3918889	0.000259058	1.90388	0.00674	0.452286	0.240739	0.000368	0.127101	0.0218889		P2RX1 (-1913)	0.004726	-0.2062	C	T
rs4995289	chr17	3918625	C	T	intergenic;.	chr17-3918388-3918889	0.000259058	1.90388	0.00526	0.379266	0.187876	0.0182	0.926285	1.08255		P2RX1 (-1913)	0.01745	-0.163	T	C
rs9904113	chr17	3918694	A	C	intergenic;.	chr17-3918388-3918889	0.000259058	1.90388	0.0112	0.613439	0.400041	-0.00735	0.803609	-0.437184		P2RX1 (-1913)	0.03165	-0.1417	C	A
rs1516801	chr17	3918984	A	C	intergenic;.	chr17-3918963-3919464	0.000527131	1.7575	-0.00674	0.452286	-0.240739	-0.0262	0.953919	-1.5584		P2RX1 (-2488)	0.0107	-0.1751	C	A
rs72838317	chr17	4988392	C	T	UTR3;.	chr17-4988168-4988669	6.92391e-05	2.0416	-0.000114	0.0126286	-0.00407185	-0.00104	0.310276	-0.06186	CAMTA2 (1.0)	ENSG00000262227 (0),INCA1 (0)	0.004664	0.251	T	C
rs2736877	chr17	7205486	C	T	intronic;.	chr17-7204995-7205496	0.00107494	0.718478	0.0011	0.0986129	0.0392898	0.000342	0.118697	0.0203424	DLG4 (1.0)	DLG4 (0)	0.04156	-0.1869	T	C
rs2292068	chr17	7350340	T	C	intronic;.	chr17-7350081-7350582	0.000531878	0.639566	1.2e-05	0.00224124	0.000428616	8.36e-05	0.0304897	0.00497259		ACAP1 (0)	0.00441	0.1892	C	T
rs12939797	chr17	15782981	G	A	intergenic;.	chr17-15782731-15783232	0.0121377	1.08753	-0.0116	0.624581	-0.414328	-0.036	0.970611	-2.14131	ADORA2B (0.0243935578775278),MEIS3P1 (0.116251469137401),NCOR1 (0.0973820601025326),PIGL (0.0507127977639375),TTC19 (0.193134570353169),ZSWIM7 (0.113621017360937)	IL6STP1 (56)	0.01248	-0.2848	A	G
rs76576684	chr17	19471000	T	C	intergenic;.	chr17-19470731-19471232	0.0190194	1.25724	0.00144	0.126415	0.0514339	-0.0561	0.985535	-3.33687		ENSG00000235979 (0)	0.01169	0.3692	C	T
rs111502247	chr17	28371449	T	C	upstream;.	chr17-28371259-28371760	0.00762642	0.714836	0.000644	0.0599799	0.0230024	0.00448	0.697804	0.266474	IFT20 (0.191440288580309),MIR4723 (0.0138091138706062),NLK (0.0870223695474321),POLDIP2 (0.152205551441055),PYY2 (0.33372031125325),SARM1 (1.0),TMEM199 (0.152205551441055),TMEM97 (0.0312380560119914),TNFAIP1 (0.191440288580309),VTN (1.0)	ENSG00000258924 (0),SARM1 (0),VTN (0)	0.04135	-0.207	C	T
rs113635549	chr17	28371760	A	C	UTR5;.	chr17-28371259-28371760	0.00762642	0.714836	-5.93e-05	0.00734184	-0.00211808	-0.00104	0.310276	-0.06186	IFT20 (0.191440288580309),MIR4723 (0.0138091138706062),NLK (0.0870223695474321),POLDIP2 (0.152205551441055),PYY2 (0.33372031125325),SARM1 (1.0),TMEM199 (0.152205551441055),TMEM97 (0.0312380560119914),TNFAIP1 (0.191440288580309),VTN (1.0)	ENSG00000258924 (0),SARM1 (0),VTN (0)	0.04257	-0.2057	C	A
rs34373928	chr17	57708609	C	T	intergenic;.	chr17-57708374-57708875	0.00642526	2.31585	0.0175	0.747717	0.625064	-0.0458	0.979746	-2.72422		RNU7-134P (-22783)	0.01902	0.5136	T	C
rs142328322	chr17	57833617	T	C	intergenic;.	chr17-57833228-57833729	0.00148282	1.02158	0.00426	0.322771	0.152159	-0.000223	0.0790007	-0.0132642		ENSG00000265542 (0)	0.03649	0.4085	C	T
rs3785853	chr17	61314310	C	T	intronic;.	chr17-61314288-61314789	0.00799203	1.17021	-0.0025	0.207158	-0.0892949	-0.00265	0.560541	-0.157624	C17orf82 (0.262827564532589),TBX2 (0.378339810671573),TBX2-AS1 (0.378339810671573),TBX4 (0.047077435064069)	BCAS3 (0)	0.01438	-0.1756	T	C
rs1558225	chr17	61314703	A	G	intronic;.	chr17-61314288-61314789	0.00799203	1.17021	0.00628	0.430869	0.224309	0.00193	0.472124	0.114798	C17orf82 (0.262827564532589),TBX2 (0.378339810671573),TBX2-AS1 (0.378339810671573),TBX4 (0.047077435064069)	BCAS3 (0)	0.0171	-0.1718	G	A
rs2460299	chr17	62648379	T	C	intronic;.	chr17-62648205-62648706	0.0110982	1.4495	0.021	0.795322	0.750077	0.00982	0.8524	0.584101	LOC105371855 (0.0152505376405216),MRC2 (0.452436781614398),TLK2 (0.0327046358197017)	MRC2 (0)	0.04598	0.1313	C	T
rs12936261	chr17	68247753	G	A	UTR5;.	chr17-68247738-68248239	0.00312631	0.180512	-1.19e-07	0.000168886	-4.25044e-06	1.43e-06	0.000699883	8.50575e-05	AMZ2 (1.0)	AMZ2 (0),ENSG00000265100 (0)	0.02054	-0.1536	A	G
rs16972844	chr17	68247947	T	C	splicing;.	chr17-68247738-68248239	0.00312631	0.180512	1.79e-07	0.000210538	6.39352e-06	4.77e-07	0.000269319	2.83723e-05	AMZ2 (1.0)	AMZ2 (0),ENSG00000265100 (0)	0.03968	0.1821	C	T
rs117854890	chr17	75589152	G	A	exonic;unknown	chr17-75589018-75589519	0.00492433	0.330088	-2.38e-07	0.000244365	-8.50088e-06	2.18e-05	0.0082901	0.00129668		MYO15B (0)	0.02606	0.3089	A	G
rs551797951	chr17	75589192	TGGCTGCGGCGGCGGCTGC	T	exonic,nonframeshift deletion	chr17-75589018-75589519	0.00492433	0.330088	-1.98e-05	0.00316306	-0.000707216	-0.000922	0.282535	-0.0548413		MYO15B (0)	0.03021	0.3008	T	TGGCTGCGGCGGCGGCTGC
rs117940210	chr17	75589275	G	A	exonic;unknown	chr17-75589018-75589519	0.00492433	0.330088	8.52e-06	0.00179139	0.000304317	0.000442	0.150443	0.0262905		MYO15B (0)	0.02638	0.3108	A	G
rs549421783	chr17	75589320	CAAGGGGCGGGGCCGCGGGAAAGCGGAT	C	exonic,nonframeshift deletion	chr17-75589018-75589519	0.00492433	0.330088	1.38e-05	0.00245671	0.000492908	2.78e-05	0.0104782	0.00165356		MYO15B (0)	0.02781	0.306	C	CAAGGGGCGGGGCCGCGGGAAAGCGGAT
rs76661977	chr17	77677962	C	T	intergenic;.	chr17-77677582-77678083	5.07871e-09	2.73814	0.0347	0.896583	1.23941	-0.149	0.99803	-8.86263		ENSG00000285535 (0)	0.002192	1.0128	T	C
rs62077074	chr17	77682007	C	T	intergenic;.	chr17-77681791-77682292	1.31448e-05	1.82096	-0.06	0.958965	-2.14308	-0.0686	0.989893	-4.08038		ENSG00000285535 (-1105)	0.002213	1.0111	T	C
rs7223971	chr17	77738979	A	G	intergenic;.	chr17-77738640-77739141	0.00169415	1.23752	0.00384	0.297227	0.137157	-0.057	0.985935	-3.3904		LINC01987 (-10082)	0.02198	0.6043	G	A
rs147617056	chr17	78126023	A	G	intronic;.	chr17-78125849-78126350	0.00135503	0.771499	-0.00184	0.157946	-0.0657211	-0.00189	0.466275	-0.112419		TMC6 (0)	0.00842	0.6656	G	A
rs12949479	chr17	79009756	T	C	UTR5;.	chr17-79009534-79010035	0.0143834	0.369444	0.00149	0.130436	0.0532198	0.0052	0.732431	0.3093	C1QTNF1 (0.24081545760892),C1QTNF1-AS1 (0.0669645401937265),CANT1 (1.0),ENGASE (0.172600225043632)	CANT1 (0)	0.02994	-0.1881	C	T
rs12452876	chr17	79010031	C	A	upstream;.	chr17-79009534-79010035	0.0143834	0.369444	0.00145	0.127217	0.051791	0.00286	0.581637	0.170115	C1QTNF1 (0.24081545760892),C1QTNF1-AS1 (0.0669645401937265),CANT1 (1.0),ENGASE (0.172600225043632)	CANT1 (0)	0.01544	-0.1903	A	C
rs4789912	chr17	79046240	G	A	intronic;.	chr17-79045787-79046288	0.00518751	0.989594	-0.000599	0.0561042	-0.0213951	0.00221	0.509946	0.131452	C1QTNF1 (0.242797516632757),C1QTNF1-AS1 (0.11123802156506),CANT1 (0.116510956072965),ENGASE (0.0975981499426413)	C1QTNF1 (0)	0.02489	-0.1854	A	G
rs4789911	chr17	79046266	T	C	intronic;.	chr17-79045787-79046288	0.00518751	0.989594	0.0018	0.154834	0.0642923	0.000837	0.261489	0.0497854	C1QTNF1 (0.242797516632757),C1QTNF1-AS1 (0.11123802156506),CANT1 (0.116510956072965),ENGASE (0.0975981499426413)	C1QTNF1 (0)	0.02376	-0.1717	C	T
rs11077409	chr17	79046636	C	T	exonic;synonymous SNV	chr17-79046572-79047073	0.000460153	1.56982	0.00144	0.126415	0.0514339	-0.000738	0.235788	-0.0438968	C1QTNF1 (0.367404959574434),C1QTNF1-AS1 (0.183494953625855),CANT1 (0.184364379184257),ENGASE (0.170600098177848)	C1QTNF1 (0)	0.02484	-0.1855	T	C
rs8075993	chr17	79074789	G	A	upstream;.	chr17-79074603-79075104	0.000351669	0.487944	-3.7e-06	0.00107499	-0.000132156	-3.43e-05	0.0128219	-0.00204019	C1QTNF1 (0.134877473113033),C1QTNF1-AS1 (0.0599387017825187),CANT1 (0.172600225043632),ENGASE (1.0)	ENGASE (0)	0.01438	-0.1843	A	G
rs62079460	chr17	82229657	C	A	intronic;.	chr17-82229356-82229857	0.0106819	1.09576	0.000307	0.0303656	0.0109654	0.00454	0.701013	0.270043		SLC16A3 (0)	0.01395	-0.1838	A	C
rs58581194	chr18	25011782	A	C	intergenic;.	chr18-25011301-25011802	0.000487593	3.47343	0.0037	0.288414	0.132156	0.00195	0.475014	0.115987	LINC01894 (0.12716710496451),ZNF521 (0.0876100046096367)	WBP2P1 (4632)	0.01545	-0.1995	C	A
rs75485259	chr18	45329057	T	C	intronic;.	chr18-45328728-45329229	0.00753748	1.84229	-0.00468	0.347183	-0.16716	0.0329	0.96643	1.95692	SLC14A2-AS1 (0.0642982687905463)	SLC14A2 (0)	0.01104	-0.8123	C	T
rs7237425	chr18	48884228	T	C	intergenic;.	chr18-48884195-48884696	0.00414	2.66542	-0.0028	0.228549	-0.10001	-0.00542	0.741691	-0.322386		CTIF (-20979)	0.004595	-0.5854	C	T
rs67702272	chr18	61731804	T	C	intergenic;.	chr18-61731656-61732157	0.000630787	2.10523	0.00993	0.574946	0.354679	-0.0109	0.86765	-0.64834		ENSG00000267175 (0)	0.01293	0.3532	C	T
rs66586228	chr18	61744349	A	G	intergenic;.	chr18-61744219-61744720	0.00122436	1.49335	0.0522	0.947088	1.86448	0.0216	0.940476	1.28478	CDH20 (0.093474743087913)	ENSG00000267175 (0)	0.01417	0.3499	G	A
rs12985107	chr19	1163597	A	G	intronic;.	chr19-1163132-1163633	4.39827e-05	2.27163	0.0135	0.671994	0.482193	0.0192	0.931004	1.14203		SBNO2 (0),ENSG00000290166 (0)	0.004706	-0.2057	G	A
rs76376000	chr19	3365911	T	C	intronic;.	chr19-3365766-3366267	0.00186115	0.933963	0.000126	0.0137587	0.00450046	0.000323	0.11248	0.0192123	NFIC (1.0)	NFIC (0)	0.01963	-0.2041	C	T
rs80297296	chr19	7515850	G	A	upstream;.	chr19-7515795-7516296	0.00858502	0.544836	-0.000181	0.0189345	-0.00646495	-0.00013	0.0468879	-0.0077325	ZNF358 (1.0)	ENSG00000267952 (0),ZNF358 (0)	0.0331	-0.4169	A	G
rs12985279	chr19	7943599	C	T	intronic;.	chr19-7943579-7944080	0.0167752	0.121204	0	3.71538e-05	0	1.79e-07	0.00012095	1.06471e-05	TIMM44 (1.0)	TIMM44 (0),ENSG00000286138 (0)	0.01977	0.2887	T	C
rs117088198	chr19	9945820	G	A	intergenic;.	chr19-9945459-9945960	1.87795e-10	2.04748	-0.000318	0.0313433	-0.0113583	-7.58e-05	0.0277268	-0.00450864	FBXL12 (0.311783936828029),LOC100505555 (0.0885959858339469),OLFM2 (0.614777357786362),PIN1 (0.0401221103233743),UBL5 (0.0224221740234752),ZNF121 (0.11136502957634),ZNF426 (0.111807974386844),ZNF426-DT (0.111807974386844),ZNF561 (0.0511978743984827),ZNF562 (0.0207164557114817),ZNF846 (0.409527072859927)	OLFM2 (-8945)	0.007954	-0.3081	A	G
rs34081	chr19	11420604	T	G	downstream,.	chr19-11420394-11420895	0.000186939	1.39101	-8.44e-05	0.00980225	-0.0030146	0.00118	0.340921	0.0701873		ODAD3 (0)	0.02745	0.388	G	T
rs148868540	chr19	18419362	G	A	upstream;.	chr19-18419091-18419592	0.00162859	0.528722	-4.89e-06	0.0012697	-0.000174661	-0.000128	0.0461774	-0.00761354	SSBP4 (1.0)	SSBP4 (0)	0.01484	0.8024	A	G
rs2277745	chr19	43754925	C	T	UTR5;.	chr19-43754753-43755254	0.00194609	0.393726	0	3.71538e-05	0	5.96e-08	4.7998e-05	3.54505e-06	KCNN4 (0.0877955683812541),LOC100379224 (0.239914828386247),LOC100505715 (0.0314053582996455),LOC101928063 (0.139240760234355),LYPD5 (0.0642359796118812),SMG9 (1.0),ZNF155 (0.100828469541954),ZNF221 (0.127495087748889),ZNF222 (0.182008922864441),ZNF223 (0.0640074399765207),ZNF224 (0.242633569333621),ZNF225 (0.239914828386247),ZNF226 (0.198697335250475),ZNF227 (0.148648828184144),ZNF230 (0.1392407…	SMG9 (0)	0.03366	0.1616	T	C
rs346527	chr19	43755209	A	G	upstream;.	chr19-43754753-43755254	0.00194609	0.393726	5.96e-08	0.000111461	2.12879e-06	6.56e-07	0.000351451	3.90194e-05	KCNN4 (0.0877955683812541),LOC100379224 (0.239914828386247),LOC100505715 (0.0314053582996455),LOC101928063 (0.139240760234355),LYPD5 (0.0642359796118812),SMG9 (1.0),ZNF155 (0.100828469541954),ZNF221 (0.127495087748889),ZNF222 (0.182008922864441),ZNF223 (0.0640074399765207),ZNF224 (0.242633569333621),ZNF225 (0.239914828386247),ZNF226 (0.198697335250475),ZNF227 (0.148648828184144),ZNF230 (0.1392407…	SMG9 (0)	0.03432	0.161	G	A
rs118147862	chr19	44816374	G	A	intronic;.	chr19-44816294-44816795	0.00038376	2.85402	-0.005	0.365178	-0.17859	-0.00244	0.537631	-0.145133		BCAM (0)	0.003391	0.5491	A	G
rs12609405	chr19	47242681	C	T	intergenic;.	chr19-47242404-47242905	0.010484	1.78151	-0.00623	0.428483	-0.222523	-0.00185	0.460328	-0.110039		ENSG00000289915 (673)	0.02111	-0.1683	T	C
rs10853781	chr19	47242784	A	G	intergenic;.	chr19-47242404-47242905	0.010484	1.78151	-0.000654	0.0608579	-0.0233595	0.000136	0.0489994	0.00808938		ENSG00000289915 (673)	0.02657	-0.141	G	A
rs2910996	chr19	47637600	A	G	intronic;.	chr19-47637436-47637937	0.00040461	2.86287	0.000134	0.0145173	0.00478621	0.00287	0.582602	0.17071		ENSG00000268746 (0),BICRA (0)	0.03521	0.1728	G	A
rs973579	chr19	48738719	A	G	intronic;.	chr19-48738693-48739194	0.0068985	0.30803	3.84e-05	0.00519222	0.00137157	0.00015	0.053899	0.00892211		RASIP1 (0)	0.03091	0.1378	G	A
rs6116929	chr20	645437	G	A	intergenic;.	chr20-645416-645917	0.00050736	1.09058	-0.00197	0.167901	-0.0703644	-0.000944	0.287841	-0.0561498		SRXN1 (698)	0.00509	0.1784	A	G
rs117720237	chr20	2874455	C	T	intronic;.	chr20-2874327-2874828	0.000300637	2.45809	0.00297	0.240321	0.106082	-0.0139	0.898724	-0.826782	C20orf141 (0.0271540484459074),EBF4 (0.123892520429568),IDH3B (0.0114336419283761),NOP56 (0.0296088262500056),PCED1A (0.0985726845247518),TMEM239 (0.0108527619989325),ZNF343 (0.0558170884364898)	PTPRA (0)	0.02462	-0.6004	T	C
rs622601	chr20	2874820	A	G	intronic;.	chr20-2874327-2874828	0.000300637	2.45809	0.0249	0.834835	0.889377	0.018	0.925303	1.07065	C20orf141 (0.0271540484459074),EBF4 (0.123892520429568),IDH3B (0.0114336419283761),NOP56 (0.0296088262500056),PCED1A (0.0985726845247518),TMEM239 (0.0108527619989325),ZNF343 (0.0558170884364898)	PTPRA (0)	0.03238	-0.2336	G	A
rs6140770	chr20	8854103	T	C	intronic;.	chr20-8853705-8854206	0.00758056	1.16009	-0.00107	0.0961381	-0.0382182	0.0132	0.892651	0.785146		PLCB1 (0)	0.01517	-0.2222	C	T
rs1146253	chr20	36845806	T	G	intronic;.	chr20-36845510-36846011	7.21573e-07	2.49157	0.00221	0.185925	0.0789367	-0.0145	0.903464	-0.862471		SOGA1 (0)	0.01143	0.1708	G	T
rs1006383	chr20	41003031	A	G	ncRNA_intronic;.	chr20-41002984-41003485	0.00222172	1.93292	0.00834	0.518897	0.297888	0.0146	0.904224	0.868419		RNU2-52P (20720)	0.000485	-0.2667	G	A
rs34859415	chr20	41141476	C	T	intronic;.	chr20-41141378-41141879	0.0239846	1.16398	0.00371	0.289048	0.132514	0.00376	0.654247	0.223648		PLCG1 (0)	0.02468	-0.1724	T	C
rs2072971	chr20	41468999	C	A	intronic;.	chr20-41468949-41469450	0.000231631	1.99418	-0.0238	0.824862	-0.850088	-0.00104	0.310276	-0.06186		CHD6 (0)	0.0032	-0.2228	A	C
rs60157641	chr20	41469870	C	A	intronic;.	chr20-41469836-41470337	0.00341276	1.86493	-0.00503	0.366806	-0.179661	-0.000692	0.223348	-0.0411607		CHD6 (0)	0.01105	0.2222	A	C
rs6066312	chr20	47411542	A	G	ncRNA_intronic;.	chr20-47411127-47411628	0.0112931	1.79066	0.0161	0.724329	0.575059	0.00846	0.828531	0.503207	LINC01754 (1.0)	LINC01754 (0)	0.02637	0.2317	G	A
rs2282147	chr20	50579630	T	C	intronic;.	chr20-50579387-50579888	0.00348657	2.15147	0.0166	0.733025	0.592918	-0.00434	0.690117	-0.258146		PTPN1 (0)	0.03022	-0.1432	C	T
rs2277773	chr20	62703738	A	G	intergenic;.	chr20-62703620-62704121	1.19784e-08	3.44132	-0.0398	0.91646	-1.42158	-0.0504	0.982662	-2.99783		LINC00686 (-3141)	0.0277	-0.1432	G	A
rs4809544	chr20	62704555	G	A	intergenic;.	chr20-62704450-62704951	0.000873802	1.31445	-0.0054	0.386678	-0.192877	-0.00317	0.609561	-0.188554		NTSR1 (3885)	0.01435	0.1664	A	G
rs4809546	chr20	62704784	C	T	intergenic;.	chr20-62704450-62704951	0.000873802	1.31445	0.00148	0.12963	0.0528626	0.0145	0.903464	0.862471		NTSR1 (3885)	0.01505	0.1652	T	C
rs119241	chr21	35528686	C	T	ncRNA_intronic;.	chr21-35528565-35529066	0.013731	1.96543	-0.0118	0.630023	-0.421472	-0.0362	0.970852	-2.1532	LOC100506403 (0.0496423911091859)	RUNX1 (0)	0.008955	0.1687	T	C
rs2836898	chr21	39126946	G	A	intergenic;.	chr21-39126910-39127411	5.3757e-07	3.71982	-0.0103	0.586664	-0.367895	0.00188	0.464792	0.111824		RPL23AP12 (157)	0.01928	0.1565	A	G
rs2836899	chr21	39127175	T	C	intergenic;.	chr21-39126910-39127411	5.3757e-07	3.71982	-0.00601	0.417777	-0.214665	0.00247	0.541036	0.146917		RPL23AP12 (157)	0.01965	0.1561	C	T
rs2836900	chr21	39127240	C	T	intergenic;.	chr21-39126910-39127411	5.3757e-07	3.71982	-0.0195	0.776568	-0.6965	-0.00939	0.845468	-0.558524		RPL23AP12 (157)	0.01982	0.1558	T	C
rs188404436	chr21	41916433	A	G	intronic;.	chr21-41916288-41916789	6.32547e-06	2.73892	0.0179	0.753885	0.639352	0.0271	0.955982	1.61193		C2CD2 (0)	0.003409	0.9482	G	A
rs4919995	chr21	41916574	A	G	intronic;.	chr21-41916288-41916789	6.32547e-06	2.73892	0.0149	0.701726	0.532198	0.0519	0.983502	3.08705		C2CD2 (0)	0.003789	0.7276	G	A
rs34718735	chr21	42668976	C	T	intronic;.	chr21-42668558-42669059	0.00133786	2.10984	0.00256	0.211455	0.091438	0.000487	0.164266	0.0289671		PDE9A (0)	0.006885	0.5727	T	C
rs145545677	chr21	42674280	C	T	intronic;.	chr21-42674255-42674756	2.5196e-09	2.77742	-0.00514	0.372795	-0.18359	-0.00541	0.741276	-0.321791		PDE9A (0)	0.01138	0.5383	T	C
rs73238121	chr21	45350188	C	T	intergenic;.	chr21-45349733-45350234	0.00747508	1.22981	-4.31e-05	0.00567282	-0.00153944	-0.0619	0.987823	-3.68186		ENSG00000289448 (0)	0.002842	0.9221	T	C
rs463271	chr22	18042934	T	C	intergenic;.	chr22-18042597-18043098	0.0166177	1.61096	0.022	0.806607	0.785795	0.0457	0.979678	2.71827	LINC01634 (0.0529495203283839),MICAL3 (0.0520280366646389),PEX26 (0.0183053960307886),TUBA8 (0.116770262446934)	LINC01634 (-4628)	0.02271	-0.147	C	T
rs466607	chr22	18045062	C	T	intergenic;.	chr22-18044636-18045137	0.000253922	1.04093	-0.000513	0.0486059	-0.0183233	0.0025	0.544354	0.148702	LINC01634 (0.130959807078523),MICAL3 (0.0793858234824587),PEX26 (0.0425167681596603),TUBA8 (0.24723921395435)	LINC01634 (-6667)	0.02165	-0.1485	T	C
rs2238787	chr22	19988883	G	A	intronic;.	chr22-19988792-19989293	0.0119599	1.64417	0.00401	0.307679	0.143229	-0.00183	0.457314	-0.10885		ARVCF (0)	0.04247	-0.135	A	G
rs9606204	chr22	19988987	C	A	intronic;.	chr22-19988792-19989293	0.0119599	1.64417	0.00105	0.0944868	0.0375039	-0.0454	0.979453	-2.70043		ARVCF (0)	0.04255	-0.1349	A	C
rs4504	chr22	32840557	G	A	intronic;.	chr22-32840148-32840649	0.0014337	1.72307	-0.0305	0.874981	-1.0894	-0.0582	0.98644	-3.46178		SYN3 (0),TIMP3 (0)	0.04263	0.1458	A	G
rs28735468	chr22	35478002	T	C	intergenic;.	chr22-35477891-35478392	1.10037e-07	2.84409	0.00258	0.212882	0.0921523	-0.00671	0.78618	-0.399116		ENSG00000233388 (23469)	0.04414	0.1423	C	T
rs28557029	chr22	35478296	T	G	intergenic;.	chr22-35477891-35478392	1.10037e-07	2.84409	0.0224	0.810869	0.800082	-0.0084	0.827343	-0.499638		ENSG00000233388 (23469)	0.04659	0.1406	G	T
rs141533743	chr22	35526464	G	GC	intergenic,.	chr22-35526268-35526769	2.07631e-06	2.9709	-0.000532	0.050286	-0.019002	-0.0178	0.924297	-1.05876		ENSG00000273044 (163)	0.01044	-0.5448	GC	G
rs5999860	chr22	35526557	A	G	intergenic;.	chr22-35526268-35526769	2.07631e-06	2.9709	0.00989	0.57366	0.353251	0.0571	0.985978	3.39635		ENSG00000273044 (163)	0.006631	0.1734	G	A
rs2228415	chr22	40346682	C	T	exonic;synonymous SNV	chr22-40346241-40346742	0.0196099	0.252186	-0.000414	0.0398608	-0.0147872	-0.00307	0.600888	-0.182606	ADSL (1.0)	ADSL (0),ENSG00000284431 (0)	0.00747	0.7313	T	C
rs2281332	chr22	41350208	T	C	intronic;.	chr22-41349956-41350457	0.00490126	2.59527	-0.0114	0.619088	-0.407185	0.039	0.973956	2.31975		ZC3H7B (0)	0.04912	0.1415	C	T
rs12628356	chr22	46730818	T	C	intronic;.	chr22-46730524-46731025	0.0210831	1.47103	0.00775	0.495702	0.276814	-0.0132	0.892651	-0.785146		CERK (0)	0.01417	0.1574	C	T
