# Supplementary material for: Single-cell polygenic risk scores dissect cellular and molecular heterogeneity of complex human diseases
Source: Nat Biotechnol. 2025 Jul 25;44(5):845–61. doi: 10.1038/s41587-025-02725-6 (PMC13180658; doi:10.1038/s41587-025-02725-6)
Supplement: Supplementary file 5 — Differential expression analysis for HCM iPS cell-derived CDM RNA-seq data. [file 41587_2025_2725_MOESM5_ESM.xlsx]

## Sheet: iPSC
gene	baseMean	log2FoldChange	lfcSE	stat	pvalue	padj
ENSG00000000003	3862.77	-0.164406	0.0608687	-2.701	0.00691312	0.0455877
ENSG00000000005	85.1019	-0.833355	0.274152	-3.03975	0.00236771	0.0217045
ENSG00000000419	2205.72	-0.108576	0.0622496	-1.7442	0.081124	0.234567
ENSG00000000457	513.798	0.137824	0.0673985	2.0449	0.0408643	0.151284
ENSG00000000460	1792.62	-0.032528	0.0660082	-0.492787	0.622163	0.788543
ENSG00000000938	11.4702	-0.269014	0.203929	-1.31916	0.187117	0.394619
ENSG00000000971	11.518	0.835569	0.326419	2.55981	0.0104731	0.060393
ENSG00000001036	3089.5	0.0137558	0.054532	0.252251	0.800847	0.897314
ENSG00000001084	2201.73	-0.138618	0.0570515	-2.42971	0.0151111	0.077774
ENSG00000001167	2261.31	-0.078542	0.146416	-0.536429	0.591662	0.767598
ENSG00000001460	539.244	0.185174	0.0691714	2.67703	0.00742789	0.047828
ENSG00000001461	891.75	0.133456	0.0613913	2.17385	0.029716	0.122563
ENSG00000001497	2977.05	-0.0562798	0.0547623	-1.02771	0.304086	0.525465
ENSG00000001561	412.865	0.350883	0.113451	3.0928	0.00198276	0.0192643
ENSG00000001617	1791.18	0.28733	0.0841295	3.41533	0.000637054	0.00881658
ENSG00000001626	78.1531	0.196358	0.203161	0.966513	0.333788	0.555262
ENSG00000001629	2708.8	0.147657	0.0597304	2.47206	0.0134338	0.0717178
ENSG00000001630	8618.36	-0.0385177	0.0757634	-0.508395	0.611176	0.781562
ENSG00000001631	1761.38	0.149594	0.064806	2.30834	0.0209801	0.0962439
ENSG00000002016	453.108	-0.00860238	0.0832468	-0.103336	0.917696	0.959524
ENSG00000002079	10.8773	0.304812	0.475408	0.641158	0.52142	0.717133
ENSG00000002330	687.377	-0.091869	0.090443	-1.01577	0.30974	0.531265
ENSG00000002549	2904.32	-0.15369	0.0522848	-2.93948	0.00328763	0.0274351
ENSG00000002586	1234.9	0.139579	0.117027	1.19271	0.232983	0.449616
ENSG00000002587	149.183	0.170148	0.23444	0.725763	0.467984	0.67467
ENSG00000002726	15.2601	-0.365843	0.223092	-1.63988	0.10103	0.268475
ENSG00000002745	8.85288	-0.60031	0.247909	-2.4215	0.0154567	0.0790374
ENSG00000002746	202.603	-0.100582	0.179857	-0.559232	0.576003	0.757192
ENSG00000002822	1528.8	-0.094544	0.0576679	-1.63946	0.101118	0.268559
ENSG00000002834	10450.9	-0.235417	0.0518759	-4.53808	5.67685e-06	0.000344703
ENSG00000002919	1049.99	-0.174122	0.0840318	-2.0721	0.0382559	0.144899
ENSG00000002933	14.8157	0.474865	0.205165	2.31456	0.0206372	0.0950655
ENSG00000003056	7146.11	-0.078753	0.0526219	-1.49658	0.134502	0.320259
ENSG00000003096	693.234	0.147014	0.101904	1.44267	0.149114	0.341674
ENSG00000003137	18.1954	0.548255	0.315543	1.7375	0.0822995	0.23649
ENSG00000003147	1568.03	0.0471712	0.0561238	0.840486	0.400636	0.620189
ENSG00000003249	2798.67	-0.310324	0.0902342	-3.4391	0.000583655	0.00830506
ENSG00000003393	3375.96	0.0436741	0.039065	1.11799	0.263573	0.484128
ENSG00000003400	233.57	0.252662	0.115483	2.18788	0.0286783	0.11966
ENSG00000003402	1178.9	0.0476505	0.0903946	0.527139	0.598097	0.772179
ENSG00000003436	1186.92	0.127605	0.143732	0.887799	0.374649	0.59499
ENSG00000003509	1951.42	-0.134499	0.0839512	-1.6021	0.109133	0.281887
ENSG00000003756	3553.93	-0.179779	0.0724625	-2.481	0.0131016	0.0705136
ENSG00000003987	522.632	0.0904585	0.0673009	1.34409	0.178919	0.383305
ENSG00000003989	2133.73	0.161372	0.0892038	1.80903	0.0704471	0.214614
ENSG00000004059	5012.63	-0.167906	0.0552884	-3.03691	0.00239013	0.021863
ENSG00000004139	212.22	-0.23509	0.12503	-1.88027	0.0600716	0.194296
ENSG00000004142	3805.12	-0.169119	0.0410075	-4.12409	3.72207e-05	0.00123355
ENSG00000004399	1982.97	0.179298	0.0972475	1.84372	0.0652233	0.204745
ENSG00000004455	4604.49	-0.146431	0.0548069	-2.67176	0.00754538	0.0483072
ENSG00000004468	41.1402	-0.13471	0.158324	-0.85085	0.394853	0.614758
ENSG00000004478	14759.2	-0.0145693	0.0590427	-0.246759	0.805095	0.899654
ENSG00000004487	19260.3	-0.0249787	0.0406304	-0.614779	0.538701	0.729946
ENSG00000004534	3781.29	0.0851566	0.0476972	1.78536	0.0742033	0.221591
ENSG00000004660	499.038	0.0150244	0.0849362	0.176891	0.859594	0.92974
ENSG00000004700	3400.48	-0.0388013	0.0554813	-0.699357	0.484329	0.687891
ENSG00000004766	1057.23	-0.109313	0.0872611	-1.25271	0.21031	0.423474
ENSG00000004776	5.80289	0.0613132	0.348869	0.175749	0.860491	0.929937
ENSG00000004777	113.25	0.22979	0.152807	1.50379	0.132635	0.317696
ENSG00000004779	3345.44	-0.184012	0.0847186	-2.17204	0.0298525	0.122893
ENSG00000004799	8.53924	0.311251	0.348675	0.892668	0.372035	0.592349
ENSG00000004809	51.2647	-0.0281328	0.140717	-0.199924	0.84154	0.919738
ENSG00000004838	18.4963	0.300866	0.210144	1.43172	0.152225	0.346029
ENSG00000004846	10.3093	-0.0673699	0.275731	-0.244332	0.806974	0.900724
ENSG00000004848	14.1856	2.59703	0.725119	3.58152	0.000341607	0.00573281
ENSG00000004864	4731.77	-0.0234093	0.0600014	-0.390146	0.696429	0.835224
ENSG00000004866	426.176	0.134472	0.0997429	1.34819	0.177598	0.381412
ENSG00000004897	5630.5	-0.018392	0.08046	-0.228586	0.819191	0.90736
ENSG00000004939	25.3842	0.0861049	0.153289	0.561717	0.574309	0.755757
ENSG00000004948	60.2353	0.122262	0.250439	0.488192	0.625414	0.790922
ENSG00000004961	1163.8	-0.312653	0.0753271	-4.15061	3.3159e-05	0.00114799
ENSG00000004975	2099.31	-0.0252128	0.0668808	-0.376981	0.706188	0.84079
ENSG00000005001	30.4147	0.401865	0.215131	1.868	0.0617624	0.197725
ENSG00000005007	5690.85	-0.0664079	0.0835514	-0.794814	0.426721	0.640519
ENSG00000005020	140.789	0.10191	0.102508	0.994163	0.320144	0.540967
ENSG00000005022	13297.5	0.013957	0.051561	0.270689	0.78663	0.889434
ENSG00000005059	505.33	-0.0969085	0.113177	-0.856257	0.391856	0.611868
ENSG00000005073	0.1212	0.639384	3.04255	0.210147	0.833553	NA
ENSG00000005075	2017.98	-0.174517	0.0592171	-2.94708	0.00320791	0.0270131
ENSG00000005100	3887.56	-0.132679	0.0771897	-1.71887	0.0856389	0.242689
ENSG00000005102	4.73277	-0.599159	0.377421	-1.58751	0.112398	0.287061
ENSG00000005108	101.075	0.302192	0.18352	1.64665	0.099631	0.266061
ENSG00000005156	5950.8	0.0769085	0.054223	1.41838	0.156081	0.351486
ENSG00000005175	2394.47	0.0890283	0.101067	0.880881	0.378382	0.599009
ENSG00000005187	444.323	0.299787	0.0811498	3.69425	0.00022054	0.00421691
ENSG00000005189	414.029	-0.0618106	0.0769546	-0.803209	0.421854	0.636715
ENSG00000005194	4117.46	-0.193876	0.0524493	-3.69645	0.000218637	0.00420181
ENSG00000005206	1272.92	-0.0704482	0.0840841	-0.837831	0.402126	0.621215
ENSG00000005238	277.308	0.176335	0.0884656	1.99326	0.0462334	0.163574
ENSG00000005243	6.03505	-0.15118	0.358619	-0.421562	0.673345	0.820432
ENSG00000005249	971.101	0.0777325	0.0794664	0.978181	0.327985	0.548778
ENSG00000005302	519.101	-0.0162844	0.0536941	-0.303282	0.761675	0.874795
ENSG00000005339	1614.96	0.0607674	0.215493	0.281992	0.777949	0.885032
ENSG00000005379	534.123	-0.091249	0.123281	-0.74017	0.459197	0.66809
ENSG00000005381	15.4688	0.387771	0.371165	1.04474	0.296143	0.517819
ENSG00000005421	23.5113	-0.376676	0.327283	-1.15092	0.249765	0.469422
ENSG00000005436	1004	-0.103781	0.0856574	-1.21158	0.225674	0.441449
ENSG00000005448	1740.04	-0.145098	0.105665	-1.3732	0.169692	0.370489
ENSG00000005469	200.529	0.291469	0.0886585	3.28755	0.00101064	0.0121556
ENSG00000005471	87.3731	0.303247	0.169497	1.7891	0.0735986	0.220527
ENSG00000005483	1317.55	0.196881	0.0919485	2.1412	0.0322576	0.129571
ENSG00000005486	1075.42	-0.147744	0.0927377	-1.59313	0.11113	0.284719
ENSG00000005513	353.232	-0.186472	0.146497	-1.27287	0.203064	0.41463
ENSG00000005700	1604.72	0.0872439	0.0591865	1.47405	0.140468	0.328736
ENSG00000005801	4366.66	-0.328332	0.0607689	-5.40295	6.55522e-08	2.05458e-05
ENSG00000005810	2407.66	0.189627	0.0808151	2.34643	0.018954	0.090292
ENSG00000005812	1135.72	-0.434222	0.10483	-4.14215	3.4406e-05	0.00117512
ENSG00000005844	12.0725	0.295876	0.291812	1.01393	0.310618	0.532256
ENSG00000005882	611.684	0.221211	0.0831392	2.66073	0.00779725	0.049334
ENSG00000005884	1708.86	-0.0523497	0.0990274	-0.528639	0.597056	0.771449
ENSG00000005889	2307.27	-0.395688	0.0951183	-4.15995	3.18314e-05	0.00111583
ENSG00000005893	3055.28	0.107627	0.059729	1.80192	0.0715582	0.216606
ENSG00000005961	668.602	-0.0691054	0.0897846	-0.76968	0.44149	0.653209
ENSG00000005981	28.977	0.574856	0.142318	4.03923	5.36277e-05	0.00158306
ENSG00000006007	4317.03	-0.126081	0.0526125	-2.3964	0.0165568	0.0825248
ENSG00000006015	1150.32	-0.16372	0.105235	-1.55575	0.119767	0.298688
ENSG00000006016	736.995	-0.401054	0.198589	-2.01952	0.0434333	0.157297
ENSG00000006025	249.708	-0.0155595	0.0958162	-0.162389	0.870999	0.935619
ENSG00000006042	2692.39	-0.203053	0.0661094	-3.07146	0.00213013	0.0201778
ENSG00000006047	563.135	0.0575858	0.101228	0.568871	0.569443	0.752468
ENSG00000006059	0.0172113	-0.0355482	3.04255	-0.0116837	0.990678	NA
ENSG00000006062	380.841	-0.5552	0.18594	-2.98591	0.00282734	0.0246358
ENSG00000006071	37.5496	0.180438	0.216935	0.831763	0.405543	0.623707
ENSG00000006116	2.55502	-0.392619	0.368554	-1.06529	0.286743	0.508744
ENSG00000006118	2718.61	-0.250666	0.0833093	-3.00886	0.00262231	0.0233387
ENSG00000006125	9038.56	0.143535	0.0543117	2.6428	0.00822235	0.0512257
ENSG00000006128	101.725	-0.305574	0.232497	-1.31432	0.18874	0.396766
ENSG00000006194	2872.81	-0.463628	0.09361	-4.95276	7.31687e-07	9.33799e-05
ENSG00000006210	139.261	-0.857737	0.259573	-3.30442	0.000951728	0.0116777
ENSG00000006282	1226.98	-0.0384417	0.0833791	-0.461048	0.644764	0.803477
ENSG00000006283	356.359	-0.168075	0.0994902	-1.68936	0.0911505	0.25184
ENSG00000006327	4194.49	-1.01084	0.16383	-6.17006	6.8263e-10	2.07841e-06
ENSG00000006377	6.04346	1.1269	0.388522	2.90048	0.00372596	0.0299553
ENSG00000006432	2076.24	0.109761	0.066866	1.64151	0.100692	0.267822
ENSG00000006451	4567.15	0.0674975	0.0774167	0.871873	0.383278	0.603996
ENSG00000006453	1562.48	0.285323	0.0829418	3.44004	0.000581635	0.0082919
ENSG00000006459	1112.72	0.285626	0.11445	2.49564	0.0125729	0.0683981
ENSG00000006468	3615.76	-0.103857	0.0984548	-1.05487	0.291483	0.513386
ENSG00000006530	2212.25	-0.0292983	0.0567234	-0.516513	0.605496	0.777359
ENSG00000006534	71.7202	0.379014	0.17695	2.14193	0.0321992	0.12941
ENSG00000006555	69.2014	0.254682	0.166151	1.53283	0.125317	0.307493
ENSG00000006576	1415.15	0.142222	0.0635844	2.23674	0.0253031	0.109477
ENSG00000006606	137.345	-0.130472	0.185422	-0.703651	0.48165	0.685987
ENSG00000006607	1679.52	-0.0763183	0.0608149	-1.25493	0.209505	0.422799
ENSG00000006611	73.7613	0.589862	0.169727	3.47535	0.000510181	0.00757734
ENSG00000006625	3518.53	0.0492626	0.0590112	0.834802	0.403829	0.622307
ENSG00000006634	3614.89	-0.20964	0.0673035	-3.11485	0.00184038	0.0183033
ENSG00000006638	18.8221	0.0961652	0.166957	0.575988	0.564623	0.74875
ENSG00000006652	1829.98	-0.464409	0.127012	-3.6564	0.000255778	0.0046316
ENSG00000006659	25.0544	0.258516	0.355837	0.726502	0.467531	0.674187
ENSG00000006695	956.992	0.019424	0.0592194	0.328001	0.742911	0.863921
ENSG00000006704	1344.79	0.312106	0.083476	3.73887	0.000184851	0.00375849
ENSG00000006712	1339.27	-0.037191	0.0723208	-0.51425	0.607077	0.778872
ENSG00000006715	2583.36	-0.105866	0.0625268	-1.69313	0.0904308	0.250533
ENSG00000006740	927.563	0.289674	0.0909638	3.1845	0.00145006	0.0154758
ENSG00000006744	5448.58	-0.0213706	0.0551929	-0.387199	0.698609	0.836204
ENSG00000006747	171.739	0.0214682	0.138249	0.155286	0.876596	0.939032
ENSG00000006756	456.9	0.11637	0.129749	0.896885	0.36978	0.589991
ENSG00000006757	948.812	-0.0965827	0.075954	-1.27159	0.203517	0.415094
ENSG00000006788	1.23548	0.268327	0.516798	0.519211	0.603614	NA
ENSG00000006831	3005.84	-0.0595236	0.0371289	-1.60316	0.108899	0.281465
ENSG00000006837	139.53	0.388626	0.0932667	4.16682	3.08874e-05	0.00109171
ENSG00000007001	4.2356	0.182375	0.332674	0.548209	0.583548	0.762221
ENSG00000007038	6.09029	1.12848	0.382994	2.94647	0.0032142	0.027034
ENSG00000007047	644.061	0.313714	0.0922373	3.40117	0.000670984	0.00913782
ENSG00000007062	5229.3	-0.325313	0.0774559	-4.19998	2.66943e-05	0.000979236
ENSG00000007080	1337.8	-0.00974806	0.0830874	-0.117323	0.906604	0.954999
ENSG00000007129	4.09135	0.237622	0.513288	0.462941	0.643406	0.802609
ENSG00000007168	11004.1	0.120309	0.0651965	1.84532	0.0649905	0.204389
ENSG00000007171	104.281	0.245475	0.161628	1.51876	0.128822	0.311822
ENSG00000007174	15.861	-0.0966188	0.231708	-0.416986	0.676689	0.822674
ENSG00000007202	12086.4	-0.0764771	0.0509255	-1.50175	0.133163	0.318524
ENSG00000007216	0.308971	0.115714	1.15477	0.100205	0.920181	NA
ENSG00000007237	1033.87	0.0359766	0.0966157	0.372367	0.709619	0.842872
ENSG00000007255	1012.58	-0.0645343	0.113377	-0.569202	0.569219	0.752305
ENSG00000007264	492.24	-0.261855	0.103853	-2.52139	0.0116893	0.0652526
ENSG00000007306	1.6814	-0.104758	0.757576	-0.13828	0.890019	0.946084
ENSG00000007312	67.0053	0.232933	0.181565	1.28292	0.19952	0.409806
ENSG00000007314	357.264	0.0878693	0.14691	0.598118	0.549761	0.73754
ENSG00000007341	671.949	-0.0243305	0.0679783	-0.357915	0.720407	0.849214
ENSG00000007350	3.89679	1.15314	0.44735	2.57771	0.00994571	0.0583304
ENSG00000007372	38.2147	-0.18344	0.310933	-0.589969	0.555212	0.741425
ENSG00000007376	1485.16	-0.475201	0.098518	-4.82349	1.41065e-06	0.00013666
ENSG00000007384	1120.99	-0.152051	0.080562	-1.88738	0.0591089	0.192334
ENSG00000007392	2451.98	0.0196245	0.0659474	0.297579	0.766025	0.878347
ENSG00000007402	1201.84	0.0337764	0.106107	0.318324	0.750239	0.868438
ENSG00000007516	197.641	-0.24074	0.13164	-1.82877	0.0674336	0.208643
ENSG00000007520	1415.78	-0.131877	0.0523161	-2.52078	0.0117096	0.0652972
ENSG00000007541	1018.88	-0.248939	0.126376	-1.96982	0.048859	0.170041
ENSG00000007545	1120.91	-0.190304	0.0933639	-2.03831	0.0415191	0.153043
ENSG00000007866	1504.74	-0.100599	0.0853069	-1.17926	0.238295	0.45553
ENSG00000007908	1.3182	-0.55152	1.08538	-0.508135	0.611359	NA
ENSG00000007923	4327.33	-0.144754	0.0498523	-2.90365	0.00368843	0.0296871
ENSG00000007933	9.49527	0.219489	0.208383	1.0533	0.292204	0.513925
ENSG00000007944	2270.68	0.0366977	0.0794396	0.461957	0.644112	0.803029
ENSG00000007952	8.78281	0.450285	0.208511	2.15953	0.0308089	0.125527
ENSG00000007968	259.863	-0.101755	0.117352	-0.867092	0.385892	0.606393
ENSG00000008018	8933.36	-0.230835	0.0589453	-3.91609	8.99961e-05	0.00227531
ENSG00000008056	70.0802	0.221534	0.135949	1.62953	0.103201	0.272049
ENSG00000008083	19340.7	-0.00183099	0.0854158	-0.0214362	0.982898	0.992209
ENSG00000008086	1072.4	0.307803	0.0938271	3.28053	0.00103613	0.0123646
ENSG00000008118	24.3087	0.66931	0.181806	3.68144	0.000231916	0.00438583
ENSG00000008128	448.237	0.150841	0.0879363	1.71534	0.0862825	0.243471
ENSG00000008130	3715.92	-0.124729	0.0742826	-1.67912	0.0931285	0.254813
ENSG00000008196	1.65888	1.98819	0.99004	2.00819	0.0446233	0.159908
ENSG00000008197	0.137291	0.498064	2.17533	0.22896	0.8189	NA
ENSG00000008226	95.078	1.39767	0.354998	3.93711	8.2468e-05	0.0021204
ENSG00000008256	1064.05	0.102842	0.069521	1.47929	0.139063	0.32656
ENSG00000008277	862.212	0.0842006	0.0646084	1.30325	0.192491	0.401748
ENSG00000008282	1603.01	0.155732	0.0575722	2.70499	0.0068306	0.0451693
ENSG00000008283	986.992	-0.179648	0.0574847	-3.12514	0.00177718	0.0179181
ENSG00000008294	5694.93	0.0976857	0.0694938	1.40567	0.159821	0.356527
ENSG00000008300	2407.98	0.0988316	0.092787	1.06515	0.28681	0.508762
ENSG00000008311	26480.8	0.188753	0.123776	1.52495	0.127271	0.31026
ENSG00000008323	894.997	0.114364	0.0745548	1.53396	0.125039	0.306987
ENSG00000008324	1035.44	-0.114214	0.0668402	-1.70876	0.0874955	0.245591
ENSG00000008382	752.484	-0.113395	0.0819082	-1.38442	0.166231	0.365626
ENSG00000008394	7065.89	0.110087	0.0705355	1.56073	0.118587	0.296827
ENSG00000008405	1734.81	0.0519109	0.0620926	0.836024	0.403142	0.621728
ENSG00000008438	5.56713	0.177721	0.272799	0.651473	0.514741	0.711898
ENSG00000008441	21.4011	-0.612875	0.379816	-1.61361	0.106612	0.277539
ENSG00000008513	556.831	-0.130363	0.107634	-1.21117	0.225829	0.441527
ENSG00000008516	511.962	-0.0440547	0.122641	-0.359217	0.719433	0.848727
ENSG00000008517	41.639	-0.1406	0.16248	-0.865335	0.386855	0.6073
ENSG00000008710	3997.54	-0.105205	0.0861466	-1.22123	0.221999	0.437286
ENSG00000008735	88.4806	-0.726486	0.208345	-3.48694	0.000488588	0.00738486
ENSG00000008838	3645.52	0.00532085	0.0479503	0.110966	0.911644	0.957257
ENSG00000008853	773.112	-0.240485	0.0872497	-2.75629	0.00584619	0.0406392
ENSG00000008869	1720.68	0.149175	0.0601633	2.4795	0.0131568	0.0707394
ENSG00000008952	2558.07	0.326108	0.12688	2.5702	0.010164	0.0591874
ENSG00000008988	43796.8	0.11191	0.0777257	1.43981	0.149922	0.342843
ENSG00000009307	53114.8	0.0253203	0.0366414	0.691031	0.489546	0.692309
ENSG00000009335	6254.52	-0.127236	0.0434446	-2.9287	0.00340383	0.0280208
ENSG00000009413	1024.5	0.191729	0.0798014	2.40257	0.0162803	0.0817198
ENSG00000009694	241.312	0.125113	0.203938	0.613486	0.539555	0.730316
ENSG00000009709	94.4886	-1.14625	0.4871	-2.3532	0.0186124	0.089384
ENSG00000009724	49.7136	0.0998371	0.135206	0.738408	0.460266	0.668627
ENSG00000009765	26.7233	0.451068	0.196424	2.29639	0.0216535	0.098464
ENSG00000009780	844.314	0.163878	0.0633503	2.58686	0.00968542	0.0572767
ENSG00000009790	29.3221	0.399636	0.168891	2.36624	0.0179699	0.087345
ENSG00000009830	989.224	0.0258402	0.0857872	0.301213	0.763252	0.876172
ENSG00000009844	3865.03	-0.105301	0.0627963	-1.67686	0.093569	0.25554
ENSG00000009950	113.218	0.575062	0.130066	4.4213	9.81098e-06	0.000504891
ENSG00000009954	6672.95	-0.0235246	0.0502273	-0.468364	0.639525	0.80074
ENSG00000010017	2319.85	0.0514851	0.0509882	1.00974	0.312618	0.534092
ENSG00000010030	102.22	-0.0771299	0.124647	-0.618788	0.536056	0.727991
ENSG00000010072	758.326	-0.315685	0.0640696	-4.92722	8.34066e-07	0.000101325
ENSG00000010165	2578.75	-0.252755	0.0769265	-3.28567	0.00101742	0.0122027
ENSG00000010219	281.634	-0.116957	0.0790016	-1.48044	0.138757	0.326308
ENSG00000010244	14264.1	-0.196322	0.0660419	-2.97269	0.00295206	0.0254829
ENSG00000010256	10106.6	-0.133976	0.069199	-1.9361	0.0528557	0.178847
ENSG00000010270	2070.83	-0.0419116	0.0492779	-0.850515	0.395039	0.614758
ENSG00000010278	4809.94	-0.152745	0.121727	-1.25481	0.209546	0.422799
ENSG00000010282	6.79111	0.636895	0.346392	1.83865	0.0659661	0.205937
ENSG00000010292	11224.9	0.267967	0.0805088	3.32842	0.00087341	0.0110188
ENSG00000010295	399.107	0.034048	0.0781622	0.435608	0.663121	0.814307
ENSG00000010310	39.0437	0.326771	0.122491	2.66772	0.00763676	0.0487604
ENSG00000010318	239.148	0.256848	0.0853576	3.00908	0.0026204	0.0233383
ENSG00000010319	186.425	0.0137071	0.134597	0.101838	0.918885	0.960138
ENSG00000010322	3892.47	-0.0307869	0.0771954	-0.398817	0.690028	0.830973
ENSG00000010327	95.391	0.0641524	0.131256	0.488758	0.625013	0.79055
ENSG00000010361	915.787	-0.0011	0.0549158	-0.0200306	0.984019	0.993011
ENSG00000010379	4.14926	0.997467	0.406666	2.45279	0.0141753	0.0742736
ENSG00000010404	820.88	0.0471342	0.0878539	0.536507	0.591608	0.767598
ENSG00000010438	27.9651	-0.0346563	0.245247	-0.141312	0.887623	0.944995
ENSG00000010539	701.214	-0.436653	0.0813068	-5.37043	7.85473e-08	2.26887e-05
ENSG00000010610	127.213	0.353386	0.166708	2.11979	0.0340241	0.134219
ENSG00000010626	134.866	0.143946	0.105721	1.36156	0.173336	0.375475
ENSG00000010671	27.5247	-0.221441	0.280787	-0.788644	0.43032	0.64372
ENSG00000010704	60.1773	0.165298	0.127931	1.29209	0.196327	0.406338
ENSG00000010803	679.845	0.164908	0.0767484	2.14869	0.0316594	0.128086
ENSG00000010810	3667.96	0.132436	0.0959142	1.38077	0.167349	0.367197
ENSG00000010818	898.181	0.144804	0.128182	1.12967	0.258614	0.479479
ENSG00000010932	14.523	-0.0194393	0.282868	-0.0687221	0.945211	0.974332
ENSG00000011007	3574.28	-0.176787	0.0695667	-2.54127	0.0110452	0.0627686
ENSG00000011009	5316.88	-0.184367	0.0646847	-2.85025	0.00436855	0.0333001
ENSG00000011021	590.576	0.223511	0.110381	2.02491	0.0428771	0.156012
ENSG00000011028	1631.39	0.0164976	0.130245	0.126667	0.899204	0.950595
ENSG00000011052	294.673	-0.117036	0.169245	-0.691518	0.48924	0.692128
ENSG00000011083	5.57003	-0.787925	0.427262	-1.84413	0.0651647	0.204732
ENSG00000011105	1685.62	-0.108295	0.0792755	-1.36606	0.171919	0.373432
ENSG00000011114	1121.33	0.0902456	0.0413446	2.18277	0.0290531	0.120656
ENSG00000011132	610.342	-0.0145034	0.0523002	-0.277311	0.781541	0.88691
ENSG00000011143	790.765	-0.013729	0.0493095	-0.278425	0.780686	0.886266
ENSG00000011198	612.775	-0.178532	0.0805106	-2.2175	0.0265891	0.113611
ENSG00000011201	5157.98	-0.156122	0.114368	-1.36508	0.172228	0.373825
ENSG00000011243	3804.97	0.134266	0.0591517	2.26986	0.0232162	0.103192
ENSG00000011258	4209.69	0.180222	0.0765661	2.35381	0.0185821	0.0892587
ENSG00000011260	3987.98	-0.108602	0.0533319	-2.03634	0.0417165	0.153479
ENSG00000011275	2647.11	0.185157	0.0705007	2.62631	0.00863158	0.0529071
ENSG00000011295	3729.6	-0.0983432	0.0479929	-2.04912	0.0404505	0.150345
ENSG00000011304	15803.3	-0.10207	0.0678677	-1.50395	0.132594	0.317667
ENSG00000011332	278.384	-0.631489	0.197769	-3.19306	0.00140773	0.0151895
ENSG00000011347	961.043	0.200757	0.109149	1.83929	0.0658725	0.205736
ENSG00000011376	3651.98	0.0964225	0.0711046	1.35606	0.175079	0.377856
ENSG00000011405	8673.68	0.108902	0.0589139	1.84849	0.0645309	0.203544
ENSG00000011422	548.524	-0.074165	0.0662764	-1.11903	0.263129	0.483579
ENSG00000011426	8020.06	-0.0327818	0.0906741	-0.361534	0.7177	0.848007
ENSG00000011451	1004.79	0.0837236	0.0868629	0.963859	0.335117	0.556656
ENSG00000011454	2778.01	0.267593	0.0686092	3.90025	9.60952e-05	0.00236772
ENSG00000011465	26.4244	-0.121386	0.26539	-0.457389	0.647392	0.805005
ENSG00000011478	710.471	0.0252654	0.104862	0.24094	0.809602	0.901612
ENSG00000011485	3816.66	0.0177096	0.0402702	0.43977	0.660104	0.812841
ENSG00000011523	2381.43	-0.235393	0.0801929	-2.93533	0.00333191	0.0276423
ENSG00000011566	3374.64	0.0726782	0.0843107	0.862028	0.388672	0.609146
ENSG00000011590	55.9241	-0.0554835	0.16781	-0.330632	0.740922	0.862393
ENSG00000011600	1.08072	-0.235164	0.685984	-0.342813	0.731739	NA
ENSG00000011638	931.487	0.205205	0.0882696	2.32475	0.0200854	0.0935488
ENSG00000011677	310.337	-0.114739	0.113026	-1.01515	0.310033	0.531596
ENSG00000012048	2450.27	0.136328	0.0647908	2.10412	0.0353678	0.137598
ENSG00000012061	2706.81	-0.0555935	0.0622153	-0.893567	0.371554	0.591912
ENSG00000012124	14.0947	0.140982	0.216926	0.64991	0.515751	0.712846
ENSG00000012171	197.992	-0.158954	0.125335	-1.26823	0.204715	0.416603
ENSG00000012174	276.002	0.160495	0.109858	1.46093	0.144036	0.334331
ENSG00000012211	214.291	0.201236	0.0997804	2.01679	0.0437172	0.157923
ENSG00000012223	24.2962	-0.288711	0.23052	-1.25244	0.210411	0.423544
ENSG00000012232	6484.06	0.0886177	0.0696523	1.27229	0.203271	0.414854
ENSG00000012504	2.06104	4.01185	0.913115	4.39358	1.11497e-05	0.000550474
ENSG00000012660	8251.8	0.174226	0.0488605	3.56578	0.000362775	0.00600297
ENSG00000012779	29.1622	0.184198	0.170454	1.08063	0.27986	0.501105
ENSG00000012817	692.665	0.0680119	0.176045	0.386333	0.69925	0.836678
ENSG00000012822	663.222	-0.0335437	0.0751218	-0.446525	0.655218	0.809921
ENSG00000012963	1414.2	0.0804959	0.0599376	1.343	0.179273	0.383851
ENSG00000012983	1690.66	-0.0587862	0.0685398	-0.857693	0.391062	0.611228
ENSG00000013016	908.405	0.0957169	0.0614664	1.55722	0.119417	0.298181
ENSG00000013275	2136.3	-0.206647	0.0624265	-3.31025	0.00093213	0.0115235
ENSG00000013288	344.488	0.101154	0.100036	1.01118	0.311932	0.533306
ENSG00000013293	143.882	0.362238	0.188306	1.92367	0.054396	0.182138
ENSG00000013297	470.428	0.14315	0.126407	1.13245	0.257445	0.477933
ENSG00000013306	6350.5	-0.106357	0.0402009	-2.64564	0.00815377	0.0509324
ENSG00000013364	702.224	-0.0227936	0.127126	-0.179299	0.857703	0.928779
ENSG00000013374	2533.09	0.013632	0.0755615	0.18041	0.856831	0.928373
ENSG00000013375	4918.56	-0.00865193	0.0776667	-0.111398	0.911301	0.957257
ENSG00000013392	382.198	0.253488	0.0816181	3.10579	0.00189774	0.0187079
ENSG00000013441	789.024	0.0167567	0.11288	0.148447	0.88199	0.941823
ENSG00000013503	838.193	0.0644688	0.0783975	0.822332	0.410888	0.628368
ENSG00000013523	1400.94	0.124926	0.0728001	1.71601	0.0861604	0.243256
ENSG00000013561	1051.14	-0.000789865	0.103843	-0.00760631	0.993931	0.997312
ENSG00000013563	774.169	-0.0736297	0.0912588	-0.806823	0.419768	0.635316
ENSG00000013573	4253.59	-0.135039	0.088094	-1.5329	0.125301	0.307493
ENSG00000013583	453.997	0.413076	0.149491	2.76322	0.00572335	0.0401098
ENSG00000013588	47.6191	-0.134215	0.172907	-0.776229	0.437614	0.650092
ENSG00000013619	15.1563	0.29646	0.281987	1.05132	0.29311	0.515178
ENSG00000013725	228.993	0.0824842	0.122486	0.673417	0.500682	0.701073
ENSG00000013810	6335.27	-0.184974	0.0984585	-1.8787	0.0602851	0.194734
ENSG00000014123	1873.95	0.016461	0.0822774	0.200067	0.841428	0.919738
ENSG00000014138	1605.16	0.0130184	0.0649457	0.200451	0.841128	0.919712
ENSG00000014164	486.514	-0.0447216	0.0781215	-0.572461	0.56701	0.750464
ENSG00000014216	5695.74	-0.0108733	0.0591702	-0.183764	0.854199	0.926632
ENSG00000014257	79.1269	0.0618285	0.133595	0.462806	0.643503	0.802609
ENSG00000014641	12136.7	0.00461191	0.0701763	0.0657188	0.947602	0.975569
ENSG00000014824	6501.01	-0.012408	0.0533871	-0.232415	0.816215	0.905673
ENSG00000014914	214.742	-0.068819	0.124642	-0.552133	0.580857	0.760152
ENSG00000014919	1899.33	0.252672	0.0728166	3.46998	0.000520501	0.00768599
ENSG00000015133	2047.75	0.123655	0.0808808	1.52885	0.126301	0.308743
ENSG00000015153	79.0274	-0.476145	0.137584	-3.46075	0.000538675	0.00787169
ENSG00000015171	2025.23	-0.173585	0.0671515	-2.58497	0.00973872	0.0575121
ENSG00000015285	15.4796	0.166716	0.195608	0.852296	0.39405	0.614141
ENSG00000015413	359.192	0.35645	0.327694	1.08775	0.276704	0.498301
ENSG00000015475	2076.59	-0.454812	0.107202	-4.24256	2.20986e-05	0.000865787
ENSG00000015479	33708.7	-0.153955	0.0654478	-2.35234	0.0186559	0.089512
ENSG00000015520	5.10425	0.402688	0.240135	1.67692	0.0935572	0.25554
ENSG00000015532	2256.42	0.0700115	0.0551132	1.27032	0.20397	0.415634
ENSG00000015568	1691.4	0.0473181	0.129976	0.364053	0.715818	0.846769
ENSG00000015592	13.3944	0.113316	0.179761	0.630369	0.528453	0.722956
ENSG00000015676	3249.27	0.00966525	0.0503255	0.192055	0.847699	0.922582
ENSG00000016082	10.121	-0.218282	0.290389	-0.75169	0.452238	0.661851
ENSG00000016391	856.301	-0.176587	0.11926	-1.48068	0.138691	0.326308
ENSG00000016402	98.8809	-0.184959	0.138117	-1.33915	0.180523	0.385327
ENSG00000016490	0.34311	0.177065	0.800185	0.22128	0.824874	NA
ENSG00000016602	1.09879	1.7645	0.995168	1.77307	0.0762175	NA
ENSG00000016864	1847.11	-0.0505513	0.0394705	-1.28074	0.200287	0.410846
ENSG00000017260	3921.25	0.112015	0.0546531	2.04956	0.0404074	0.150297
ENSG00000017427	15.4395	0.720834	0.248808	2.89715	0.00376573	0.0302067
ENSG00000017483	888.182	-0.260899	0.139028	-1.87659	0.060574	0.195312
ENSG00000017797	5782.09	0.0157434	0.0538565	0.292321	0.770042	0.880786
ENSG00000018189	1649.85	0.0190205	0.0505956	0.375932	0.706967	0.841295
ENSG00000018236	869.095	0.093696	0.152656	0.613772	0.539366	0.730237
ENSG00000018280	44.8643	0.225013	0.176581	1.27427	0.202566	0.413891
ENSG00000018408	963.851	-0.249304	0.0997782	-2.49858	0.0124692	0.0681072
ENSG00000018510	4825.22	0.0479397	0.0616787	0.777248	0.437012	0.649509
ENSG00000018607	2.12169	0.589619	0.437887	1.34651	0.178138	0.382244
ENSG00000018610	1547.61	-0.278078	0.0759845	-3.65966	0.000252546	0.00461227
ENSG00000018625	2465.53	0.40994	0.206681	1.98345	0.0473177	0.166361
ENSG00000018699	1730.81	0.0417408	0.0767516	0.543842	0.58655	0.764079
ENSG00000018869	266.616	-0.514343	0.128575	-4.00032	6.32566e-05	0.00177393
ENSG00000019102	4.98045	-0.0294069	0.350795	-0.0838292	0.933192	0.967596
ENSG00000019144	3337.49	0.0132436	0.0804497	0.16462	0.869243	0.935146
ENSG00000019169	0.361366	-0.11461	1.49891	-0.0764624	0.939051	NA
ENSG00000019186	1.64352	0.477067	0.62796	0.759709	0.447429	0.658385
ENSG00000019485	690.143	-0.275499	0.117409	-2.34649	0.0189513	0.090292
ENSG00000019505	1413.96	0.352849	0.104836	3.36572	0.000763437	0.0100149
ENSG00000019549	26.5818	-0.0723019	0.223377	-0.323677	0.746183	0.865868
ENSG00000019582	893.828	0.368895	0.147395	2.50276	0.0123228	0.0675332
ENSG00000019991	27.7923	-0.102027	0.236156	-0.432032	0.665718	0.816043
ENSG00000019995	2675.99	0.0830339	0.0631407	1.31506	0.188489	0.396365
ENSG00000020129	1485.05	-0.410753	0.104768	-3.92057	8.83382e-05	0.00224404
ENSG00000020181	259.521	-0.306056	0.205444	-1.48973	0.136294	0.322705
ENSG00000020219	0.720266	0.650512	0.760031	0.855902	0.392052	NA
ENSG00000020256	1425.13	-0.0234601	0.092847	-0.252675	0.800519	0.897169
ENSG00000020426	1795.16	-0.0665212	0.0929151	-0.715935	0.474032	0.67947
ENSG00000020577	984.105	-0.551539	0.186531	-2.95683	0.00310824	0.0264695
ENSG00000020633	83.9451	0.957896	0.297288	3.22212	0.00127248	0.0141917
ENSG00000020922	2747.19	0.0886524	0.052791	1.67931	0.0930919	0.254813
ENSG00000021300	274.718	0.347844	0.194564	1.78781	0.0738064	0.220839
ENSG00000021355	736.676	0.118382	0.106351	1.11312	0.265657	0.485879
ENSG00000021461	13.2192	0.128766	0.200281	0.642927	0.520272	0.7165
ENSG00000021488	7.4493	0.519171	0.218544	2.37559	0.0175209	0.0858641
ENSG00000021574	2726.22	-0.0831236	0.0493024	-1.686	0.0917965	0.252969
ENSG00000021645	108.016	0.324067	0.11187	2.89682	0.00376962	0.0302119
ENSG00000021762	459.229	0.0716725	0.0910519	0.78716	0.431188	0.644542
ENSG00000021776	9144.44	0.0574975	0.0917343	0.626783	0.530801	0.724401
ENSG00000021826	1041.04	0.356622	0.178988	1.99243	0.0463238	0.163843
ENSG00000021852	0.548505	0.826496	1.32189	0.625238	0.531815	NA
ENSG00000022267	1968.35	-0.0510772	0.087914	-0.580991	0.561247	0.745705
ENSG00000022277	2704.01	-0.0121151	0.0416762	-0.290697	0.771283	0.881366
ENSG00000022355	49.1676	0.212969	0.220976	0.963763	0.335165	0.556656
ENSG00000022556	175.394	0.160488	0.282843	0.567409	0.570436	0.753172
ENSG00000022567	929.608	0.152989	0.0485114	3.15367	0.00161232	0.0167137
ENSG00000022840	5412.44	0.129837	0.0661984	1.96134	0.0498399	0.172162
ENSG00000022976	1064.66	-0.0520438	0.0914123	-0.569331	0.569132	0.752242
ENSG00000023041	898.966	-0.160086	0.0848518	-1.88666	0.0592066	0.192584
ENSG00000023171	951.624	0.267913	0.0962604	2.78321	0.00538243	0.038534
ENSG00000023191	941.371	-0.223513	0.0630829	-3.54316	0.00039536	0.00637391
ENSG00000023228	3829.21	-0.0189982	0.0451033	-0.421215	0.673598	0.820553
ENSG00000023287	7598.14	-0.0377559	0.067266	-0.561293	0.574598	0.755998
ENSG00000023318	1576.21	0.12703	0.0773447	1.64238	0.100511	0.267472
ENSG00000023330	2471.92	0.0232114	0.0603157	0.384831	0.700362	0.837269
ENSG00000023445	40.6678	0.323467	0.212246	1.52402	0.127504	0.310462
ENSG00000023516	1636.46	0.12524	0.0630935	1.98499	0.0471456	0.165866
ENSG00000023572	174.511	-0.127225	0.0918673	-1.38487	0.166091	0.365465
ENSG00000023608	1049.7	0.28737	0.12251	2.34569	0.0189918	0.0904319
ENSG00000023697	1408.44	-0.0892952	0.0909401	-0.981912	0.326143	0.546856
ENSG00000023734	9310.97	0.00962556	0.0438765	0.219378	0.826355	0.911742
ENSG00000023839	27.605	0.308553	0.232509	1.32706	0.184489	0.390545
ENSG00000023892	417.715	0.160247	0.111428	1.43812	0.1504	0.343421
ENSG00000023902	1760.65	-0.312244	0.0834244	-3.74283	0.000181957	0.00371104
ENSG00000023909	952.242	-0.357211	0.0881098	-4.05416	5.03152e-05	0.00151925
ENSG00000024048	2443.15	0.123137	0.0511056	2.40945	0.0159765	0.080823
ENSG00000024422	161.259	0.241997	0.149034	1.62377	0.104425	0.274034
ENSG00000024526	5175.86	0.196638	0.10293	1.9104	0.0560813	0.185466
ENSG00000024862	545.017	-0.037817	0.0518061	-0.729972	0.465407	0.672535
ENSG00000025039	1669.33	-0.0414467	0.101977	-0.406432	0.684425	0.827593
ENSG00000025156	1136.4	0.202503	0.0857873	2.36052	0.0182492	0.0882963
ENSG00000025293	3612.24	0.144874	0.0423735	3.41897	0.000628584	0.0087505
ENSG00000025423	123.627	0.0165993	0.095562	0.173702	0.8621	0.931175
ENSG00000025434	643.896	-0.00830163	0.0595375	-0.139435	0.889106	0.945632
ENSG00000025708	48.8113	-0.26696	0.163759	-1.6302	0.103058	0.271978
ENSG00000025770	2884.9	-0.269927	0.0843007	-3.20195	0.00136498	0.0149265
ENSG00000025772	1902.63	-0.1007	0.0649264	-1.55098	0.120906	0.300509
ENSG00000025796	2338.07	0.0376075	0.0955649	0.393529	0.693929	0.833411
ENSG00000025800	7502.99	0.117761	0.0502545	2.34329	0.0191147	0.0907605
ENSG00000026025	4413.32	0.168894	0.271047	0.623117	0.533208	0.72612
ENSG00000026036	234.267	-0.188958	0.138995	-1.35947	0.173999	0.376265
ENSG00000026103	225.238	-0.00812402	0.193966	-0.0418838	0.966591	0.985126
ENSG00000026297	859.53	-0.257607	0.0937174	-2.74876	0.00598207	0.0412247
ENSG00000026508	316.761	0.12735	0.155791	0.817441	0.413677	0.630169
ENSG00000026559	796.207	0.0251184	0.10702	0.234708	0.814435	0.904631
ENSG00000026652	2022	0.155273	0.0576995	2.69107	0.00712236	0.0465355
ENSG00000026751	4.52329	-1.19854	0.454294	-2.63824	0.00833383	0.0517689
ENSG00000026950	353.693	0.248923	0.141321	1.76139	0.0781716	0.228919
ENSG00000027001	1190.21	-0.0908734	0.0649926	-1.39821	0.162049	0.360066
ENSG00000027075	470.512	0.0368237	0.129178	0.285062	0.775597	0.884066
ENSG00000027644	3.68396	0.250327	0.345778	0.723954	0.469094	0.675382
ENSG00000027697	1577.33	-0.367136	0.0795351	-4.61603	3.91151e-06	0.000270669
ENSG00000027847	689.648	-0.269529	0.0644262	-4.18353	2.87021e-05	0.00103498
ENSG00000027869	115.832	0.38665	0.126459	3.05753	0.00223172	0.0208984
ENSG00000028116	1416.84	-0.0122804	0.0616059	-0.199338	0.841998	0.920047
ENSG00000028137	122.654	0.0673008	0.13291	0.506363	0.612602	0.782617
ENSG00000028203	3018.69	0.013707	0.0605143	0.226508	0.820806	0.90829
ENSG00000028277	156.571	0.366283	0.118159	3.0999	0.00193585	0.0189347
ENSG00000028310	2215.06	-0.196901	0.0627414	-3.13829	0.00169938	0.0173878
ENSG00000028528	2765.02	0.0538846	0.0700447	0.769288	0.441722	0.653406
ENSG00000028839	2076.83	-0.0848527	0.0611355	-1.38795	0.165153	0.363891
ENSG00000029153	1138.97	-0.0620397	0.0793731	-0.781621	0.434437	0.647515
ENSG00000029363	13008.6	-0.350231	0.109186	-3.20765	0.00133826	0.0147093
ENSG00000029364	4454.68	-0.166696	0.0512715	-3.25124	0.00114903	0.0132877
ENSG00000029534	1182.21	0.233483	0.164432	1.41994	0.155626	0.350841
ENSG00000029559	0.531895	0.837303	0.810394	1.0332	0.301508	NA
ENSG00000029639	950.453	0.085297	0.0848728	1.005	0.314898	0.536013
ENSG00000029725	5227.88	0.0893294	0.0776897	1.14982	0.250217	0.469774
ENSG00000029993	12774.4	0.0333213	0.0795707	0.418763	0.675389	0.821919
ENSG00000030066	7196.84	-0.0189817	0.052333	-0.362709	0.716822	0.847157
ENSG00000030110	2667.97	-0.210544	0.0780921	-2.69609	0.00701577	0.0460083
ENSG00000030304	2.96787	-0.683222	0.670708	-1.01866	0.308366	0.530016
ENSG00000030419	333.503	0.159218	0.119455	1.33288	0.182573	0.387992
ENSG00000030582	3495.77	0.142878	0.101974	1.40113	0.161177	0.358651
ENSG00000031003	1207.67	-0.33202	0.107058	-3.1013	0.00192673	0.0188629
ENSG00000031081	459.998	0.0282417	0.200149	0.141103	0.887788	0.945033
ENSG00000031691	979.998	-0.0931116	0.0785392	-1.18554	0.235803	0.452763
ENSG00000031698	8522.58	-0.0986674	0.075549	-1.30601	0.191551	0.400522
ENSG00000031823	2995.78	-0.00957253	0.0503605	-0.19008	0.849246	0.923422
ENSG00000032219	735.36	0.0309739	0.094014	0.329461	0.741807	0.863187
ENSG00000032389	1280.66	-0.212981	0.0640616	-3.32463	0.000885349	0.011139
ENSG00000032444	2684.4	0.185447	0.0799449	2.31968	0.020358	0.0943351
ENSG00000032742	368.907	-0.105586	0.0775835	-1.36093	0.173536	0.375643
ENSG00000033011	1821.03	-0.193325	0.0687844	-2.81059	0.004945	0.0362175
ENSG00000033030	1492.06	-0.131089	0.0641305	-2.0441	0.040944	0.151552
ENSG00000033050	3463.86	-0.116564	0.0565531	-2.06115	0.0392886	0.147584
ENSG00000033100	1302.16	-0.393229	0.0957646	-4.1062	4.02214e-05	0.00130478
ENSG00000033122	108.748	0.151181	0.164509	0.918989	0.358102	0.579292
ENSG00000033170	1508.21	-0.0672672	0.0916342	-0.734083	0.462898	0.670509
ENSG00000033178	5891.65	-0.00199248	0.0835935	-0.0238353	0.980984	0.99131
ENSG00000033327	909.955	0.359591	0.122448	2.93668	0.00331745	0.0275908
ENSG00000033627	1079.23	0.17299	0.0808551	2.13951	0.0323947	0.13
ENSG00000033800	2108.08	0.210053	0.121429	1.72984	0.0836581	0.238756
ENSG00000033867	10447.7	0.299448	0.116061	2.58009	0.0098776	0.0581042
ENSG00000034053	608.055	-0.0554707	0.175	-0.316975	0.751262	0.869018
ENSG00000034152	606.703	0.107579	0.082564	1.30298	0.192581	0.401769
ENSG00000034239	41.9073	-0.208169	0.200804	-1.03668	0.299887	0.521797
ENSG00000034510	33360.6	-0.144482	0.0712929	-2.02659	0.042704	0.155528
ENSG00000034533	440.649	-0.383824	0.0733316	-5.23408	1.65806e-07	3.56953e-05
ENSG00000034677	1180.43	-0.0664722	0.107425	-0.618779	0.536062	0.727991
ENSG00000034693	850.298	-0.114641	0.085625	-1.33887	0.180613	0.385441
ENSG00000034713	1303.15	0.127989	0.0536539	2.38546	0.0170579	0.0842646
ENSG00000034971	0.650353	0.271875	1.0112	0.268864	0.788035	NA
ENSG00000035115	934.976	0.146664	0.0766815	1.91264	0.0557939	0.184878
ENSG00000035141	3552.95	-0.192753	0.0672272	-2.86719	0.0041414	0.0322963
ENSG00000035403	32680.4	-0.22779	0.10078	-2.26026	0.023805	0.104934
ENSG00000035499	3353.68	0.00104368	0.0600458	0.0173814	0.986132	0.993873
ENSG00000035664	110.721	-0.0926328	0.154666	-0.598922	0.549225	0.73727
ENSG00000035681	1521.88	0.00231248	0.0787316	0.0293716	0.976568	0.989815
ENSG00000035687	4311.9	0.116084	0.0688685	1.68559	0.0918745	0.253085
ENSG00000035720	0.719491	0.578659	0.730192	0.792475	0.428084	NA
ENSG00000035862	1106.36	-0.0807386	0.0802486	-1.00611	0.314364	0.535318
ENSG00000035928	8446.93	0.0278773	0.0763935	0.364917	0.715173	0.846429
ENSG00000036054	1955.91	-0.175932	0.143695	-1.22434	0.220823	0.43606
ENSG00000036257	5062.19	0.0919607	0.0535011	1.71886	0.0856408	0.242689
ENSG00000036448	23.4058	-0.642632	0.4298	-1.49519	0.134865	0.320872
ENSG00000036473	0.221677	-0.159054	1.64374	-0.0967632	0.922914	NA
ENSG00000036530	144.405	0.0364596	0.102077	0.357178	0.720959	0.849585
ENSG00000036549	5048.96	-0.152019	0.0550022	-2.76387	0.00571196	0.040052
ENSG00000036565	5.53286	0.467597	0.291542	1.60388	0.108741	0.281161
ENSG00000036672	131.91	0.337867	0.128786	2.62348	0.00870366	0.0531785
ENSG00000036828	120.386	0.35504	0.213609	1.6621	0.0964929	0.261017
ENSG00000037042	244.665	0.303248	0.103636	2.92609	0.00343252	0.0282352
ENSG00000037241	1321.7	-0.1406	0.05921	-2.37459	0.0175683	0.0859989
ENSG00000037280	432.653	-0.10708	0.0966631	-1.10777	0.267961	0.488417
ENSG00000037474	4160.72	-0.123341	0.0729347	-1.69112	0.0908142	0.251257
ENSG00000037637	1392.58	-0.100329	0.0647043	-1.55058	0.121003	0.30061
ENSG00000037749	1216.99	-0.202332	0.0580287	-3.48676	0.000488905	0.00738486
ENSG00000037757	876.766	0.0867753	0.0849603	1.02136	0.307083	0.528749
ENSG00000037897	520.309	-0.249939	0.100155	-2.49553	0.0125771	0.0683981
ENSG00000037965	0.189022	0.671235	2.37626	0.282475	0.777579	NA
ENSG00000038002	368.897	-0.13437	0.118983	-1.12932	0.258763	0.479487
ENSG00000038210	1272.12	-0.121135	0.0887271	-1.36525	0.172173	0.373793
ENSG00000038219	4571.89	0.0598778	0.0659543	0.907868	0.363948	0.584806
ENSG00000038274	4087.74	-0.00774156	0.0600705	-0.128875	0.897457	0.949757
ENSG00000038295	38.5583	0.128341	0.195871	0.655235	0.512317	0.709997
ENSG00000038358	3559.43	-0.181865	0.0586009	-3.10344	0.00191282	0.0187871
ENSG00000038382	5379.85	0.0792123	0.0708168	1.11855	0.263331	0.483866
ENSG00000038427	19426.7	0.10382	0.108232	0.959242	0.337437	0.558936
ENSG00000038532	579.84	0.0536176	0.086778	0.617871	0.53666	0.728371
ENSG00000038945	89.2218	0.0443706	0.134799	0.329162	0.742033	0.863309
ENSG00000039068	13695.3	-0.00187592	0.0843655	-0.0222357	0.98226	0.991897
ENSG00000039123	9032.56	-0.00753169	0.0612529	-0.122961	0.902138	0.952691
ENSG00000039139	88.0683	-0.237119	0.142134	-1.66828	0.0952596	0.258501
ENSG00000039319	1879.31	0.458245	0.102689	4.46245	8.10285e-06	0.000443267
ENSG00000039523	80.6487	-0.0544709	0.18826	-0.289339	0.772322	0.881955
ENSG00000039537	1.1836	0.476045	1.50155	0.317035	0.751217	NA
ENSG00000039560	6318.01	0.0302003	0.0642492	0.470049	0.63832	0.799941
ENSG00000039600	13.4491	0.202042	0.229269	0.881242	0.378187	0.598893
ENSG00000039650	1980.54	-0.00254511	0.0736669	-0.0345489	0.972439	0.988016
ENSG00000039987	65.716	0.194428	0.144427	1.3462	0.178237	0.382285
ENSG00000040199	1637.32	-0.0134946	0.121644	-0.110936	0.911667	0.957257
ENSG00000040275	2106.97	-0.0127265	0.0648456	-0.196258	0.844408	0.92131
ENSG00000040341	4298.35	0.0628281	0.0630385	0.996663	0.318928	0.539855
ENSG00000040487	610.146	-0.448088	0.0908749	-4.93082	8.18853e-07	0.0001003
ENSG00000040531	564.2	-0.190824	0.0694899	-2.74607	0.00603145	0.0414672
ENSG00000040608	761.41	-0.0172735	0.0739113	-0.233706	0.815213	0.905071
ENSG00000040633	2614.24	-0.453596	0.108555	-4.17847	2.93473e-05	0.00104946
ENSG00000040731	27.6208	-0.126557	0.291048	-0.434832	0.663685	0.814616
ENSG00000040933	2420.82	0.250285	0.0731915	3.4196	0.000627135	0.00874747
ENSG00000041353	63.8172	0.0827816	0.13601	0.608644	0.542761	0.732746
ENSG00000041357	8099.49	-0.0271181	0.0657462	-0.412466	0.679998	0.824482
ENSG00000041515	15.5303	-0.198968	0.222256	-0.895222	0.370668	0.590879
ENSG00000041802	3319.83	-0.145966	0.0612701	-2.38234	0.0172028	0.0847534
ENSG00000041880	69.5404	-0.198029	0.107293	-1.84568	0.0649384	0.204377
ENSG00000041982	536.176	0.422813	0.226618	1.86575	0.0620765	0.198475
ENSG00000041988	523.59	0.22441	0.089371	2.51099	0.0120393	0.0664752
ENSG00000042062	141.982	-0.134138	0.166668	-0.804819	0.420924	0.636207
ENSG00000042088	3416.77	-0.0736257	0.0558532	-1.3182	0.187436	0.395137
ENSG00000042286	231.69	-0.414571	0.112222	-3.69421	0.000220569	0.00421691
ENSG00000042304	5.60856	0.171103	0.246373	0.694489	0.487376	0.690379
ENSG00000042317	530.976	0.267968	0.0788346	3.39912	0.000676035	0.00919485
ENSG00000042429	1569.52	-0.378645	0.0758001	-4.99531	5.87425e-07	8.14327e-05
ENSG00000042445	978.012	0.184902	0.107477	1.72039	0.0853617	0.242091
ENSG00000042493	2245.47	-0.0121324	0.101711	-0.119283	0.905051	0.954021
ENSG00000042753	3802.83	-0.0033049	0.0820874	-0.0402607	0.967885	0.985627
ENSG00000042781	35.4355	-0.0884194	0.350467	-0.25229	0.800817	0.897314
ENSG00000042813	2.74604	-0.375243	0.411364	-0.912191	0.361668	0.582501
ENSG00000042832	6.69909	1.18355	0.651542	1.81654	0.0692877	0.212143
ENSG00000042980	47.8608	-0.0606792	0.203036	-0.298859	0.765047	0.877534
ENSG00000043039	5.8174	-0.19654	0.224249	-0.876438	0.380792	0.601707
ENSG00000043093	3379.08	-0.12636	0.0558318	-2.26323	0.0236218	0.10445
ENSG00000043143	2443.92	-0.564473	0.130685	-4.31934	1.56495e-05	0.000689102
ENSG00000043355	3500.18	-0.0514964	0.0992543	-0.518833	0.603877	0.776216
ENSG00000043462	10.9907	0.355977	0.224725	1.58405	0.113181	0.288476
ENSG00000043514	1708.2	-0.149791	0.0687691	-2.17818	0.0293927	0.121687
ENSG00000043591	22.6563	0.256978	0.205449	1.25081	0.211004	0.424216
ENSG00000044012	0.0341817	0.235026	3.04255	0.0772463	0.938428	NA
ENSG00000044090	2027.41	0.0486262	0.10607	0.458436	0.646639	0.804601
ENSG00000044115	27113.4	0.0260536	0.0484852	0.537351	0.591025	0.767051
ENSG00000044446	1730.56	0.00814588	0.0483082	0.168623	0.866093	0.933406
ENSG00000044459	1413.86	0.0984756	0.0753748	1.30648	0.191389	0.400385
ENSG00000044524	91.5592	-0.0586525	0.156815	-0.374024	0.708387	0.842279
ENSG00000044574	9251.91	0.0912307	0.111034	0.821645	0.411279	0.628583
ENSG00000046604	13525.6	0.0833053	0.0443467	1.8785	0.0603129	0.194794
ENSG00000046647	660.805	0.0547516	0.0630434	0.868475	0.385135	0.605739
ENSG00000046651	1554.01	-0.184793	0.0716421	-2.57938	0.00989765	0.0581446
ENSG00000046653	7503.54	-0.203911	0.0817594	-2.49404	0.0126299	0.0685988
ENSG00000046774	0.120732	-0.282287	2.96267	-0.0952813	0.924091	NA
ENSG00000046889	2976.43	0.070608	0.0825197	0.855651	0.392191	0.612095
ENSG00000047056	815.403	-0.0572315	0.0562693	-1.0171	0.309107	0.530565
ENSG00000047188	1687.47	0.12745	0.0823705	1.54727	0.121797	0.301809
ENSG00000047230	4089.51	0.0781168	0.0626584	1.24671	0.212504	0.425934
ENSG00000047249	2040.13	-0.184015	0.0782918	-2.35037	0.0187549	0.0897648
ENSG00000047315	10715.1	-0.0778733	0.0654717	-1.18942	0.234274	0.451223
ENSG00000047346	363.475	0.25523	0.107656	2.37078	0.0177507	0.086531
ENSG00000047365	314.617	-0.435493	0.155882	-2.79374	0.0052103	0.0375921
ENSG00000047410	14879.9	0.0238163	0.0574567	0.414508	0.678502	0.823915
ENSG00000047457	92.7756	-0.302023	0.117921	-2.56124	0.0104299	0.0602584
ENSG00000047578	989.618	0.0624254	0.0621891	1.0038	0.315476	0.536739
ENSG00000047579	225.433	-0.0521403	0.0996791	-0.523082	0.600917	0.773905
ENSG00000047597	148.629	-0.103427	0.142108	-0.727804	0.466733	0.673407
ENSG00000047617	110.443	0.132474	0.123168	1.07556	0.282125	0.503511
ENSG00000047621	988.815	-0.16799	0.0627378	-2.67766	0.00741395	0.0477815
ENSG00000047634	133.632	-0.0913024	0.123547	-0.73901	0.459901	0.668477
ENSG00000047644	2624.74	0.0114224	0.078671	0.145192	0.88456	0.943055
ENSG00000047648	46.244	0.409874	0.178232	2.29967	0.0214671	0.0979089
ENSG00000047662	39.2887	0.238176	0.125172	1.90279	0.0570676	0.187669
ENSG00000047849	5578.54	0.140229	0.0856227	1.63775	0.101474	0.269161
ENSG00000047932	1424.18	0.438891	0.1079	4.06757	4.75067e-05	0.00146154
ENSG00000047936	0.616669	-0.553697	1.1254	-0.492002	0.622718	NA
ENSG00000048028	8367.74	0.0856433	0.104374	0.820545	0.411905	0.629179
ENSG00000048052	1440.98	-0.116593	0.0923448	-1.26258	0.20674	0.419221
ENSG00000048140	3443.79	-0.249888	0.0889825	-2.80828	0.00498067	0.036406
ENSG00000048162	1710.82	-0.420263	0.0809976	-5.18859	2.11896e-07	4.0686e-05
ENSG00000048342	767.106	-0.103127	0.0600455	-1.71748	0.0858912	0.243011
ENSG00000048392	6514.08	0.0708227	0.123948	0.57139	0.567735	0.751095
ENSG00000048405	341.384	0.0180174	0.112195	0.16059	0.872417	0.936575
ENSG00000048462	1.36983	0.180303	0.656441	0.274668	0.783571	NA
ENSG00000048471	461.612	0.108306	0.088422	1.22487	0.220623	0.435807
ENSG00000048540	624.832	0.127495	0.254102	0.501748	0.615845	0.784924
ENSG00000048544	2559.72	-0.149658	0.0712449	-2.10061	0.0356755	0.138271
ENSG00000048545	330.166	-0.300952	0.150294	-2.00242	0.0452394	0.161262
ENSG00000048649	4170.03	0.211714	0.0650348	3.25539	0.00113238	0.0131523
ENSG00000048707	2056.03	0.361175	0.120837	2.98894	0.00279943	0.0244526
ENSG00000048740	916.707	0.163773	0.0955948	1.7132	0.086675	0.244094
ENSG00000048828	2811.45	0.146068	0.0685129	2.13198	0.0330085	0.131546
ENSG00000048991	1094.01	0.199649	0.0793644	2.51559	0.0118832	0.0659378
ENSG00000049089	173.956	-0.345769	0.125136	-2.76314	0.00572486	0.0401098
ENSG00000049130	1113.74	-0.0890515	0.128018	-0.695618	0.486668	0.689847
ENSG00000049167	1099.42	-0.202728	0.0584418	-3.46889	0.000522616	0.00769765
ENSG00000049192	184.027	0.19166	0.105684	1.81352	0.0697515	0.213103
ENSG00000049239	1441.99	-0.0480183	0.110418	-0.434879	0.663651	0.814616
ENSG00000049245	2669.53	-0.0364227	0.0595187	-0.611953	0.540569	0.73113
ENSG00000049246	566.895	0.633952	0.116191	5.45613	4.86621e-08	1.6728e-05
ENSG00000049247	34.0424	1.74059	0.521443	3.33802	0.000843771	0.0107878
ENSG00000049249	30.5886	0.18216	0.133442	1.36508	0.172228	0.373825
ENSG00000049283	111.218	0.112039	0.12739	0.879499	0.379131	0.599968
ENSG00000049323	3046.32	0.0433895	0.106409	0.407763	0.683447	0.827069
ENSG00000049449	8636.31	-0.199821	0.0680156	-2.93787	0.00330478	0.0275163
ENSG00000049540	199.579	-0.0752171	0.135329	-0.555809	0.578341	0.758488
ENSG00000049541	3387.39	-0.121273	0.0558425	-2.17169	0.0298789	0.122913
ENSG00000049618	2074.2	0.329284	0.0902494	3.6486	0.000263675	0.00474822
ENSG00000049656	4433.67	-0.25882	0.0596846	-4.33646	1.44794e-05	0.000652432
ENSG00000049759	2756.04	0.0670119	0.0646715	1.03619	0.300114	0.521979
ENSG00000049768	7.77605	-0.389089	0.231762	-1.67883	0.093185	0.254818
ENSG00000049769	380.129	-0.0816276	0.139125	-0.586723	0.557389	0.743035
ENSG00000049860	3193.36	0.055093	0.0701312	0.785571	0.432119	0.645302
ENSG00000049883	855.425	-0.0141284	0.0587591	-0.240446	0.809985	0.901897
ENSG00000050030	80.5659	0.470593	0.145904	3.22537	0.00125812	0.0140905
ENSG00000050130	2089.32	-0.176637	0.0754148	-2.3422	0.0191703	0.0908354
ENSG00000050165	1413.34	-0.0646319	0.0920876	-0.701852	0.482772	0.68691
ENSG00000050327	1558.08	0.305064	0.144122	2.1167	0.0342852	0.134911
ENSG00000050344	6192.09	-0.25429	0.101876	-2.49608	0.0125575	0.0683905
ENSG00000050393	2138.95	-0.0356533	0.0812731	-0.438685	0.66089	0.813148
ENSG00000050405	3848.33	-0.152191	0.100183	-1.51913	0.12873	0.311775
ENSG00000050426	1313.74	0.290766	0.0663829	4.38014	1.18605e-05	0.000574506
ENSG00000050438	840.81	0.092793	0.157117	0.5906	0.554789	0.741258
ENSG00000050555	897.085	-0.000981658	0.143652	-0.00683359	0.994548	0.997637
ENSG00000050628	59.218	0.253434	0.191514	1.32332	0.185729	0.392508
ENSG00000050730	13.3698	0.209545	0.217217	0.96468	0.334705	0.556094
ENSG00000050748	2675.5	0.0234778	0.0539805	0.434932	0.663612	0.814616
ENSG00000050767	504.838	-0.135334	0.145955	-0.927229	0.353808	0.57488
ENSG00000050820	4499.1	-0.266201	0.122528	-2.17258	0.029812	0.122815
ENSG00000051009	667.985	-0.0823691	0.0732293	-1.12481	0.260669	0.481634
ENSG00000051108	1088.05	-0.580506	0.161918	-3.58519	0.000336831	0.00567052
ENSG00000051128	1174.8	-0.18145	0.1224	-1.48244	0.138224	0.325793
ENSG00000051180	1083.3	-0.0217779	0.0711827	-0.305944	0.759648	0.87388
ENSG00000051341	2181	0.150235	0.058242	2.57949	0.00989453	0.0581423
ENSG00000051382	1401.52	0.23619	0.101068	2.33695	0.0194418	0.0916327
ENSG00000051523	3999.09	-0.186355	0.0963016	-1.93512	0.0529756	0.179075
ENSG00000051596	3394.01	-0.0243088	0.0947065	-0.256675	0.79743	0.895502
ENSG00000051620	1789.14	-0.169849	0.0801243	-2.11981	0.0340219	0.134219
ENSG00000051825	3140.64	0.157505	0.067375	2.33773	0.0194012	0.0915499
ENSG00000052126	4469.2	0.0813874	0.0481444	1.69048	0.0909353	0.251375
ENSG00000052344	3492.49	-0.00769582	0.0815328	-0.0943893	0.9248	0.963606
ENSG00000052723	4054.19	0.000394813	0.0462358	0.00853912	0.993187	0.997211
ENSG00000052749	1915.63	-0.131203	0.110315	-1.18935	0.234302	0.451223
ENSG00000052795	1282.88	0.0429682	0.0716614	0.599601	0.548772	0.736801
ENSG00000052802	6694.57	0.358363	0.125345	2.85902	0.00424954	0.0327276
ENSG00000052841	4356.88	0.0592883	0.0676689	0.876154	0.380947	0.601898
ENSG00000052850	9.57267	0.603881	0.238076	2.53651	0.0111965	0.0632806
ENSG00000053108	179.166	0.151821	0.0924191	1.64275	0.100435	0.267338
ENSG00000053254	5434.87	0.407829	0.133485	3.05525	0.00224872	0.0209655
ENSG00000053328	15.281	0.555332	0.143412	3.87229	0.000107819	0.00255314
ENSG00000053371	1603.98	-0.196067	0.0703241	-2.78804	0.00530276	0.0381173
ENSG00000053372	3208.29	-0.515839	0.0861833	-5.98537	2.15894e-09	2.5563e-06
ENSG00000053438	1381.72	-0.364914	0.322186	-1.13262	0.257374	0.477865
ENSG00000053501	263.169	-0.0109635	0.0912805	-0.120107	0.904398	0.953569
ENSG00000053524	564.636	0.259032	0.0986536	2.62568	0.00864773	0.0529701
ENSG00000053702	39.7517	0.146614	0.119924	1.22255	0.221498	0.436837
ENSG00000053747	83.7521	0.081799	0.255168	0.320569	0.748537	0.867257
ENSG00000053770	2495.53	-0.175611	0.0772412	-2.27354	0.0229937	0.102567
ENSG00000053900	1394.59	-0.159528	0.0518751	-3.07523	0.00210341	0.0199956
ENSG00000053918	119.164	0.0825899	0.120013	0.688174	0.491343	0.693693
ENSG00000054116	1933.57	0.141275	0.0659436	2.14235	0.0321649	0.129348
ENSG00000054118	13464.1	-0.00635334	0.0533624	-0.11906	0.905228	0.954155
ENSG00000054148	2539.03	-0.0711123	0.0862323	-0.82466	0.409565	0.627251
ENSG00000054179	20.9929	0.144427	0.253239	0.570318	0.568462	0.751859
ENSG00000054219	286.569	-0.127507	0.128518	-0.992134	0.321132	0.542122
ENSG00000054267	2524.06	-0.0381872	0.0727459	-0.52494	0.599625	0.772895
ENSG00000054277	1277.91	0.199306	0.181971	1.09526	0.273402	0.494569
ENSG00000054282	625.185	-0.348316	0.202992	-1.71591	0.0861787	0.243275
ENSG00000054356	235.025	-0.0715732	0.179108	-0.399608	0.689445	0.830694
ENSG00000054392	21.4658	-0.135603	0.164518	-0.824248	0.409799	0.627445
ENSG00000054523	6051.13	0.239362	0.0872816	2.74241	0.00609896	0.0417965
ENSG00000054598	156.282	-0.785312	0.626628	-1.25324	0.21012	0.423334
ENSG00000054611	851.66	-0.0932633	0.0583939	-1.59714	0.110234	0.283302
ENSG00000054654	9005.41	-0.0472367	0.109724	-0.430506	0.666828	0.8166
ENSG00000054690	1251.04	0.240937	0.0799196	3.01474	0.00257201	0.0230104
ENSG00000054793	717.458	0.0176944	0.101932	0.17359	0.862187	0.931207
ENSG00000054796	0.103829	0.335174	3.04255	0.110162	0.912281	NA
ENSG00000054803	2.15986	0.289209	0.425119	0.680301	0.496314	0.697595
ENSG00000054938	2.06939	0.0287938	0.454976	0.0632865	0.949538	0.97645
ENSG00000054965	1503.57	0.110814	0.07648	1.44893	0.147357	0.339233
ENSG00000054967	349.697	-0.432688	0.110503	-3.91561	9.01745e-05	0.00227712
ENSG00000054983	1099.64	0.0237211	0.0640739	0.370214	0.711223	0.843674
ENSG00000055044	5521.47	-0.211144	0.0719032	-2.9365	0.00331941	0.0275923
ENSG00000055070	2828.87	0.215547	0.0915168	2.35527	0.0185091	0.0890483
ENSG00000055118	516.425	0.0331321	0.0872814	0.379601	0.704241	0.839486
ENSG00000055130	5058.37	-0.112801	0.0545866	-2.06647	0.0387844	0.146378
ENSG00000055147	592.182	-0.0222313	0.0580323	-0.383086	0.701656	0.83826
ENSG00000055163	3224.15	0.193663	0.0674574	2.87089	0.00409317	0.0320727
ENSG00000055208	3289.15	-0.0205182	0.0488835	-0.419738	0.674677	0.821571
ENSG00000055211	1104.59	-0.0971191	0.0522506	-1.85872	0.0630673	0.20047
ENSG00000055332	4919.19	0.0380369	0.0777092	0.489477	0.624504	0.790239
ENSG00000055483	972.35	-0.18894	0.112993	-1.67214	0.0944965	0.257447
ENSG00000055609	1531.28	0.252012	0.132703	1.89907	0.0575551	0.188654
ENSG00000055732	176.616	-0.57856	0.220626	-2.62235	0.00873258	0.0533135
ENSG00000055813	26.9605	0.151254	0.183272	0.825297	0.409203	0.627103
ENSG00000055917	4863.33	0.358191	0.0721208	4.96654	6.81586e-07	9.01804e-05
ENSG00000055950	2309.78	-0.100996	0.0562974	-1.79397	0.0728174	0.219173
ENSG00000055955	38.9768	0.0626426	0.180707	0.346653	0.728852	0.854739
ENSG00000055957	2.89379	0.27794	0.343092	0.810104	0.41788	0.633809
ENSG00000056050	1284.07	0.133432	0.10471	1.2743	0.202556	0.413891
ENSG00000056097	9544.19	0.0785316	0.0620881	1.26484	0.205928	0.418154
ENSG00000056277	641.671	0.249252	0.107751	2.31323	0.0207099	0.0953479
ENSG00000056291	103.465	-0.857508	0.283329	-3.02655	0.00247364	0.0223867
ENSG00000056487	1193.12	0.229774	0.129192	1.77855	0.0753142	0.223593
ENSG00000056558	192.591	0.0570263	0.130134	0.438211	0.661233	0.813256
ENSG00000056586	4202.17	-0.0903392	0.0531904	-1.69841	0.0894298	0.248758
ENSG00000056736	374.564	-0.0225646	0.111631	-0.202136	0.83981	0.919069
ENSG00000056972	1321.57	0.0826626	0.118025	0.700383	0.483688	0.687439
ENSG00000056998	3082.74	-0.0221313	0.0912718	-0.242477	0.808411	0.901355
ENSG00000057019	5410.23	0.167267	0.0808586	2.06863	0.0385807	0.145884
ENSG00000057149	19.0067	-1.71523	0.443421	-3.86818	0.000109649	0.00257395
ENSG00000057252	265.487	0.117202	0.16657	0.703622	0.481668	0.685987
ENSG00000057294	2206.23	-0.0779203	0.100489	-0.775413	0.438096	0.650354
ENSG00000057468	7.21761	-0.131397	0.20797	-0.631809	0.527512	0.722187
ENSG00000057593	40.4559	0.24276	0.197892	1.22673	0.219924	0.434887
ENSG00000057608	29625.7	-0.0977906	0.0479137	-2.04097	0.0412536	0.152302
ENSG00000057657	41.9482	0.178824	0.217763	0.821187	0.41154	0.628891
ENSG00000057663	2833.78	-0.0168182	0.0621613	-0.270558	0.786731	0.889434
ENSG00000057704	218.672	0.405718	0.136002	2.98318	0.0028527	0.024806
ENSG00000057757	3007.71	-0.302685	0.064285	-4.70848	2.49567e-06	0.000200043
ENSG00000057935	4720.3	0.298058	0.0956868	3.11494	0.00183983	0.0183033
ENSG00000058056	1757.13	0.298251	0.0776905	3.83897	0.000123553	0.00281033
ENSG00000058063	2185.32	0.173317	0.0962248	1.80117	0.0716758	0.216931
ENSG00000058085	1113.35	-0.0680541	0.0984622	-0.69117	0.489459	0.692272
ENSG00000058091	2963.85	-0.148766	0.153186	-0.971144	0.331477	0.552453
ENSG00000058262	8876.69	-0.240457	0.0488334	-4.92402	8.47838e-07	0.000101852
ENSG00000058272	8324.88	0.14026	0.0885356	1.58422	0.113144	0.288476
ENSG00000058335	51.8109	-0.248951	0.196696	-1.26567	0.205632	0.417792
ENSG00000058404	424.296	0.240123	0.310133	0.774259	0.438778	0.651049
ENSG00000058453	1465.16	0.138305	0.09214	1.50103	0.133348	0.318657
ENSG00000058600	1888.02	-0.0949242	0.0667884	-1.42127	0.155239	0.350303
ENSG00000058668	1293.76	0.230043	0.150788	1.5256	0.127109	0.310144
ENSG00000058673	4682.71	0.127665	0.0545754	2.33925	0.0193227	0.0912936
ENSG00000058729	1953.43	-0.0179679	0.0763671	-0.235283	0.813989	0.904418
ENSG00000058799	1639.49	-0.046616	0.050728	-0.918941	0.358127	0.579292
ENSG00000058804	8495.79	-0.191195	0.0556001	-3.43876	0.000584386	0.00830888
ENSG00000058866	35.2398	-0.0761515	0.232894	-0.32698	0.743683	0.864332
ENSG00000059122	1029.23	-0.0110673	0.0657379	-0.168354	0.866304	0.933431
ENSG00000059145	788.469	-0.187051	0.0865136	-2.16209	0.0306109	0.125031
ENSG00000059377	32.9368	-0.244467	0.142623	-1.71408	0.0865149	0.243837
ENSG00000059378	466.574	0.0691827	0.104037	0.664984	0.506061	0.705269
ENSG00000059573	8705.35	-0.071128	0.0402188	-1.76853	0.0769728	0.226466
ENSG00000059588	1163.03	-0.0527678	0.111872	-0.471681	0.637154	0.799454
ENSG00000059691	1207	-0.126791	0.0622203	-2.03777	0.041573	0.153215
ENSG00000059728	154.645	-0.121902	0.145348	-0.83869	0.401644	0.621162
ENSG00000059758	1832.79	0.056562	0.0757691	0.746505	0.455362	0.664737
ENSG00000059769	448.992	-0.211099	0.0892869	-2.36427	0.0180655	0.0876403
ENSG00000059804	51593.1	-0.0916929	0.144745	-0.633477	0.526422	0.721474
ENSG00000059915	149.175	-0.060575	0.120236	-0.5038	0.614402	0.783647
ENSG00000060069	1728.4	-0.194606	0.0787579	-2.47094	0.0134758	0.0718743
ENSG00000060138	6919.75	0.0833946	0.0806347	1.03423	0.30103	0.522513
ENSG00000060140	66.0158	-0.00902838	0.151666	-0.0595281	0.952531	0.978188
ENSG00000060237	5888.02	0.337255	0.111521	3.02414	0.00249343	0.0224842
ENSG00000060303	0.136645	0.25171	1.70869	0.147312	0.882886	NA
ENSG00000060339	4873.79	-0.0595778	0.0656829	-0.907051	0.36438	0.585364
ENSG00000060491	1410.92	-0.160109	0.0715182	-2.23871	0.0251745	0.109041
ENSG00000060558	31.7636	-0.80507	0.255	-3.15714	0.00159327	0.0165581
ENSG00000060566	3.92874	1.01143	0.392504	2.57687	0.00997001	0.0584044
ENSG00000060642	599.958	0.16535	0.0978981	1.689	0.0912186	0.251861
ENSG00000060656	3674.96	-0.0170311	0.0600069	-0.28382	0.776549	0.884483
ENSG00000060688	6052.18	-0.12291	0.0486083	-2.52858	0.0114526	0.0642731
ENSG00000060709	17.702	0.228309	0.239237	0.95432	0.339922	0.561478
ENSG00000060718	1046.39	0.323316	0.157076	2.05834	0.039558	0.148433
ENSG00000060749	6382.95	0.0205727	0.124213	0.165625	0.868452	0.934484
ENSG00000060762	250.868	-0.183337	0.102379	-1.79077	0.073331	0.220096
ENSG00000060971	843.27	-0.196531	0.0656957	-2.99154	0.00277577	0.0242857
ENSG00000060982	35049.2	0.00575369	0.0789647	0.0728641	0.941914	0.97225
ENSG00000061273	3129.87	-0.0281105	0.0716416	-0.392377	0.69478	0.834009
ENSG00000061337	657.923	-0.144904	0.129631	-1.11782	0.263644	0.484128
ENSG00000061455	16.6181	-0.053927	0.2685	-0.200846	0.840819	0.91956
ENSG00000061492	7.97363	-0.305442	0.534224	-0.571749	0.567492	0.750959
ENSG00000061656	164.922	-0.399274	0.221012	-1.80657	0.0708297	0.21541
ENSG00000061676	17469.8	0.00723915	0.0560762	0.129095	0.897283	0.949757
ENSG00000061794	3400.92	-0.0737374	0.0655623	-1.12469	0.260719	0.481681
ENSG00000061918	289.296	-0.0089164	0.223037	-0.0399772	0.968111	0.985627
ENSG00000061936	2320.54	0.229179	0.0913726	2.50819	0.0121353	0.0668146
ENSG00000061938	847.123	0.0582561	0.0868632	0.670665	0.502434	0.702465
ENSG00000061987	2012.31	0.131473	0.0556096	2.36421	0.0180684	0.0876403
ENSG00000062038	11606.7	-0.124308	0.057479	-2.16267	0.0305663	0.124968
ENSG00000062096	3.30747	0.407019	0.275009	1.48002	0.138868	0.326352
ENSG00000062194	7616.22	0.0501985	0.0605286	0.829335	0.406915	0.624905
ENSG00000062282	279.005	0.253854	0.193297	1.31328	0.189088	0.397164
ENSG00000062370	312.447	-0.0967926	0.0870443	-1.11199	0.266141	0.486295
ENSG00000062485	4244.78	0.0840291	0.0551531	1.52356	0.127618	0.310528
ENSG00000062524	9.05378	-0.463724	0.243135	-1.90727	0.0564859	0.186418
ENSG00000062582	2848.55	-0.0734173	0.0607969	-1.20758	0.227208	0.442947
ENSG00000062598	1232.68	0.138647	0.0558719	2.48151	0.0130825	0.0704467
ENSG00000062650	6970.68	-0.00934083	0.0358039	-0.260889	0.794178	0.893681
ENSG00000062716	3317.89	-0.058958	0.0510178	-1.15564	0.24783	0.467306
ENSG00000062725	1506.81	0.0389521	0.0686729	0.567211	0.570571	0.753303
ENSG00000062822	5949.73	-0.16698	0.0850979	-1.96221	0.0497383	0.171894
ENSG00000063015	88.0446	0.233109	0.200718	1.16138	0.245487	0.464495
ENSG00000063046	74654	0.038168	0.0436259	0.874893	0.381632	0.602454
ENSG00000063127	59.8459	0.613279	0.171936	3.56689	0.000361238	0.0059915
ENSG00000063169	123.527	0.417552	0.13693	3.04937	0.00229322	0.0212594
ENSG00000063176	1348.43	-0.017262	0.123516	-0.139755	0.888854	0.945609
ENSG00000063177	33388.9	0.00236775	0.0491051	0.0482179	0.961543	0.982659
ENSG00000063180	1960.87	-0.0403246	0.148069	-0.272337	0.785363	0.888782
ENSG00000063241	2353.17	0.00249639	0.0703245	0.0354981	0.971683	0.987701
ENSG00000063244	7505.6	-0.148421	0.0838443	-1.7702	0.0766945	0.226074
ENSG00000063245	2327.68	-0.00844069	0.0761471	-0.110847	0.911738	0.957282
ENSG00000063322	1609.56	-0.174689	0.0558628	-3.1271	0.00176538	0.017849
ENSG00000063438	109.455	-0.372305	0.212546	-1.75164	0.079835	0.23191
ENSG00000063515	1.24998	-0.00991544	0.528931	-0.0187462	0.985044	NA
ENSG00000063587	581.673	-0.135601	0.0623831	-2.17368	0.0297295	0.122582
ENSG00000063601	1136.48	-0.0908863	0.0613853	-1.48059	0.138717	0.326308
ENSG00000063660	2356.45	-0.341403	0.0864893	-3.94734	7.90253e-05	0.00207223
ENSG00000063761	347.429	0.0924855	0.0850607	1.08729	0.27691	0.498552
ENSG00000063854	799.205	0.028549	0.0777172	0.367344	0.713362	0.845083
ENSG00000063978	5004.19	-0.0575578	0.0497976	-1.15583	0.247749	0.467214
ENSG00000064012	242.285	0.213602	0.131542	1.62384	0.104411	0.274034
ENSG00000064042	561.757	-0.630492	0.247163	-2.55092	0.010744	0.0615735
ENSG00000064102	3612.05	0.214279	0.0877294	2.4425	0.0145861	0.0756567
ENSG00000064115	3792.16	0.043672	0.0877519	0.497675	0.618713	0.786745
ENSG00000064195	7.47816	-0.414288	0.357193	-1.15984	0.246113	0.46539
ENSG00000064199	267.197	0.0832942	0.10517	0.791999	0.428361	0.642391
ENSG00000064201	14.9262	0.0278171	0.264321	0.10524	0.916186	0.95874
ENSG00000064205	10.7814	0.36066	0.227324	1.58655	0.112615	0.28739
ENSG00000064218	1.87735	0.0439187	0.504956	0.0869754	0.930691	0.966509
ENSG00000064225	328.911	0.358736	0.0948986	3.78021	0.000156699	0.00333639
ENSG00000064270	101.795	-0.0584037	0.133146	-0.438644	0.660919	0.813148
ENSG00000064300	940.225	-0.167497	0.162972	-1.02777	0.30406	0.525465
ENSG00000064309	1428.52	0.0987325	0.0798228	1.2369	0.216126	0.430012
ENSG00000064313	2998.34	-0.162498	0.0444818	-3.65313	0.000259063	0.00467915
ENSG00000064393	1412.47	0.292271	0.141608	2.06395	0.0390229	0.146845
ENSG00000064419	9820.28	0.0549685	0.0354832	1.54914	0.121347	0.30115
ENSG00000064489	97.2247	-0.0778624	0.112933	-0.689457	0.490536	0.692924
ENSG00000064490	1456.56	-0.146531	0.0886784	-1.65239	0.0984547	0.264278
ENSG00000064545	1665.34	-0.00303835	0.0689802	-0.0440466	0.964867	0.984169
ENSG00000064547	845.074	-0.0355008	0.0556986	-0.637374	0.523881	0.719286
ENSG00000064601	1199.8	-0.0638839	0.0649804	-0.983126	0.325545	0.54637
ENSG00000064607	5322.71	-0.0489928	0.0685995	-0.714186	0.475112	0.680351
ENSG00000064651	1292.69	-0.0680798	0.0699871	-0.972748	0.330679	0.551635
ENSG00000064652	541.273	0.13803	0.0636412	2.16888	0.0300918	0.123597
ENSG00000064655	90.1125	-0.184036	0.218736	-0.841361	0.400146	0.619744
ENSG00000064666	18683.4	0.0625141	0.0971051	0.643777	0.51972	0.71611
ENSG00000064687	664.161	0.271113	0.114173	2.37459	0.0175686	0.0859989
ENSG00000064692	381.483	0.233015	0.137496	1.6947	0.0901318	0.249981
ENSG00000064703	3036.89	-0.401573	0.0714857	-5.61753	1.93708e-08	9.83958e-06
ENSG00000064726	4138.72	-0.101637	0.0664279	-1.53004	0.126006	0.308338
ENSG00000064763	1347.04	0.00893034	0.0938465	0.095159	0.924189	0.963332
ENSG00000064787	31.1393	-0.0333398	0.177436	-0.187898	0.850957	0.924385
ENSG00000064835	0.77207	0.100313	0.900616	0.111383	0.911313	NA
ENSG00000064886	7.25182	0.250906	0.293819	0.853948	0.393134	0.613072
ENSG00000064932	1128.03	0.184839	0.0956795	1.93186	0.0533768	0.179946
ENSG00000064933	2572.11	0.161895	0.0659993	2.45298	0.0141678	0.0742736
ENSG00000064961	3593.92	-0.0726499	0.0589508	-1.23238	0.217807	0.432468
ENSG00000064989	315.313	0.235856	0.164492	1.43384	0.151617	0.345225
ENSG00000064995	2044.07	-0.204101	0.0593774	-3.43734	0.00058745	0.00833576
ENSG00000064999	2120.33	0.159855	0.0851289	1.8778	0.060408	0.194933
ENSG00000065000	8225.16	0.0737932	0.0630996	1.16947	0.242214	0.460426
ENSG00000065029	750.872	-0.189367	0.0880422	-2.15087	0.0314866	0.127508
ENSG00000065054	354.892	0.0714715	0.0942484	0.758331	0.448253	0.65885
ENSG00000065057	1694.96	-0.0517213	0.0757098	-0.683151	0.494511	0.695953
ENSG00000065060	2696.51	0.256803	0.0808524	3.1762	0.00149218	0.0158083
ENSG00000065135	6532.5	-0.149575	0.0521628	-2.86746	0.00413787	0.0322806
ENSG00000065150	35871	0.0125814	0.0385962	0.325976	0.744443	0.864555
ENSG00000065154	5592.47	-0.206686	0.0944659	-2.18795	0.0286736	0.11966
ENSG00000065183	5488.82	-0.253954	0.0592725	-4.28451	1.83139e-05	0.000756442
ENSG00000065243	2409.8	0.0893534	0.0574667	1.55487	0.119976	0.299001
ENSG00000065268	2853.33	-0.209497	0.0964847	-2.1713	0.0299087	0.123011
ENSG00000065308	1187.66	-0.140251	0.0957938	-1.4641	0.143168	0.332897
ENSG00000065320	407.898	-0.0968352	0.162928	-0.594344	0.552282	0.73951
ENSG00000065325	1.73269	-0.964324	0.647186	-1.49003	0.136218	0.322614
ENSG00000065328	3345.53	-0.26688	0.0629865	-4.23711	2.2642e-05	0.000878997
ENSG00000065357	308.256	0.279467	0.0986973	2.83156	0.00463218	0.0347381
ENSG00000065361	3116.99	-0.0545817	0.0651442	-0.837861	0.402109	0.621215
ENSG00000065371	9.09158	0.0691151	0.268704	0.257217	0.797011	0.895309
ENSG00000065413	75.9088	-0.101639	0.200119	-0.507893	0.611528	0.781854
ENSG00000065427	13596.1	-0.0981707	0.0511623	-1.91881	0.0550083	0.183301
ENSG00000065457	853.938	-0.212986	0.0479647	-4.44047	8.97636e-06	0.00047709
ENSG00000065485	1112.78	0.0899716	0.0628459	1.43162	0.152252	0.346053
ENSG00000065491	938.763	0.292884	0.09321	3.1422	0.00167685	0.0172197
ENSG00000065518	5105.17	0.0541775	0.0591117	0.916528	0.35939	0.580394
ENSG00000065526	1094.05	0.355028	0.146211	2.42819	0.0151743	0.0779864
ENSG00000065534	764.359	-0.00281796	0.10579	-0.0266373	0.978749	0.990237
ENSG00000065548	5092.26	-0.0479098	0.0672794	-0.712102	0.476401	0.681583
ENSG00000065559	2938.05	-0.196117	0.056531	-3.4692	0.000522001	0.00769392
ENSG00000065600	950.092	0.173577	0.0938335	1.84984	0.0643372	0.203086
ENSG00000065609	51.2248	0.292495	0.214804	1.36169	0.173297	0.37543
ENSG00000065613	4454.56	0.0124601	0.0867162	0.143689	0.885746	0.943801
ENSG00000065615	926.637	-0.171483	0.079581	-2.15482	0.0311757	0.126586
ENSG00000065618	59.3935	-0.0380691	0.20117	-0.189238	0.849906	0.923762
ENSG00000065621	2593.24	0.190286	0.111369	1.70861	0.0875235	0.245591
ENSG00000065665	693.952	0.20395	0.0747519	2.72836	0.006365	0.0429703
ENSG00000065675	1263.52	-0.307458	0.134716	-2.28226	0.0224739	0.100924
ENSG00000065717	440.324	-0.203087	0.142581	-1.42436	0.154341	0.348905
ENSG00000065802	2418.36	-0.273973	0.0692676	-3.95528	7.64452e-05	0.00203152
ENSG00000065809	1710.04	-0.260227	0.0752843	-3.45659	0.000547046	0.00795307
ENSG00000065833	349.339	-0.1405	0.116834	-1.20256	0.229145	0.445559
ENSG00000065882	7289.97	0.00925024	0.0636517	0.145326	0.884454	0.943024
ENSG00000065883	3045.91	0.119845	0.0524423	2.28527	0.0222969	0.100489
ENSG00000065911	16223.4	-0.176221	0.0885233	-1.99067	0.0465167	0.164467
ENSG00000065923	2764.46	0.00458556	0.0844913	0.0542726	0.956718	0.98022
ENSG00000065970	306.867	0.47603	0.129462	3.67699	0.000236005	0.00444344
ENSG00000065978	54493.5	0.000146252	0.0518065	0.00282304	0.997748	0.999295
ENSG00000065989	152.221	0.315137	0.116223	2.71149	0.00669807	0.0446069
ENSG00000066027	2308.16	0.151892	0.0720917	2.10693	0.0351234	0.136978
ENSG00000066032	626.932	0.226205	0.0842237	2.68577	0.00723639	0.0470214
ENSG00000066044	5550.32	-0.0736341	0.0335341	-2.1958	0.0281065	0.11799
ENSG00000066056	144.319	-0.0199585	0.201153	-0.0992204	0.920963	0.96144
ENSG00000066084	3432.09	0.259083	0.0943347	2.74643	0.00602482	0.0414349
ENSG00000066117	4426.87	0.0583964	0.06076	0.961099	0.336502	0.558141
ENSG00000066135	5151.19	0.183225	0.0663161	2.7629	0.00572903	0.0401126
ENSG00000066136	1760.7	0.0163517	0.0406256	0.402499	0.687317	0.82935
ENSG00000066185	39.2339	0.0843319	0.198272	0.425335	0.670593	0.818904
ENSG00000066230	62.3132	-0.673638	0.306348	-2.19893	0.0278826	0.117438
ENSG00000066248	190.995	0.209135	0.0988432	2.11582	0.0343598	0.13502
ENSG00000066279	9166.16	0.0707508	0.0726675	0.973624	0.330243	0.551172
ENSG00000066294	12.4427	0.254564	0.177316	1.43565	0.151103	0.344544
ENSG00000066322	688.451	-0.0981298	0.0649085	-1.51182	0.13058	0.314636
ENSG00000066336	2.17459	-0.179258	0.468068	-0.382974	0.701739	0.838303
ENSG00000066379	160.301	-0.0773619	0.125003	-0.618882	0.535994	0.727991
ENSG00000066382	103.764	0.173379	0.152391	1.13772	0.255235	0.475413
ENSG00000066405	12.0142	0.614052	0.236773	2.59341	0.00950281	0.0565104
ENSG00000066422	1541.86	-0.0584152	0.0706061	-0.827339	0.408045	0.62593
ENSG00000066427	2641.09	0.123392	0.065223	1.89184	0.0585121	0.190917
ENSG00000066455	2300.35	0.163284	0.0896875	1.82059	0.0686693	0.210947
ENSG00000066468	4892.54	-0.00273388	0.0970124	-0.0281807	0.977518	0.989919
ENSG00000066557	2955.17	-0.0171014	0.080369	-0.212786	0.831494	0.914665
ENSG00000066583	1329.55	0.0610683	0.0703845	0.867639	0.385592	0.606101
ENSG00000066629	1054.25	-0.000826874	0.119636	-0.00691158	0.994485	0.997622
ENSG00000066651	1233.45	0.148344	0.0671674	2.20858	0.0272042	0.115292
ENSG00000066654	6012	-0.0742184	0.0422367	-1.7572	0.0788831	0.230117
ENSG00000066697	1328.78	0.0452634	0.0790327	0.572717	0.566836	0.750372
ENSG00000066735	3533.2	-0.290577	0.127303	-2.28256	0.0224564	0.100909
ENSG00000066739	1397.82	0.302259	0.0888462	3.40205	0.00066882	0.00912523
ENSG00000066777	8459.87	0.152061	0.087436	1.73912	0.0820141	0.235932
ENSG00000066813	33.4312	0.398779	0.21177	1.88307	0.0596906	0.193518
ENSG00000066827	572.696	-0.037121	0.0786282	-0.472108	0.63685	0.799234
ENSG00000066855	1404.78	0.253211	0.0718193	3.52567	0.000422409	0.00667368
ENSG00000066923	416.054	0.247981	0.0948718	2.61385	0.00895287	0.0542632
ENSG00000066926	1639.82	-0.156101	0.0919032	-1.69853	0.0894073	0.248758
ENSG00000066933	2829.68	0.228193	0.072429	3.15058	0.00162949	0.0168588
ENSG00000067048	4137.54	-0.165357	0.199488	-0.828908	0.407156	0.625196
ENSG00000067057	7185.73	-0.0349507	0.0827339	-0.422447	0.672699	0.820132
ENSG00000067064	3402.27	-0.0389972	0.094363	-0.413268	0.679411	0.824289
ENSG00000067066	175.505	0.509401	0.20571	2.47631	0.0132749	0.0711591
ENSG00000067082	1040.6	0.181528	0.114747	1.58198	0.113654	0.289151
ENSG00000067113	1590.61	-0.258839	0.184213	-1.40511	0.159989	0.356753
ENSG00000067141	2692.11	0.243913	0.095255	2.56063	0.0104483	0.0603337
ENSG00000067167	7496.37	-0.194675	0.078551	-2.47832	0.0132001	0.0709184
ENSG00000067177	912.353	-0.115424	0.0772504	-1.49415	0.135136	0.321195
ENSG00000067182	1189.91	-0.000148305	0.0966175	-0.00153497	0.998775	0.999742
ENSG00000067191	199.554	-0.335356	0.124534	-2.69289	0.00708347	0.0463382
ENSG00000067208	906.742	0.310871	0.0945824	3.28677	0.00101343	0.0121649
ENSG00000067221	201.32	0.0406794	0.109912	0.370108	0.711302	0.843678
ENSG00000067225	51661.8	0.0590442	0.076471	0.772113	0.440048	0.652081
ENSG00000067248	3720.11	-0.0826395	0.0683344	-1.20934	0.226532	0.442496
ENSG00000067334	5117.2	-0.221928	0.0605389	-3.66587	0.000246499	0.00455434
ENSG00000067365	1304.34	0.0444734	0.0421303	1.05561	0.291144	0.513321
ENSG00000067369	5220.27	-0.222451	0.100111	-2.22204	0.0262803	0.112767
ENSG00000067445	2681.46	-0.0200827	0.0401849	-0.499757	0.617246	0.785699
ENSG00000067533	3421.27	-0.180789	0.071403	-2.53194	0.0113432	0.0638399
ENSG00000067560	20662	-0.00226004	0.0444975	-0.0507903	0.959493	0.981553
ENSG00000067596	3952.35	-0.144435	0.0465505	-3.10275	0.00191733	0.0188054
ENSG00000067601	27.3108	-0.0561869	0.131624	-0.426873	0.669472	0.818286
ENSG00000067606	1758.26	0.0474386	0.050452	0.940271	0.347079	0.569109
ENSG00000067646	511.905	-0.771393	0.250074	-3.08466	0.00203783	0.0196083
ENSG00000067704	6630.72	0.0343907	0.044235	0.777455	0.43689	0.649379
ENSG00000067715	2111.65	0.0706139	0.126258	0.559282	0.575969	0.757192
ENSG00000067798	335.269	0.0542125	0.196408	0.276019	0.782533	0.887379
ENSG00000067829	1081.34	0.0460757	0.0471386	0.977451	0.328346	0.549134
ENSG00000067836	696.618	-0.0983574	0.0890955	-1.10395	0.269613	0.490128
ENSG00000067840	6360.48	-0.175232	0.106265	-1.64902	0.0991444	0.26536
ENSG00000067842	11.8036	-0.123609	0.210183	-0.588099	0.556466	0.742407
ENSG00000067900	5077.42	0.157522	0.0703602	2.2388	0.0251689	0.109041
ENSG00000067955	1896.68	-0.128591	0.0687149	-1.87138	0.0612931	0.196857
ENSG00000067992	999.18	0.0108311	0.108015	0.100274	0.920127	0.961022
ENSG00000068001	4119.31	-0.328091	0.0795915	-4.12218	3.75296e-05	0.00124011
ENSG00000068024	1288.33	0.164873	0.0832037	1.98156	0.0475287	0.166883
ENSG00000068028	312.041	-0.300292	0.105463	-2.84736	0.00440836	0.0335196
ENSG00000068078	2408.85	-0.301467	0.219132	-1.37573	0.168904	0.369404
ENSG00000068079	113.98	0.109168	0.102273	1.06742	0.285782	0.507912
ENSG00000068097	1328.09	0.0397923	0.0721284	0.551687	0.581163	0.76041
ENSG00000068120	1429.56	0.119547	0.0702222	1.70241	0.0886783	0.247415
ENSG00000068137	944.047	-0.300438	0.142198	-2.11282	0.0346164	0.135646
ENSG00000068305	1479.24	0.00960816	0.110702	0.0867929	0.930836	0.966526
ENSG00000068308	2176.27	-0.14343	0.0480113	-2.98742	0.00281343	0.0245547
ENSG00000068323	2575.7	-0.349614	0.0935128	-3.73868	0.000184988	0.00375849
ENSG00000068354	179.248	0.484133	0.138827	3.48732	0.000487891	0.00738486
ENSG00000068366	6156.13	0.102051	0.0893693	1.1419	0.253497	0.473098
ENSG00000068383	1870.02	-0.174484	0.0631283	-2.76396	0.00571044	0.040052
ENSG00000068394	974.232	-0.00151257	0.0533372	-0.0283586	0.977376	0.989919
ENSG00000068400	1612.88	-0.0148046	0.0502239	-0.294772	0.768168	0.879726
ENSG00000068438	2009.12	-0.0958626	0.059381	-1.61436	0.106448	0.27725
ENSG00000068489	2575.35	0.138464	0.091498	1.5133	0.130203	0.314094
ENSG00000068615	62.206	0.0717901	0.119623	0.600135	0.548417	0.736648
ENSG00000068650	1849.12	0.213073	0.16027	1.32947	0.183694	0.38952
ENSG00000068654	2813.96	0.0658557	0.105228	0.625841	0.53142	0.725012
ENSG00000068697	5283.36	0.108218	0.110489	0.979446	0.32736	0.548077
ENSG00000068724	826.467	-0.0443632	0.0666024	-0.66609	0.505353	0.704651
ENSG00000068745	4205.63	-0.0708762	0.0591036	-1.19918	0.230456	0.446966
ENSG00000068781	62.6925	0.589695	0.374486	1.57468	0.115331	0.291895
ENSG00000068784	1911.58	0.0647122	0.0500843	1.29207	0.196334	0.406338
ENSG00000068796	3928.62	0.099488	0.0614774	1.61829	0.105601	0.276101
ENSG00000068831	614.214	-0.0908838	0.142471	-0.637913	0.523531	0.719036
ENSG00000068878	4491.62	0.1371	0.0588246	2.33065	0.0197719	0.0926967
ENSG00000068885	2010.39	0.285371	0.0795315	3.58816	0.000333022	0.00561971
ENSG00000068903	236.581	0.158196	0.0732244	2.16043	0.0307393	0.125315
ENSG00000068912	2084.42	0.0510332	0.064588	0.790135	0.429449	0.642927
ENSG00000068971	243.556	-0.0332626	0.120465	-0.276117	0.782458	0.887379
ENSG00000068976	498.08	0.209815	0.120995	1.73408	0.0829034	0.237457
ENSG00000068985	0.0170093	-0.129281	3.04255	-0.0424909	0.966107	NA
ENSG00000069011	35.0064	0.0764475	0.279843	0.27318	0.784715	0.888533
ENSG00000069018	0.839312	-0.693213	0.710464	-0.975719	0.329204	NA
ENSG00000069020	253.32	0.21984	0.122422	1.79575	0.0725338	0.218636
ENSG00000069122	5.09528	-0.17769	0.597231	-0.297523	0.766067	0.878347
ENSG00000069188	797.744	0.326746	0.205327	1.59134	0.111532	0.285467
ENSG00000069206	1.14575	0.914354	0.527065	1.7348	0.0827755	NA
ENSG00000069248	7751.55	-0.00711157	0.0537871	-0.132217	0.894813	0.948654
ENSG00000069275	54644	0.189981	0.0563579	3.37098	0.000749025	0.009899
ENSG00000069329	5155.25	-0.0718889	0.0394828	-1.82077	0.0686424	0.210894
ENSG00000069345	9164.7	-0.174238	0.0815075	-2.1377	0.0325413	0.130367
ENSG00000069399	26.7946	0.242097	0.193177	1.25324	0.21012	0.423334
ENSG00000069424	196.004	0.14981	0.113809	1.31632	0.188067	0.395951
ENSG00000069431	88.4989	0.255741	0.151682	1.68604	0.0917885	0.252969
ENSG00000069482	1592.94	0.245838	0.197688	1.24356	0.21366	0.42714
ENSG00000069493	151.731	0.505788	0.14677	3.44612	0.000568702	0.00814566
ENSG00000069509	330.985	0.130306	0.0798683	1.63152	0.102782	0.271549
ENSG00000069535	118.435	0.0500716	0.103438	0.484071	0.628335	0.793301
ENSG00000069667	809.372	0.251048	0.132357	1.89675	0.0578611	0.189314
ENSG00000069696	15.0075	-0.79069	0.579474	-1.3645	0.172412	0.374044
ENSG00000069702	287.881	0.128949	0.0963651	1.33813	0.180855	0.385715
ENSG00000069712	106.544	0.773167	0.405935	1.90466	0.0568243	0.187129
ENSG00000069764	15.9102	0.177722	0.121345	1.4646	0.14303	0.332831
ENSG00000069812	64.0663	-0.0585284	0.304206	-0.192397	0.847431	0.922436
ENSG00000069849	6979.06	0.0883219	0.0460647	1.91734	0.0551943	0.183608
ENSG00000069869	1587.62	0.186273	0.0907159	2.05337	0.0400365	0.149282
ENSG00000069943	247.525	0.0397578	0.0803263	0.494954	0.620633	0.787729
ENSG00000069956	12650.5	-0.0863148	0.0554005	-1.55802	0.11923	0.297912
ENSG00000069966	1528.26	0.112205	0.0483504	2.32066	0.0203052	0.0941814
ENSG00000069974	265.18	0.152444	0.109026	1.39824	0.162042	0.360066
ENSG00000069998	3502.19	-0.261514	0.0895624	-2.91991	0.00350137	0.0285856
ENSG00000070010	2438.48	-0.249028	0.0683894	-3.64132	0.000271246	0.00484583
ENSG00000070018	2371.25	0.249125	0.0694348	3.5879	0.000333351	0.00562082
ENSG00000070019	186.379	0.150973	0.205266	0.7355	0.462035	0.669822
ENSG00000070031	14.8304	-0.0177424	0.269363	-0.065868	0.947483	0.975494
ENSG00000070047	241.168	-1.46495	3.00849	-0.48694	0.626301	0.791621
ENSG00000070061	3981.33	0.0311695	0.0379332	0.821696	0.41125	0.628583
ENSG00000070081	823.392	0.126443	0.0689856	1.83289	0.0668191	0.207627
ENSG00000070087	11070.1	-0.170542	0.0603818	-2.8244	0.00473691	0.0352484
ENSG00000070159	384.373	0.203107	0.0979647	2.07327	0.0381472	0.14459
ENSG00000070182	279.904	0.329109	0.173015	1.9022	0.0571454	0.18778
ENSG00000070190	2.79605	-0.761009	0.350699	-2.16998	0.0300085	0.123279
ENSG00000070193	7.71971	-1.19867	0.425225	-2.81891	0.00481866	0.0356474
ENSG00000070214	6972.61	-0.0156835	0.0632035	-0.248142	0.804024	0.898923
ENSG00000070269	666.42	-0.0507586	0.0891517	-0.569351	0.569118	0.752242
ENSG00000070366	1001.49	0.0574483	0.0886187	0.648264	0.516814	0.713721
ENSG00000070367	5718.98	0.0476694	0.0374163	1.27403	0.202654	0.41403
ENSG00000070371	817.43	0.136457	0.0903763	1.50988	0.131075	0.315233
ENSG00000070388	23.6785	0.116575	0.152823	0.762812	0.445575	0.656837
ENSG00000070404	247.654	0.209269	0.107625	1.94443	0.0518442	0.176623
ENSG00000070413	4601.39	-0.145992	0.0692396	-2.1085	0.0349879	0.136592
ENSG00000070423	2116.72	-0.337801	0.0698303	-4.83746	1.3151e-06	0.000132211
ENSG00000070444	246.05	-0.275074	0.122449	-2.24643	0.0246762	0.107557
ENSG00000070476	952.248	0.00959557	0.0623112	0.153994	0.877614	0.939573
ENSG00000070495	792.341	0.0404256	0.0613223	0.659231	0.509747	0.708553
ENSG00000070501	1528.63	0.0506107	0.0554207	0.913209	0.361133	0.582078
ENSG00000070526	5.50768	0.400908	0.373657	1.07293	0.283302	0.504936
ENSG00000070540	1068.79	-0.0547215	0.126989	-0.430914	0.666531	0.81644
ENSG00000070601	74.9688	-0.158174	0.172856	-0.915061	0.36016	0.581158
ENSG00000070610	4312.89	0.0186544	0.0473023	0.394366	0.693311	0.833138
ENSG00000070614	3639.02	-0.1954	0.112458	-1.73753	0.0822929	0.23649
ENSG00000070669	8223.03	-0.0635313	0.122017	-0.520676	0.602593	0.775266
ENSG00000070718	1162.18	0.0899009	0.0677824	1.32632	0.184735	0.390931
ENSG00000070729	21.0956	0.308183	0.231805	1.32949	0.183685	0.38952
ENSG00000070731	4.85991	0.329202	0.348218	0.945391	0.344459	0.56669
ENSG00000070748	8.65331	-0.10849	0.280157	-0.387247	0.698573	0.836204
ENSG00000070756	28399.8	0.368317	0.113438	3.24685	0.0011669	0.0134216
ENSG00000070759	670.501	0.362721	0.09025	4.01907	5.84291e-05	0.0016783
ENSG00000070761	2402.41	-0.193261	0.0657322	-2.94013	0.00328074	0.0273883
ENSG00000070770	4333.7	0.210104	0.060965	3.44631	0.000568306	0.00814547
ENSG00000070778	617.385	-0.163796	0.0808773	-2.02525	0.0428421	0.155951
ENSG00000070785	1738.52	-0.0124526	0.0495481	-0.251322	0.801565	0.897539
ENSG00000070808	16.9561	0.172921	0.215615	0.801987	0.42256	0.637279
ENSG00000070814	6450.88	0.17861	0.100694	1.77379	0.0760975	0.225174
ENSG00000070831	14684.1	-0.0614022	0.0642979	-0.954964	0.339596	0.561027
ENSG00000070882	954.198	0.0453555	0.107265	0.422838	0.672414	0.820094
ENSG00000070886	258.733	0.0387594	0.118791	0.326283	0.74421	0.864473
ENSG00000070915	3.60996	1.05453	0.416244	2.53344	0.0112951	0.0636687
ENSG00000070950	1235.46	-0.110557	0.0629245	-1.75698	0.0789219	0.230169
ENSG00000070961	2872.09	0.0697826	0.0714389	0.976815	0.328661	0.549521
ENSG00000070985	11.5271	-0.246708	0.26962	-0.915022	0.36018	0.581158
ENSG00000071051	2795.22	0.180143	0.0678607	2.6546	0.00794016	0.0499287
ENSG00000071054	8204.34	0.310493	0.0979403	3.17022	0.00152321	0.0160555
ENSG00000071073	537.26	0.261904	0.101491	2.58057	0.00986376	0.0580575
ENSG00000071082	28494.2	-0.0431981	0.0676626	-0.638435	0.523191	0.718801
ENSG00000071127	18557.5	-0.205683	0.0579555	-3.54897	0.000386736	0.0062872
ENSG00000071189	3028.06	-0.0911937	0.0729673	-1.24979	0.211377	0.424686
ENSG00000071203	6.94616	-0.542137	0.322862	-1.67916	0.0931204	0.254813
ENSG00000071205	517.733	-0.0670661	0.0999701	-0.670862	0.502309	0.702382
ENSG00000071242	1475.76	-0.15629	0.105391	-1.48295	0.138088	0.325596
ENSG00000071243	853.234	-0.615566	0.116596	-5.27946	1.29564e-07	2.96924e-05
ENSG00000071246	732.016	0.161823	0.10064	1.60794	0.107848	0.279698
ENSG00000071282	529.83	-0.120761	0.167337	-0.721666	0.4705	0.676866
ENSG00000071462	2294.17	-0.197714	0.0538076	-3.67445	0.000238359	0.00445627
ENSG00000071537	1934	0.15661	0.0667295	2.34695	0.018928	0.0902287
ENSG00000071539	2636.36	-0.270159	0.0534082	-5.05837	4.22849e-07	6.45725e-05
ENSG00000071553	1802.4	-0.00438746	0.0671827	-0.0653064	0.94793	0.975675
ENSG00000071564	11978.3	-0.123702	0.0548063	-2.25708	0.024003	0.105393
ENSG00000071575	3393.24	0.0437966	0.104862	0.417661	0.676195	0.82242
ENSG00000071626	10658.8	-0.0267305	0.0468981	-0.56997	0.568698	0.751949
ENSG00000071655	4570.5	-0.529948	0.109157	-4.85493	1.20428e-06	0.000126119
ENSG00000071677	0.274933	0.722969	1.65718	0.436265	0.662645	NA
ENSG00000071794	8321.91	0.11071	0.0777283	1.42432	0.154353	0.348905
ENSG00000071859	1385.3	-0.0469334	0.0524686	-0.894504	0.371052	0.591359
ENSG00000071889	778.609	-0.116891	0.0708258	-1.6504	0.0988617	0.264803
ENSG00000071894	3534.11	-0.0278392	0.0576407	-0.482979	0.629111	0.793774
ENSG00000071909	52.0041	0.191164	0.15165	1.26056	0.207466	0.419957
ENSG00000071967	615.737	-0.182909	0.108935	-1.67906	0.0931405	0.254813
ENSG00000071991	7.68151	0.137693	0.317206	0.434081	0.66423	0.814866
ENSG00000071994	4372.12	-0.124805	0.0560903	-2.22507	0.0260762	0.112094
ENSG00000072041	1030.12	0.121768	0.116475	1.04544	0.295817	0.51759
ENSG00000072042	8318.38	-0.0495664	0.0621278	-0.797814	0.424978	0.639252
ENSG00000072062	271.68	0.0988211	0.106259	0.930004	0.352369	0.57367
ENSG00000072071	5330.57	0.186409	0.0888762	2.0974	0.0359582	0.138987
ENSG00000072080	20.3666	0.738901	0.196808	3.75442	0.000173743	0.00358469
ENSG00000072110	9649.99	0.169228	0.0975602	1.7346	0.0828115	0.237386
ENSG00000072121	1941.19	0.0280438	0.0713779	0.392891	0.6944	0.833835
ENSG00000072133	1542.56	0.214202	0.10073	2.1265	0.033462	0.132956
ENSG00000072134	2168.77	0.152937	0.0796588	1.9199	0.05487	0.182954
ENSG00000072135	429.174	0.14217	0.0912548	1.55794	0.119247	0.297912
ENSG00000072163	46.6446	-0.135492	0.167787	-0.807525	0.419364	0.635071
ENSG00000072182	15.7969	-0.0346151	0.164086	-0.210956	0.832921	0.91529
ENSG00000072195	1135.38	-0.0531188	0.0758054	-0.700726	0.483474	0.687319
ENSG00000072201	451.816	-0.0899062	0.132837	-0.676815	0.498523	0.699337
ENSG00000072210	4223.05	-0.0963603	0.0677131	-1.42307	0.154717	0.349457
ENSG00000072274	11277.6	-0.395364	0.0776651	-5.09063	3.56874e-07	5.80614e-05
ENSG00000072310	2483.87	-0.365443	0.114441	-3.19329	0.0014066	0.0151869
ENSG00000072315	56.8573	0.336507	0.167746	2.00605	0.0448514	0.160497
ENSG00000072364	6140.76	-0.0484093	0.0752432	-0.643371	0.519983	0.716334
ENSG00000072401	1882.77	-0.0661443	0.0639832	-1.03378	0.30124	0.522573
ENSG00000072415	2043.75	-0.0397187	0.0502078	-0.791087	0.428893	0.642646
ENSG00000072422	1134.52	-0.0231243	0.0786898	-0.293867	0.76886	0.880089
ENSG00000072501	3831.44	0.324849	0.107629	3.01824	0.00254251	0.0228162
ENSG00000072506	3029.52	-0.17965	0.0623611	-2.8808	0.00396661	0.0313693
ENSG00000072518	1130.33	0.276882	0.104693	2.64469	0.00817652	0.0510236
ENSG00000072571	5573.35	0.181782	0.106408	1.70835	0.087572	0.245647
ENSG00000072609	1929.45	-0.160752	0.0843068	-1.90675	0.0565532	0.186495
ENSG00000072657	228.062	0.102009	0.231087	0.441432	0.6589	0.812123
ENSG00000072682	718.341	-0.144003	0.142402	-1.01124	0.3119	0.533295
ENSG00000072694	9.23816	0.461273	0.331854	1.38999	0.164533	0.363019
ENSG00000072736	1893.04	0.0502461	0.0447618	1.12252	0.261641	0.48235
ENSG00000072756	1295.91	-0.0781884	0.066338	-1.17864	0.238543	0.455806
ENSG00000072778	4786.07	-0.113983	0.05079	-2.24421	0.0248189	0.108018
ENSG00000072786	989.622	0.111078	0.0964637	1.1515	0.249528	0.469192
ENSG00000072803	5439.26	-0.0227333	0.0829929	-0.273919	0.784147	0.888345
ENSG00000072818	361.526	0.154298	0.132734	1.16246	0.245047	0.464014
ENSG00000072832	3493.18	0.0459921	0.104229	0.441259	0.659026	0.812178
ENSG00000072840	603.734	-0.0704813	0.116064	-0.607261	0.543678	0.733248
ENSG00000072849	1294.15	-0.339074	0.0871701	-3.88979	0.00010033	0.00245223
ENSG00000072858	14.8761	0.484018	0.218373	2.21647	0.0266594	0.113775
ENSG00000072864	498.199	0.0640962	0.0735434	0.871542	0.383458	0.604128
ENSG00000072952	320.842	0.251304	0.0914704	2.74738	0.00600731	0.0413412
ENSG00000072954	354.538	-0.002454	0.0901712	-0.0272149	0.978288	0.990033
ENSG00000072958	1095.9	-0.0110898	0.0891994	-0.124326	0.901057	0.95193
ENSG00000073008	766.403	-0.284787	0.0975275	-2.92006	0.00349959	0.0285856
ENSG00000073050	1557.59	0.134698	0.0781943	1.72261	0.0849592	0.241367
ENSG00000073060	1524.7	0.099357	0.0818653	1.21366	0.224876	0.440513
ENSG00000073067	6.35935	0.146854	0.332483	0.441689	0.658714	0.812027
ENSG00000073111	13536.3	-0.314667	0.0901764	-3.48946	0.000484001	0.00736296
ENSG00000073146	34.8598	0.247375	0.265715	0.930979	0.351864	0.573252
ENSG00000073150	143.654	-0.10785	0.11894	-0.906756	0.364536	0.585479
ENSG00000073169	588.332	-0.105653	0.0788846	-1.33934	0.18046	0.38523
ENSG00000073282	4.75002	0.0100675	0.437799	0.0229957	0.981654	0.99167
ENSG00000073331	128.406	0.249893	0.194048	1.28779	0.197819	0.408035
ENSG00000073350	2864.05	0.0229501	0.0564038	0.406889	0.68409	0.827375
ENSG00000073417	321.09	-0.00807754	0.118026	-0.0684384	0.945437	0.974376
ENSG00000073464	825.565	0.162307	0.0999048	1.62462	0.104245	0.273757
ENSG00000073536	2990.18	-0.155815	0.0919439	-1.69467	0.0901376	0.249981
ENSG00000073578	5422.14	0.000517685	0.0678522	0.0076296	0.993913	0.997312
ENSG00000073584	8251.33	-0.0114616	0.0551016	-0.208009	0.835222	0.916495
ENSG00000073598	5.54428	-0.178904	0.278695	-0.641934	0.520916	0.716887
ENSG00000073605	201.93	0.658519	0.122705	5.3667	8.0192e-08	2.26887e-05
ENSG00000073614	3852.66	-0.0605607	0.0591192	-1.02438	0.305654	0.527244
ENSG00000073670	261.051	-0.15233	0.122726	-1.24123	0.214521	0.428098
ENSG00000073711	1317.55	0.13468	0.0613733	2.19444	0.0282041	0.118236
ENSG00000073712	7326.72	-0.0302152	0.0751409	-0.402114	0.6876	0.829362
ENSG00000073734	1.55449	1.11992	0.821564	1.36315	0.172835	0.374663
ENSG00000073737	1.88604	0.685607	0.482561	1.42077	0.155385	0.350446
ENSG00000073754	0.498107	-0.891647	0.82471	-1.08116	0.279624	NA
ENSG00000073756	19.774	-0.0174998	0.233886	-0.0748217	0.940357	0.971395
ENSG00000073792	3713.99	0.212388	0.0813976	2.60927	0.00907361	0.0547547
ENSG00000073803	970.956	0.121879	0.0940572	1.2958	0.195046	0.404789
ENSG00000073849	6235.65	-0.00352957	0.0889542	-0.0396786	0.968349	0.985627
ENSG00000073861	2.69682	-0.887612	0.503967	-1.76125	0.0781959	0.228959
ENSG00000073905	0.256695	-0.12152	1.34866	-0.0901041	0.928205	NA
ENSG00000073910	364.135	0.386224	0.137931	2.80013	0.0051082	0.0371067
ENSG00000073921	3109.51	0.123261	0.10658	1.15651	0.247471	0.46693
ENSG00000073969	686.786	0.157472	0.141879	1.1099	0.267041	0.487323
ENSG00000074047	902.703	0.0724903	0.11905	0.608907	0.542586	0.732669
ENSG00000074054	3823.93	0.0766704	0.0623733	1.22922	0.21899	0.434049
ENSG00000074071	5269.12	-0.240706	0.0684609	-3.51596	0.000438163	0.00686659
ENSG00000074181	3572.41	0.0843756	0.145314	0.580642	0.561482	0.745924
ENSG00000074201	7071.89	0.00913731	0.05395	0.169366	0.865509	0.933154
ENSG00000074211	416.627	-0.0954592	0.1503	-0.635123	0.525348	0.720558
ENSG00000074219	6748.51	-0.138847	0.0734268	-1.89097	0.0586289	0.191152
ENSG00000074266	930.923	0.163722	0.0513232	3.19002	0.00142265	0.0152982
ENSG00000074276	19.8478	-0.0743815	0.209035	-0.355833	0.721966	0.850237
ENSG00000074317	162.992	-0.0133568	0.105883	-0.126146	0.899616	0.950879
ENSG00000074319	1773.99	0.0669874	0.0629728	1.06375	0.287441	0.509386
ENSG00000074356	1801.95	0.327018	0.0939181	3.48195	0.000497775	0.00747645
ENSG00000074370	708.258	-0.00724535	0.119684	-0.0605372	0.951728	0.977692
ENSG00000074410	197.412	0.242482	0.158009	1.53461	0.124881	0.30667
ENSG00000074416	45.9092	-0.33255	0.221065	-1.50431	0.132501	0.317546
ENSG00000074527	137.011	0.293733	0.209212	1.404	0.16032	0.357215
ENSG00000074582	664.468	0.00241283	0.0594436	0.0405903	0.967623	0.985627
ENSG00000074590	1811.61	-0.35073	0.0998704	-3.51185	0.000444999	0.00693295
ENSG00000074603	2122.68	-0.152975	0.0575132	-2.65983	0.0078181	0.0494443
ENSG00000074621	355.475	0.0658419	0.109014	0.603976	0.545859	0.734688
ENSG00000074657	11379.1	-0.094864	0.0631921	-1.5012	0.133304	0.318653
ENSG00000074660	63.4154	-0.00655028	0.117521	-0.055737	0.955551	0.97962
ENSG00000074695	10300.1	0.151169	0.0643391	2.34957	0.0187951	0.0898767
ENSG00000074696	16453.1	-0.0662115	0.0397656	-1.66505	0.0959038	0.259819
ENSG00000074706	49.1874	-0.00769476	0.192581	-0.0399559	0.968128	0.985627
ENSG00000074755	1319.08	0.22029	0.0920726	2.39257	0.0167307	0.0832163
ENSG00000074771	3.28595	0.167451	0.482819	0.346819	0.728727	0.854658
ENSG00000074800	109852	-0.24301	0.0834539	-2.91191	0.00359228	0.0290933
ENSG00000074803	32.6101	-0.205323	0.270449	-0.759195	0.447736	0.658482
ENSG00000074842	1378.98	-0.161102	0.0803283	-2.00554	0.0449054	0.160609
ENSG00000074855	494.94	0.136299	0.0874161	1.5592	0.118949	0.297449
ENSG00000074935	723.519	0.276463	0.117708	2.34872	0.018838	0.0899402
ENSG00000074964	2546.68	-0.0961873	0.0778965	-1.23481	0.216901	0.431032
ENSG00000074966	12.7903	0.119716	0.224698	0.532786	0.594182	0.769289
ENSG00000075035	103.297	-0.000938476	0.16096	-0.00583051	0.995348	0.998155
ENSG00000075043	2031.35	-0.270662	0.1008	-2.68514	0.0072499	0.0470508
ENSG00000075073	13.2209	0.235538	0.175348	1.34326	0.179189	0.38371
ENSG00000075089	1103.18	0.148815	0.0661447	2.24984	0.0244593	0.106846
ENSG00000075131	1016.1	-0.22532	0.0705684	-3.19293	0.00140837	0.0151895
ENSG00000075142	3444.71	0.0649527	0.053928	1.20443	0.228423	0.44456
ENSG00000075151	4230.04	0.263918	0.0719105	3.67009	0.000242467	0.00450148
ENSG00000075188	2279.43	-0.00338416	0.0524393	-0.0645349	0.948544	0.97584
ENSG00000075213	1983.68	0.122765	0.13352	0.919449	0.357861	0.579125
ENSG00000075218	1611.72	-0.015447	0.0671825	-0.229926	0.81815	0.906678
ENSG00000075223	196.621	-0.0854726	0.153362	-0.557324	0.577306	0.757957
ENSG00000075234	1379.88	0.0153958	0.0813453	0.189265	0.849885	0.923762
ENSG00000075239	2030.41	0.113956	0.0623813	1.82676	0.0677359	0.209225
ENSG00000075240	1271.84	0.0657294	0.092257	0.71246	0.47618	0.681312
ENSG00000075275	1528.51	-0.0470667	0.10423	-0.451567	0.651581	0.807392
ENSG00000075290	23.7616	0.710618	0.237265	2.99504	0.00274412	0.024078
ENSG00000075292	8120.35	0.114433	0.0750336	1.52509	0.127237	0.31026
ENSG00000075303	587.59	0.361847	0.101458	3.56649	0.000361801	0.0059915
ENSG00000075336	1176.85	-0.00884854	0.0533071	-0.165992	0.868163	0.934315
ENSG00000075340	12502.8	-0.0450627	0.088803	-0.507446	0.611842	0.781974
ENSG00000075388	90.2595	-0.247902	0.31648	-0.78331	0.433445	0.646648
ENSG00000075391	2698.15	0.0736656	0.0744773	0.989101	0.322614	0.54316
ENSG00000075399	333.641	-0.233062	0.132882	-1.7539	0.0794479	0.231164
ENSG00000075407	885.12	0.0917487	0.13733	0.66809	0.504076	0.703875
ENSG00000075413	3890.9	-0.0252007	0.0443447	-0.568292	0.569837	0.7528
ENSG00000075415	24560.1	-0.0372956	0.0507877	-0.734344	0.462739	0.670509
ENSG00000075420	2282.6	0.151444	0.0838371	1.80641	0.0708542	0.215423
ENSG00000075426	412.837	-0.617516	0.169899	-3.63461	0.000278401	0.00494051
ENSG00000075429	21.5804	0.0569755	0.154716	0.368259	0.71268	0.844698
ENSG00000075461	146.944	-0.141279	0.162114	-0.871476	0.383494	0.60414
ENSG00000075539	3053.87	0.234198	0.0845878	2.76869	0.00562819	0.0396672
ENSG00000075568	788.909	0.399788	0.114754	3.48388	0.00049421	0.00744388
ENSG00000075618	13698.5	-0.257314	0.0804954	-3.19662	0.00139046	0.015089
ENSG00000075624	177377	0.0571117	0.0905787	0.630521	0.528354	0.722898
ENSG00000075643	828.344	0.0635025	0.135436	0.468875	0.639159	0.80047
ENSG00000075651	222.658	0.416869	0.173177	2.40718	0.016076	0.0811147
ENSG00000075673	143.086	0.0972951	0.132649	0.733478	0.463267	0.670825
ENSG00000075702	1534.08	0.115412	0.0918838	1.25607	0.209092	0.422251
ENSG00000075711	3362.69	0.194746	0.0564806	3.44802	0.000564717	0.00811586
ENSG00000075785	2960.92	-0.0316399	0.0934962	-0.338409	0.735055	0.858577
ENSG00000075790	526.004	0.0513288	0.0715599	0.717285	0.473198	0.678686
ENSG00000075826	110.141	0.340251	0.138724	2.45272	0.0141782	0.0742736
ENSG00000075856	5811.06	0.0399767	0.0502884	0.794949	0.426643	0.640503
ENSG00000075884	49.9393	0.286842	0.155743	1.84176	0.0655099	0.205068
ENSG00000075886	9.4879	-0.0677462	0.21784	-0.310991	0.755808	0.871815
ENSG00000075891	1.7146	0.181999	0.89942	0.202351	0.839642	0.91898
ENSG00000075914	3175.65	-0.0608561	0.0588605	-1.0339	0.301181	0.522513
ENSG00000075945	219.571	0.121622	0.0837267	1.45261	0.146333	0.33775
ENSG00000075975	1426.7	0.0239367	0.0517513	0.462533	0.643699	0.802666
ENSG00000076003	8673.54	-0.0764418	0.0615232	-1.24249	0.214057	0.427481
ENSG00000076043	2766.21	-0.0907456	0.0765375	-1.18564	0.235766	0.452733
ENSG00000076053	2512.15	-0.0942647	0.0757454	-1.24449	0.213318	0.426796
ENSG00000076067	690.031	-0.00398685	0.180276	-0.0221152	0.982356	0.991897
ENSG00000076108	1795.82	0.479916	0.123422	3.88843	0.000100895	0.00245757
ENSG00000076201	302.849	0.480702	0.177368	2.71019	0.00672455	0.0446899
ENSG00000076242	2955.12	0.000889521	0.0501882	0.0177237	0.985859	0.993741
ENSG00000076248	8544.49	-0.218802	0.073775	-2.9658	0.00301893	0.0259236
ENSG00000076258	148.397	-0.0204985	0.155746	-0.131615	0.895289	0.948654
ENSG00000076321	619.451	0.0609431	0.0564611	1.07938	0.280417	0.501766
ENSG00000076344	45.602	-0.248613	0.225412	-1.10292	0.27006	0.490774
ENSG00000076351	754.435	-0.276165	0.0778512	-3.54734	0.000389143	0.00631668
ENSG00000076356	127.104	0.450319	0.185012	2.434	0.0149331	0.0770255
ENSG00000076382	7484.33	0.029924	0.0437389	0.684149	0.493881	0.695384
ENSG00000076513	1394.32	-0.14598	0.0519554	-2.80972	0.00495849	0.0362789
ENSG00000076554	1684.42	0.0870539	0.0791347	1.10007	0.2713	0.492021
ENSG00000076555	930.496	0.119251	0.0938102	1.27119	0.203661	0.415251
ENSG00000076604	7058.87	-0.320523	0.0674052	-4.75517	1.98281e-06	0.000171092
ENSG00000076641	45.5775	-0.507401	0.221997	-2.28562	0.0222767	0.100419
ENSG00000076650	605.214	-0.216668	0.0877784	-2.46835	0.0135736	0.0721971
ENSG00000076662	515.521	0.0370293	0.0943593	0.392429	0.694741	0.834009
ENSG00000076685	2614.57	0.1857	0.133594	1.39003	0.16452	0.363019
ENSG00000076706	1429.27	-0.217659	0.106239	-2.04877	0.0404844	0.150373
ENSG00000076716	4838.86	0.157718	0.130683	1.20688	0.227479	0.443331
ENSG00000076770	906.553	-0.767793	0.229652	-3.34328	0.000827935	0.0106341
ENSG00000076826	703.455	0.0561648	0.0903944	0.621331	0.534382	0.726913
ENSG00000076864	458.474	0.00560319	0.0729758	0.0767815	0.938797	0.970611
ENSG00000076924	2684.73	-0.255563	0.0910654	-2.80637	0.00501032	0.0365827
ENSG00000076928	1382.31	0.0146403	0.078216	0.187178	0.851521	0.924857
ENSG00000076944	906.158	0.143872	0.0555212	2.5913	0.00956146	0.0567484
ENSG00000076984	1196.32	-0.0960368	0.0720466	-1.33298	0.182538	0.387956
ENSG00000077009	1820.86	0.187111	0.135173	1.38424	0.166286	0.365706
ENSG00000077044	728.301	0.132015	0.0736204	1.79318	0.072944	0.219336
ENSG00000077063	723.887	-0.0370263	0.109675	-0.3376	0.735665	0.858925
ENSG00000077080	58.207	0.140501	0.153083	0.917809	0.358719	0.579678
ENSG00000077092	33.4871	0.135019	0.1611	0.838105	0.401972	0.621215
ENSG00000077097	17275	0.129889	0.0440315	2.94991	0.00317868	0.0268306
ENSG00000077147	9023.55	0.0261136	0.0524684	0.497702	0.618694	0.786745
ENSG00000077150	622.653	0.290125	0.133581	2.17191	0.0298627	0.122893
ENSG00000077152	1847.93	-0.071248	0.0888135	-0.80222	0.422426	0.637279
ENSG00000077157	967.789	0.315809	0.104044	3.03536	0.00240251	0.021948
ENSG00000077232	7558.81	-0.0341009	0.0552386	-0.617337	0.537012	0.728598
ENSG00000077235	9696.07	0.06859	0.0728763	0.941185	0.34661	0.568735
ENSG00000077238	1323.74	-0.588734	0.104882	-5.61329	1.98518e-08	9.83958e-06
ENSG00000077254	5757.05	-0.0377413	0.054033	-0.698486	0.484873	0.688342
ENSG00000077264	409.704	0.0840541	0.118176	0.711265	0.47692	0.682062
ENSG00000077274	223.834	0.131702	0.132976	0.99042	0.321969	0.542815
ENSG00000077279	250.431	0.575596	0.146482	3.92946	8.51366e-05	0.00218091
ENSG00000077312	7314.47	0.0262106	0.0568823	0.460786	0.644952	0.803569
ENSG00000077327	10.2206	0.270777	0.288859	0.937403	0.348552	0.570603
ENSG00000077348	1711.64	-0.285659	0.07828	-3.64919	0.000263066	0.00474342
ENSG00000077380	5162.94	0.115274	0.066239	1.74027	0.0818111	0.235691
ENSG00000077420	2.65305	1.41595	0.425791	3.32545	0.000882757	0.0111195
ENSG00000077454	647.828	0.243626	0.0828842	2.93935	0.00328897	0.0274356
ENSG00000077458	1027.04	-0.10016	0.0854184	-1.17258	0.240962	0.458825
ENSG00000077463	518.502	-0.145029	0.0688989	-2.10495	0.0352955	0.137423
ENSG00000077498	3.28699	0.695299	0.362092	1.92023	0.0548294	0.182876
ENSG00000077514	2234.31	-0.06538	0.0616984	-1.05967	0.289295	0.511467
ENSG00000077522	99.2804	0.200446	0.164244	1.22041	0.222308	0.437573
ENSG00000077549	9937.71	-0.0521293	0.056066	-0.929783	0.352483	0.57367
ENSG00000077585	430.362	0.0830525	0.0764106	1.08692	0.27707	0.498707
ENSG00000077616	248.72	-0.264862	0.138897	-1.90689	0.0565344	0.186487
ENSG00000077684	14663.2	-0.219597	0.103579	-2.12009	0.0339981	0.13421
ENSG00000077713	312.643	0.208636	0.112271	1.85833	0.0631228	0.200587
ENSG00000077721	2064.18	-0.0321122	0.0725278	-0.442756	0.657942	0.811641
ENSG00000077782	14652.8	0.144026	0.0893212	1.61245	0.106865	0.278029
ENSG00000077800	8.19154	-0.343543	0.290484	-1.18266	0.236944	0.453932
ENSG00000077935	16.6042	0.185452	0.219671	0.844228	0.398542	0.61807
ENSG00000077942	4492.91	0.057859	0.0813482	0.711251	0.476928	0.682062
ENSG00000077943	5.74359	-0.0911868	0.209198	-0.435888	0.662918	0.814292
ENSG00000077984	1.76695	0.402933	0.48996	0.822378	0.410862	0.628368
ENSG00000078018	584.791	-0.00890524	0.203437	-0.043774	0.965085	0.984291
ENSG00000078043	2273.68	-0.0672459	0.0590986	-1.13786	0.25518	0.475406
ENSG00000078053	326.076	0.228275	0.0856621	2.66484	0.00770259	0.0490192
ENSG00000078061	1046.01	0.137592	0.0747567	1.84053	0.065691	0.205349
ENSG00000078070	1318.48	0.178294	0.0631284	2.82431	0.00473827	0.0352484
ENSG00000078081	17.1713	0.186349	0.176654	1.05488	0.291482	0.513386
ENSG00000078098	1.72349	0.472423	1.16548	0.405347	0.685223	0.828087
ENSG00000078114	1953.85	0.309766	0.158813	1.9505	0.0511161	0.174926
ENSG00000078124	1229.06	-0.029195	0.052132	-0.560021	0.575465	0.756718
ENSG00000078140	4600.15	0.136376	0.067211	2.02908	0.0424503	0.154948
ENSG00000078142	2216.1	-0.0417375	0.0663691	-0.628869	0.529435	0.723695
ENSG00000078177	5349.99	-0.0263725	0.0473473	-0.557002	0.577526	0.758056
ENSG00000078237	769.819	0.0200426	0.0836253	0.239671	0.810585	0.902282
ENSG00000078246	1002.82	0.106178	0.0678236	1.5655	0.117465	0.295192
ENSG00000078269	1338.22	-0.680774	0.126726	-5.37201	7.78624e-08	2.26887e-05
ENSG00000078295	3521.63	-0.104491	0.169881	-0.615087	0.538498	0.729754
ENSG00000078304	6096.24	0.101902	0.0547606	1.86086	0.0627639	0.199953
ENSG00000078319	324.694	0.1237	0.0892433	1.3861	0.165717	0.364792
ENSG00000078328	94.8637	-0.245923	0.12715	-1.93412	0.0530984	0.179263
ENSG00000078369	15207.4	-0.0159832	0.0350552	-0.455944	0.648431	0.805596
ENSG00000078399	0.328013	-0.159137	1.6576	-0.0960045	0.923517	NA
ENSG00000078401	93.3245	0.180032	0.278265	0.646983	0.517643	0.714218
ENSG00000078403	2626.73	0.119655	0.0677885	1.76512	0.0775428	0.227712
ENSG00000078487	60.4829	0.00652952	0.122602	0.0532579	0.957526	0.980765
ENSG00000078549	996.511	0.140697	0.153804	0.914782	0.360306	0.581223
ENSG00000078579	17.4693	0.0251792	0.239597	0.10509	0.916304	0.958818
ENSG00000078589	0.152864	0.0859326	2.45391	0.0350186	0.972065	NA
ENSG00000078596	1073.58	-0.189714	0.106048	-1.78895	0.0736223	0.220536
ENSG00000078618	8697.12	0.113029	0.0555726	2.03391	0.0419611	0.153952
ENSG00000078668	4560.98	-0.143507	0.0433094	-3.31353	0.000921256	0.0114247
ENSG00000078674	8491.08	0.11433	0.0546486	2.0921	0.0364294	0.140402
ENSG00000078687	2052.94	0.398013	0.138473	2.8743	0.00404924	0.0318023
ENSG00000078699	685.282	0.300733	0.130684	2.30123	0.0213787	0.0976519
ENSG00000078725	1314.14	0.0272345	0.137073	0.198687	0.842508	0.920272
ENSG00000078747	4261.1	0.0658573	0.0584752	1.12624	0.260063	0.481014
ENSG00000078795	24.76	-0.0327043	0.17033	-0.192005	0.847738	0.922582
ENSG00000078804	63.5709	0.389687	0.167757	2.32293	0.0201831	0.0938195
ENSG00000078808	2409.28	-0.145426	0.0543568	-2.67541	0.0074639	0.0479873
ENSG00000078814	49.1244	0.0447488	0.158986	0.281465	0.778354	0.885032
ENSG00000078898	0.0690233	0.0638898	3.04255	0.0209987	0.983247	NA
ENSG00000078900	249.225	0.274757	0.143904	1.90931	0.0562224	0.185807
ENSG00000078902	1029.08	-0.13837	0.0803552	-1.72198	0.0850732	0.241545
ENSG00000078967	325.445	0.0369532	0.0953385	0.3876	0.698312	0.836137
ENSG00000079101	244.172	0.135469	0.136588	0.991809	0.321291	0.542261
ENSG00000079102	626.785	0.163387	0.136578	1.19629	0.231584	0.448257
ENSG00000079112	34.0706	0.00858488	0.155752	0.0551188	0.956044	0.979859
ENSG00000079134	2247.72	0.0394257	0.0547917	0.719556	0.471798	0.677463
ENSG00000079150	226.306	0.26719	0.0979827	2.72691	0.00639307	0.0430916
ENSG00000079156	413.846	0.189638	0.0937294	2.02325	0.043047	0.156398
ENSG00000079215	1310.52	-0.543889	0.18514	-2.93772	0.0033064	0.0275163
ENSG00000079246	61672.7	-0.0999383	0.0745407	-1.34072	0.180011	0.384773
ENSG00000079257	263.078	-0.189006	0.0776934	-2.43272	0.014986	0.0772235
ENSG00000079263	14.1698	-0.258308	0.234507	-1.1015	0.270681	0.491441
ENSG00000079277	837.998	0.107251	0.0716855	1.49614	0.134618	0.320499
ENSG00000079308	347.354	0.110255	0.122315	0.901402	0.367375	0.587873
ENSG00000079313	1232	-0.0991013	0.0825325	-1.20076	0.229846	0.446447
ENSG00000079332	8048.52	-0.171304	0.0673124	-2.54491	0.0109307	0.0622455
ENSG00000079335	550.957	0.104453	0.0597061	1.74945	0.0802138	0.232705
ENSG00000079337	388.38	0.156141	0.154894	1.00805	0.313429	0.534726
ENSG00000079385	44.9523	0.289521	0.195551	1.48054	0.138729	0.326308
ENSG00000079387	1641.24	-0.0040416	0.0473117	-0.0854251	0.931923	0.966948
ENSG00000079393	82.4864	-0.0605145	0.141665	-0.427165	0.669259	0.818214
ENSG00000079432	932.275	0.126985	0.095971	1.32316	0.185782	0.39258
ENSG00000079435	487.806	0.137231	0.100164	1.37006	0.170667	0.371962
ENSG00000079459	20321.2	-0.0109771	0.0833817	-0.131649	0.895262	0.948654
ENSG00000079462	2498.32	-0.144972	0.0697081	-2.0797	0.0375529	0.142999
ENSG00000079482	606.558	0.0816438	0.0792873	1.02972	0.303141	0.524504
ENSG00000079557	0.567258	-0.13516	0.82354	-0.164121	0.869636	NA
ENSG00000079616	7039.6	-0.0811417	0.037588	-2.15871	0.0308725	0.125738
ENSG00000079689	0.462631	-0.627175	1.20975	-0.518433	0.604156	NA
ENSG00000079691	2976.77	0.167845	0.0697259	2.40721	0.016075	0.0811147
ENSG00000079739	3847.96	0.0597166	0.114593	0.521117	0.602285	0.77502
ENSG00000079785	7622.63	-0.145959	0.0580124	-2.51599	0.0118697	0.0659228
ENSG00000079805	5160.26	-0.0189925	0.0395999	-0.479611	0.631504	0.795746
ENSG00000079819	3793.26	0.20248	0.0997868	2.02913	0.0424452	0.154948
ENSG00000079841	130.466	0.0567214	0.109721	0.516958	0.605185	0.777007
ENSG00000079931	361.48	-0.253098	0.137719	-1.83778	0.0660946	0.206188
ENSG00000079950	1872.62	0.225164	0.0623115	3.61353	0.000302055	0.00522541
ENSG00000079974	343.515	-0.085829	0.0843149	-1.01796	0.308698	0.530328
ENSG00000079999	3130.13	-0.274156	0.0868011	-3.15844	0.00158617	0.0165372
ENSG00000080007	87.63	-0.188371	0.385919	-0.488109	0.625473	0.790922
ENSG00000080031	44.1851	0.0870132	0.219327	0.396728	0.691568	0.831982
ENSG00000080166	2.82111	1.92038	0.506998	3.78775	0.000152019	0.0032661
ENSG00000080189	1881.85	-0.137436	0.0445832	-3.08268	0.00205145	0.0196948
ENSG00000080200	1486.02	0.122063	0.102243	1.19385	0.232535	0.449224
ENSG00000080224	109.017	0.268756	0.151613	1.77264	0.0762883	0.225379
ENSG00000080293	28.4713	0.229606	0.183578	1.25072	0.211035	0.42424
ENSG00000080298	1000.17	0.460697	0.0950999	4.84435	1.27029e-06	0.000129467
ENSG00000080345	13998.9	-0.196644	0.0773821	-2.54121	0.011047	0.0627686
ENSG00000080371	2324.7	-0.120118	0.0749668	-1.60228	0.109094	0.281834
ENSG00000080493	126.289	0.0838386	0.114595	0.73161	0.464407	0.671773
ENSG00000080503	677.171	0.0193719	0.189888	0.102017	0.918743	0.960097
ENSG00000080511	7.67455	0.0910969	0.249787	0.364698	0.715337	0.846482
ENSG00000080546	1750.67	0.518532	0.14803	3.50289	0.000460242	0.00709637
ENSG00000080561	77.0135	0.0302782	0.162129	0.186754	0.851854	0.925023
ENSG00000080572	2.52371	0.437584	0.388647	1.12592	0.260201	0.481227
ENSG00000080573	77.4842	-0.0791908	0.151548	-0.522546	0.60129	0.774186
ENSG00000080603	619.344	-0.132481	0.141703	-0.934923	0.349828	0.571376
ENSG00000080608	3990.38	-0.179655	0.0657056	-2.73425	0.00625233	0.0424111
ENSG00000080618	3.92639	-0.106263	0.275484	-0.385733	0.699694	0.836939
ENSG00000080644	199.339	0.277585	0.145006	1.9143	0.0555813	0.184423
ENSG00000080709	629.817	-0.0244126	0.117604	-0.207583	0.835555	0.916813
ENSG00000080802	738.268	-0.0935372	0.0742847	-1.25917	0.207969	0.420654
ENSG00000080815	2483.5	0.115636	0.064164	1.8022	0.0715138	0.216502
ENSG00000080819	1321.53	0.254865	0.0797597	3.19541	0.00139634	0.0151374
ENSG00000080822	2088.05	0.0995502	0.0616269	1.61537	0.10623	0.277088
ENSG00000080823	90.2876	-0.0136746	0.128918	-0.106072	0.915525	0.95843
ENSG00000080824	34195.9	0.349466	0.0980389	3.56456	0.000364462	0.0060262
ENSG00000080839	1079.6	-0.150783	0.0729453	-2.06707	0.0387272	0.146191
ENSG00000080845	1850.38	0.363549	0.10611	3.42614	0.000612231	0.0086015
ENSG00000080854	518.758	0.165777	0.133209	1.24449	0.21332	0.426796
ENSG00000080910	0.0515969	-0.225302	3.04255	-0.0740501	0.940971	NA
ENSG00000080947	233.958	0.248541	0.125073	1.98716	0.0469047	0.165264
ENSG00000080986	2829.65	-0.0619335	0.0671675	-0.922076	0.356489	0.577651
ENSG00000081014	1055.48	-0.0912376	0.0659886	-1.38263	0.166779	0.36645
ENSG00000081019	1444.63	0.162265	0.0624963	2.59639	0.00942085	0.0562218
ENSG00000081026	894	0.184857	0.0683646	2.70399	0.00685129	0.0452831
ENSG00000081041	24.8112	-0.305056	0.242914	-1.25582	0.209182	0.422388
ENSG00000081051	154.736	-0.614457	0.29065	-2.11408	0.0345086	0.135423
ENSG00000081052	98.617	0.339097	0.185906	1.82403	0.0681481	0.210018
ENSG00000081059	177.783	-0.153204	0.109877	-1.39433	0.163217	0.361531
ENSG00000081087	1275.17	-0.265329	0.115952	-2.28827	0.0221221	0.0998914
ENSG00000081138	109.611	0.0282046	0.213034	0.132395	0.894672	0.948602
ENSG00000081148	8.19614	0.000407082	0.237606	0.00171327	0.998633	0.999674
ENSG00000081154	8049.64	0.0282458	0.0626404	0.450921	0.652047	0.807781
ENSG00000081177	1173.83	0.150888	0.0627039	2.40636	0.0161124	0.0812022
ENSG00000081181	3027.67	0.103628	0.0663857	1.561	0.118523	0.296733
ENSG00000081189	218.924	1.03619	0.371611	2.78838	0.00529716	0.0381027
ENSG00000081237	22.9172	0.346041	0.158485	2.18343	0.0290042	0.120547
ENSG00000081248	14.1692	0.431081	0.317161	1.35919	0.174087	0.376414
ENSG00000081277	31.444	0.333137	0.255652	1.30309	0.192544	0.401748
ENSG00000081307	1576.28	0.0808579	0.0635862	1.27163	0.203506	0.415094
ENSG00000081320	1516.16	0.0787652	0.134461	0.585784	0.558021	0.743411
ENSG00000081377	2922.24	-0.0223824	0.108425	-0.206433	0.836453	0.917468
ENSG00000081386	1668.05	-0.231075	0.073747	-3.13335	0.00172825	0.0175903
ENSG00000081479	154.254	-0.113801	0.226774	-0.501828	0.615789	0.784924
ENSG00000081665	970.311	-0.130028	0.112787	-1.15286	0.248968	0.468543
ENSG00000081692	1119.02	-0.560017	0.0890335	-6.28996	3.17554e-10	1.98638e-06
ENSG00000081721	1042.22	-0.274067	0.068038	-4.02814	5.62194e-05	0.00163466
ENSG00000081760	2310.59	0.186516	0.078629	2.37211	0.017687	0.0864196
ENSG00000081791	1960.56	-0.0881888	0.0653916	-1.34863	0.177457	0.381327
ENSG00000081800	1.61032	0.104382	0.450315	0.231797	0.816696	0.905961
ENSG00000081803	2383.09	-0.0667102	0.131428	-0.507578	0.611749	0.781949
ENSG00000081818	30.1115	0.4299	0.19379	2.21838	0.0265287	0.113465
ENSG00000081842	194.71	0.108841	0.342772	0.317532	0.75084	0.868718
ENSG00000081853	16.3999	0.407934	0.302031	1.35064	0.176812	0.38045
ENSG00000081870	773.889	-0.018087	0.0711913	-0.254062	0.799448	0.896817
ENSG00000081913	2808.68	0.192344	0.0776461	2.47719	0.0132421	0.0710724
ENSG00000081923	414.921	0.13301	0.149493	0.889743	0.373604	0.594004
ENSG00000081985	97.3949	-0.0787343	0.154708	-0.508923	0.610806	0.7814
ENSG00000082014	291.4	0.0647127	0.100022	0.646987	0.51764	0.714218
ENSG00000082068	2466.23	-0.0751963	0.057154	-1.31568	0.188282	0.396058
ENSG00000082074	0.473632	-0.665287	1.56312	-0.425615	0.670388	NA
ENSG00000082126	17.3002	0.360492	0.161999	2.22527	0.0260628	0.112059
ENSG00000082146	2146.95	-0.132284	0.0752498	-1.75793	0.0787591	0.229833
ENSG00000082153	18997.6	-0.276863	0.083517	-3.31505	0.000916282	0.0113937
ENSG00000082175	12.3	0.107747	0.484322	0.222469	0.823949	0.910262
ENSG00000082196	32.4024	0.461839	0.183424	2.51788	0.0118062	0.0656643
ENSG00000082212	4521.73	0.245069	0.0800735	3.06056	0.00220926	0.0207427
ENSG00000082213	1957.53	0.110242	0.0637339	1.72972	0.0836802	0.238784
ENSG00000082258	3353.22	0.0713371	0.0571498	1.24825	0.211941	0.425294
ENSG00000082269	2883.71	0.101155	0.070155	1.44187	0.149339	0.341875
ENSG00000082293	28.7441	0.400874	0.199603	2.00836	0.0446047	0.159882
ENSG00000082397	1276.51	0.0847066	0.0670158	1.26398	0.206237	0.418462
ENSG00000082438	194.246	0.230372	0.110464	2.08549	0.037025	0.141749
ENSG00000082458	4824.68	-0.0333676	0.0711376	-0.469057	0.639029	0.800442
ENSG00000082482	28.503	0.112854	0.209232	0.539372	0.58963	0.7658
ENSG00000082497	109.302	-0.454204	0.16912	-2.6857	0.0072379	0.0470214
ENSG00000082512	859.166	0.0725452	0.0875433	0.828677	0.407287	0.625276
ENSG00000082515	966.195	0.215595	0.0870614	2.47636	0.0132731	0.0711591
ENSG00000082516	3702.16	0.00044384	0.0768494	0.00577545	0.995392	0.998155
ENSG00000082556	60.3907	0.0251112	0.190401	0.131886	0.895074	0.948654
ENSG00000082641	11588.5	-0.117915	0.0738801	-1.59603	0.110481	0.283629
ENSG00000082684	1188.87	-0.100414	0.101943	-0.984996	0.324626	0.545514
ENSG00000082701	3785.77	0.180168	0.0733784	2.45533	0.0140755	0.0739256
ENSG00000082781	11136.2	-0.303389	0.125025	-2.42662	0.0152402	0.0782309
ENSG00000082805	672.957	0.123011	0.0860012	1.43034	0.152618	0.346627
ENSG00000082898	24538.4	0.127786	0.0518205	2.46594	0.0136653	0.0725345
ENSG00000082996	1786.34	0.0455458	0.0779087	0.584605	0.558813	0.744113
ENSG00000083067	585.196	-0.174053	0.126847	-1.37215	0.170017	0.371
ENSG00000083093	2222.07	-0.370968	0.0763585	-4.85824	1.18435e-06	0.000126119
ENSG00000083097	1627.12	0.0470749	0.0740584	0.635646	0.525007	0.720182
ENSG00000083099	1256.88	-0.00992796	0.055671	-0.178333	0.858462	0.929064
ENSG00000083123	1322.96	-0.0579225	0.0711881	-0.813654	0.415843	0.632195
ENSG00000083168	2331.27	0.421643	0.113589	3.71199	0.000205633	0.00403932
ENSG00000083223	1385.09	0.204359	0.0738388	2.76764	0.00564642	0.0397694
ENSG00000083290	864.403	-0.104586	0.0853023	-1.22606	0.220176	0.435127
ENSG00000083307	915.704	0.0980032	0.0890197	1.10092	0.270933	0.491702
ENSG00000083312	23475.8	-0.110071	0.0701704	-1.56862	0.116736	0.293986
ENSG00000083444	3517.92	-0.0161245	0.0762456	-0.211481	0.832512	0.915113
ENSG00000083454	180.206	0.08169	0.162068	0.504049	0.614227	0.783518
ENSG00000083457	410.143	-0.0507805	0.0741354	-0.68497	0.493363	0.695071
ENSG00000083520	5505.8	-0.218171	0.0687758	-3.1722	0.00151289	0.0159862
ENSG00000083535	776.541	0.043384	0.0967813	0.448269	0.653959	0.809022
ENSG00000083544	831.651	0.142372	0.0640029	2.22445	0.0261178	0.112228
ENSG00000083635	2022.55	-0.00304053	0.0807356	-0.0376604	0.969958	0.986671
ENSG00000083642	2484.52	0.227155	0.0733535	3.09672	0.00195677	0.0191042
ENSG00000083720	1963.41	0.0183588	0.0751867	0.244177	0.807094	0.900748
ENSG00000083750	309.375	-0.450596	0.116796	-3.85796	0.000114336	0.00265906
ENSG00000083782	0.0688533	0.00831776	3.04255	0.00273381	0.997819	NA
ENSG00000083799	1063.68	-0.153161	0.0974384	-1.57187	0.11598	0.292877
ENSG00000083807	678.065	-0.0132086	0.0841966	-0.156878	0.875341	0.938391
ENSG00000083812	425.179	-0.792705	0.168164	-4.71389	2.43032e-06	0.000196948
ENSG00000083814	446.9	-0.13744	0.0803994	-1.70946	0.0873649	0.245398
ENSG00000083817	815.366	-0.417591	0.0813817	-5.13127	2.878e-07	4.99123e-05
ENSG00000083828	675.334	-0.216267	0.0660063	-3.27645	0.00105119	0.0125023
ENSG00000083838	230.988	-0.0695566	0.0965309	-0.720563	0.471178	0.677065
ENSG00000083844	1827.89	-0.3391	0.0837645	-4.04826	5.15998e-05	0.00154676
ENSG00000083845	31685.8	-0.123043	0.0725889	-1.69507	0.0900624	0.249967
ENSG00000083857	17889.6	-0.0731967	0.0859547	-0.851573	0.394451	0.61438
ENSG00000083896	2329.88	-0.100145	0.0569684	-1.7579	0.0787642	0.229833
ENSG00000083937	3243.06	0.0563688	0.0673511	0.836938	0.402627	0.62142
ENSG00000084070	226.283	-0.277975	0.0838702	-3.31435	0.000918574	0.011412
ENSG00000084072	1669.15	-0.088008	0.078707	-1.11817	0.263493	0.484042
ENSG00000084073	2639.47	-0.384323	0.0963093	-3.99051	6.59313e-05	0.00181925
ENSG00000084090	11916.4	-0.170442	0.0497999	-3.42253	0.000620409	0.00868206
ENSG00000084092	2696.94	-0.0133815	0.0579008	-0.231112	0.817228	0.906174
ENSG00000084093	5447.44	-0.0717552	0.0687437	-1.04381	0.296575	0.518191
ENSG00000084110	8.70235	-0.543473	0.303293	-1.79191	0.0731479	0.219732
ENSG00000084112	1071.68	0.0457478	0.0853095	0.536256	0.591782	0.767706
ENSG00000084207	34478.7	-0.255506	0.0685999	-3.72458	0.00019564	0.00389443
ENSG00000084234	23460.5	0.00121625	0.0537746	0.0226176	0.981955	0.991821
ENSG00000084444	1621.4	0.200543	0.0589423	3.40235	0.000668086	0.00912167
ENSG00000084453	342.676	0.184069	0.120142	1.5321	0.125498	0.307699
ENSG00000084463	4505.86	0.236302	0.0915492	2.58115	0.00984722	0.0579922
ENSG00000084623	11459.6	-0.114805	0.0523563	-2.19276	0.0283244	0.118648
ENSG00000084628	922.211	-0.0964139	0.0809889	-1.19046	0.233866	0.450708
ENSG00000084636	439.253	-0.0880629	0.12312	-0.71526	0.474448	0.679884
ENSG00000084652	5855.42	-0.340611	0.0709372	-4.80159	1.5741e-06	0.000143986
ENSG00000084674	39.3636	-0.0395116	0.171149	-0.230861	0.817423	0.90628
ENSG00000084676	1009.08	0.217085	0.105934	2.04925	0.0404373	0.15033
ENSG00000084693	3513.67	0.0143565	0.0519089	0.276571	0.78211	0.887199
ENSG00000084710	1071.2	0.197185	0.0954603	2.06563	0.0388638	0.14652
ENSG00000084731	2178.18	0.196506	0.0755423	2.60127	0.00928803	0.0556212
ENSG00000084733	8173.08	0.0835081	0.0782155	1.06767	0.285671	0.507841
ENSG00000084734	11.4796	0.248583	0.218653	1.13688	0.255588	0.475827
ENSG00000084754	8640.54	0.0402842	0.0359017	1.12207	0.261833	0.482403
ENSG00000084764	84.9441	0.181421	0.130347	1.39183	0.163974	0.362333
ENSG00000084774	6657.99	0.137731	0.0991243	1.38948	0.164687	0.363276
ENSG00000085063	3180.21	-0.0505932	0.0718541	-0.70411	0.481364	0.685654
ENSG00000085117	378.242	0.0578334	0.151043	0.382894	0.701799	0.838327
ENSG00000085185	62.0911	0.466	0.245947	1.89472	0.0581296	0.189931
ENSG00000085224	6078.68	0.21773	0.0817133	2.66456	0.00770892	0.0490362
ENSG00000085231	405.564	0.0985472	0.0884529	1.11412	0.265227	0.485652
ENSG00000085265	9.91607	0.294802	0.236891	1.24447	0.213328	0.426796
ENSG00000085274	1708.96	-0.169059	0.0698151	-2.42153	0.0154553	0.0790374
ENSG00000085276	216.14	-0.426025	0.298402	-1.42769	0.153381	0.347719
ENSG00000085365	4125.03	0.0425478	0.0660706	0.643974	0.519592	0.71611
ENSG00000085377	3284.29	0.00514463	0.0485681	0.105926	0.915641	0.9585
ENSG00000085382	1381.25	0.00821431	0.046154	0.177976	0.858742	0.929148
ENSG00000085415	3243.23	-0.219596	0.0578191	-3.79799	0.000145872	0.00316274
ENSG00000085433	365.982	0.0690112	0.0907741	0.760252	0.447104	0.658061
ENSG00000085449	8958.35	0.0244785	0.0550821	0.4444	0.656754	0.810862
ENSG00000085465	75.606	0.513628	0.157661	3.2578	0.00112281	0.0131054
ENSG00000085491	1586.5	-0.0419752	0.153982	-0.272599	0.785162	0.888782
ENSG00000085511	3717.08	0.118625	0.0501868	2.36366	0.0180953	0.0876912
ENSG00000085514	18.522	0.358795	0.165782	2.16425	0.0304448	0.124735
ENSG00000085552	678.324	0.0325642	0.122474	0.265887	0.790326	0.891748
ENSG00000085563	21.5524	0.19709	0.225237	0.875035	0.381555	0.60242
ENSG00000085644	234.505	-0.0412306	0.114396	-0.36042	0.718533	0.848144
ENSG00000085662	6584.43	-0.165714	0.0881445	-1.88003	0.0601042	0.194356
ENSG00000085719	4938.84	0.0197102	0.0640516	0.307724	0.758292	0.873169
ENSG00000085721	1568.12	-0.331577	0.0790218	-4.19602	2.71643e-05	0.000991357
ENSG00000085733	9040.97	-0.067011	0.0532517	-1.25838	0.208254	0.421032
ENSG00000085741	20.4003	-0.0788975	0.248518	-0.317472	0.750886	0.868723
ENSG00000085760	2954.36	0.00580028	0.0766738	0.0756488	0.939699	0.971005
ENSG00000085788	1354.38	0.125097	0.0658401	1.90001	0.0574314	0.188342
ENSG00000085831	379.238	-0.072509	0.109221	-0.663876	0.506769	0.705887
ENSG00000085832	3626.74	0.0952534	0.0854484	1.11475	0.264958	0.485435
ENSG00000085840	4418.35	-0.222913	0.0590978	-3.77194	0.000161986	0.00341484
ENSG00000085871	322.477	0.0635647	0.0859214	0.739801	0.459421	0.668135
ENSG00000085872	743.811	0.223864	0.107471	2.08302	0.0372495	0.142333
ENSG00000085978	1037.64	-0.189015	0.0689126	-2.74283	0.00609128	0.0417842
ENSG00000085982	566.149	-0.000813294	0.0881377	-0.00922754	0.992638	0.997035
ENSG00000085998	2030.03	-0.0811096	0.0557015	-1.45615	0.145352	0.336143
ENSG00000085999	649.297	0.224969	0.0778479	2.88985	0.00385421	0.0307356
ENSG00000086015	1632.77	0.0647508	0.0686669	0.942969	0.345697	0.567849
ENSG00000086061	7767.23	-0.203937	0.0919516	-2.21787	0.0265637	0.113571
ENSG00000086062	758.579	0.335882	0.0913695	3.67608	0.000236841	0.0044474
ENSG00000086065	2348.49	0.0247498	0.0646955	0.382558	0.702048	0.838504
ENSG00000086102	1735.01	-0.0650594	0.0459798	-1.41496	0.157081	0.352556
ENSG00000086159	9.57893	0.145525	0.373229	0.389909	0.696604	0.835224
ENSG00000086189	2882.32	-0.0454807	0.0619608	-0.734023	0.462935	0.670509
ENSG00000086200	5003.06	-0.0844853	0.0433704	-1.948	0.0514153	0.175583
ENSG00000086205	14.7587	-0.165569	0.245172	-0.675317	0.499475	0.700299
ENSG00000086232	3262.95	0.286464	0.0923877	3.10067	0.00193084	0.0188944
ENSG00000086288	7.52077	0.616	0.305914	2.01364	0.0440476	0.15874
ENSG00000086289	405.334	-0.273608	0.152752	-1.79119	0.0732628	0.219923
ENSG00000086300	921.67	0.0919399	0.101217	0.908343	0.363697	0.58462
ENSG00000086475	34234.4	-0.222186	0.0800683	-2.77496	0.00552088	0.0391569
ENSG00000086504	3192.14	-0.0880931	0.0548006	-1.60752	0.10794	0.279768
ENSG00000086506	41.0043	-0.374841	0.16152	-2.32071	0.0203027	0.0941814
ENSG00000086544	933.761	-0.279623	0.0702082	-3.98277	6.81164e-05	0.00186545
ENSG00000086548	3.56201	0.234163	0.443828	0.5276	0.597777	0.771885
ENSG00000086570	79.4942	0.265574	0.171075	1.55239	0.120569	0.299988
ENSG00000086589	1792.59	-0.0237958	0.0532327	-0.447014	0.654865	0.809672
ENSG00000086598	11213.7	-0.185586	0.0522808	-3.54979	0.000385539	0.00627731
ENSG00000086619	343.635	0.169351	0.124222	1.36329	0.172791	0.374663
ENSG00000086666	5975.59	0.0310028	0.0786903	0.393985	0.693592	0.833182
ENSG00000086696	73.8305	0.293506	0.136302	2.15335	0.0312915	0.126872
ENSG00000086712	3674.49	-0.0578582	0.0854685	-0.676954	0.498435	0.699305
ENSG00000086717	16.224	0.216279	0.240159	0.900568	0.367818	0.588228
ENSG00000086730	67.6773	-0.284757	0.108522	-2.62397	0.00869126	0.0531374
ENSG00000086758	13964.3	0.290778	0.112252	2.59042	0.00958603	0.0568394
ENSG00000086827	2113.51	-0.0348473	0.0535445	-0.65081	0.515169	0.712234
ENSG00000086848	1223.4	-0.0327271	0.0448026	-0.730473	0.465101	0.672213
ENSG00000086967	142.809	0.195642	0.181101	1.08029	0.280012	0.501293
ENSG00000086991	125.016	-0.0281301	0.166424	-0.169026	0.865776	0.933253
ENSG00000087008	487.078	-0.0522928	0.0757512	-0.690323	0.489991	0.69252
ENSG00000087053	4286.68	0.0412695	0.0515706	0.800253	0.423564	0.638071
ENSG00000087074	1008.92	-0.146281	0.119028	-1.22896	0.219087	0.434114
ENSG00000087076	277.645	0.187002	0.150339	1.24387	0.213546	0.426998
ENSG00000087077	4195.38	-0.342775	0.0830683	-4.12642	3.68455e-05	0.0012251
ENSG00000087085	89.8406	-0.214959	0.16565	-1.29767	0.194401	0.404072
ENSG00000087086	59758.6	-0.0817666	0.0818808	-0.998605	0.317986	0.539018
ENSG00000087087	4549.36	-0.414428	0.0937438	-4.42086	9.83107e-06	0.000504891
ENSG00000087088	3214.46	0.217363	0.10266	2.11731	0.0342334	0.134771
ENSG00000087095	2971.94	0.176623	0.0647628	2.72722	0.00638698	0.0430641
ENSG00000087111	1877.39	0.0174415	0.0496969	0.350956	0.725621	0.852498
ENSG00000087116	278.422	-0.0521603	0.0857146	-0.608534	0.542833	0.732798
ENSG00000087128	63.7671	-0.562362	0.290798	-1.93385	0.0531311	0.179345
ENSG00000087152	4535.15	-0.18483	0.064206	-2.8787	0.00399317	0.03149
ENSG00000087157	1637.32	-0.0591358	0.0432562	-1.36711	0.171592	0.373102
ENSG00000087191	3668.27	-0.103821	0.0891817	-1.16415	0.244364	0.46311
ENSG00000087206	1793.5	0.153239	0.0658366	2.32757	0.0199352	0.093154
ENSG00000087237	0.889104	-0.545172	0.678531	-0.803459	0.42171	NA
ENSG00000087245	716.869	0.080633	0.145402	0.554553	0.5792	0.759054
ENSG00000087250	3.07907	-1.70207	0.453474	-3.75341	0.000174448	0.00359574
ENSG00000087253	333.209	0.149077	0.100722	1.48009	0.13885	0.326352
ENSG00000087258	119.391	0.411965	0.133737	3.08042	0.00206709	0.0197488
ENSG00000087263	2957.93	0.0289012	0.0690038	0.418835	0.675337	0.821919
ENSG00000087266	1911.27	-0.032361	0.0712776	-0.454014	0.649819	0.806333
ENSG00000087269	2509.34	-0.0774598	0.0635046	-1.21975	0.22256	0.437948
ENSG00000087274	5904.17	-0.0445211	0.0750576	-0.59316	0.553074	0.740153
ENSG00000087299	1505.55	0.177565	0.0584918	3.03572	0.00239958	0.0219307
ENSG00000087301	1239.9	0.0710154	0.0685978	1.03524	0.300555	0.52215
ENSG00000087302	10983.8	0.0308843	0.0887778	0.347883	0.727928	0.854125
ENSG00000087303	660.052	0.300405	0.147424	2.0377	0.04158	0.153215
ENSG00000087338	1277.47	0.194443	0.0565079	3.44098	0.000579609	0.00827962
ENSG00000087365	10876.2	0.0336503	0.0638384	0.527117	0.598112	0.772179
ENSG00000087448	1947.43	-0.303099	0.0955843	-3.17101	0.0015191	0.0160321
ENSG00000087460	22763.5	0.04959	0.06085	0.814955	0.415098	0.631521
ENSG00000087470	6842.81	0.101466	0.0581802	1.74399	0.0811605	0.234609
ENSG00000087494	10.9963	-2.16599	0.484592	-4.46971	7.83262e-06	0.000435866
ENSG00000087495	36.7303	0.459344	0.120759	3.80382	0.000142484	0.00311143
ENSG00000087502	2651.25	-0.107562	0.0707007	-1.52137	0.128168	0.311263
ENSG00000087510	800.766	-0.316995	0.254134	-1.24735	0.212268	0.425635
ENSG00000087586	5607.11	0.0444959	0.0817254	0.544457	0.586127	0.763811
ENSG00000087589	16.2061	0.289592	0.200656	1.44322	0.148958	0.341583
ENSG00000087842	758.174	0.0114538	0.105614	0.10845	0.913639	0.958112
ENSG00000087884	404.559	0.00841913	0.0653427	0.128846	0.89748	0.949757
ENSG00000087903	156.008	0.0995832	0.0911414	1.09262	0.27456	0.496074
ENSG00000087995	2061.26	-0.0835749	0.0381166	-2.19261	0.0283355	0.118663
ENSG00000088002	69.5881	0.0192	0.144355	0.133006	0.894189	0.948345
ENSG00000088035	1365.91	-0.0641544	0.0613409	-1.04587	0.295623	0.517522
ENSG00000088038	641.903	0.26895	0.11773	2.28446	0.0223445	0.100598
ENSG00000088053	6.14975	0.391172	0.271419	1.44121	0.149525	0.342185
ENSG00000088179	6025.87	0.054395	0.103222	0.526972	0.598213	0.772179
ENSG00000088205	8278.79	-0.0343225	0.0578903	-0.592888	0.553256	0.740305
ENSG00000088247	6875.85	-0.087364	0.0773764	-1.12908	0.258865	0.479547
ENSG00000088256	2024.98	-0.296781	0.0608773	-4.87508	1.08766e-06	0.000120988
ENSG00000088280	1775.55	-0.0237392	0.0783295	-0.303069	0.761837	0.874888
ENSG00000088298	1280.63	-0.00868625	0.0899135	-0.0966068	0.923039	0.962792
ENSG00000088305	54583.4	-0.0503717	0.100516	-0.501129	0.61628	0.785197
ENSG00000088320	0.786249	0.552885	0.848938	0.651266	0.514875	NA
ENSG00000088325	7671.82	0.299713	0.0841884	3.56002	0.000370822	0.00608417
ENSG00000088340	212.195	-0.0138983	0.124393	-0.111729	0.911038	0.957257
ENSG00000088356	681.112	0.126857	0.0954472	1.32907	0.183823	0.389639
ENSG00000088367	813.736	0.226872	0.105762	2.14512	0.0319435	0.128917
ENSG00000088386	130.109	-0.0519817	0.1229	-0.422959	0.672325	0.82008
ENSG00000088387	1290.66	0.284434	0.117777	2.41503	0.015734	0.0799758
ENSG00000088448	4805.72	0.0437263	0.0900693	0.485473	0.627341	0.792467
ENSG00000088451	846.067	-0.0825683	0.0875873	-0.942698	0.345836	0.567901
ENSG00000088538	480.59	0.337047	0.107205	3.14395	0.00166685	0.0171788
ENSG00000088543	481.459	0.263708	0.116779	2.25819	0.0239339	0.10522
ENSG00000088682	1416.09	0.00419854	0.0611868	0.0686184	0.945293	0.974358
ENSG00000088726	16.7398	0.129164	0.170502	0.757547	0.448722	0.658936
ENSG00000088727	250.26	-0.340936	0.1086	-3.13936	0.00169315	0.0173408
ENSG00000088756	1050.63	0.0140161	0.150029	0.0934232	0.925567	0.964014
ENSG00000088766	1852.11	-0.158597	0.0745949	-2.12611	0.0334943	0.133017
ENSG00000088782	0	NA	NA	NA	NA	NA
ENSG00000088808	193.135	0.270247	0.0790984	3.41659	0.000634108	0.00880439
ENSG00000088812	2016.85	0.117293	0.0601639	1.94956	0.0512284	0.175169
ENSG00000088826	447.084	-0.144634	0.106441	-1.35882	0.174202	0.376472
ENSG00000088827	2.15833	-0.139992	0.353197	-0.396356	0.691842	0.832124
ENSG00000088832	5514.14	-0.0608133	0.0581686	-1.04547	0.295808	0.51759
ENSG00000088833	2210.8	0.17717	0.0736211	2.40651	0.0161056	0.0811869
ENSG00000088836	331.84	0.0903954	0.11333	0.797629	0.425086	0.639369
ENSG00000088854	612.737	0.0264253	0.0937948	0.281735	0.778147	0.885032
ENSG00000088876	247.778	0.23825	0.124042	1.92072	0.0547675	0.182783
ENSG00000088881	50.8976	0.0133055	0.255956	0.0519837	0.958542	0.981051
ENSG00000088882	1852.32	-0.0612044	0.104721	-0.584453	0.558916	0.744161
ENSG00000088888	2498.92	0.351548	0.0853905	4.11694	3.83928e-05	0.00126333
ENSG00000088899	2215.55	-0.143551	0.0639032	-2.24637	0.02468	0.107557
ENSG00000088926	21.8864	-0.62905	0.258427	-2.43415	0.0149267	0.0770111
ENSG00000088930	14530.7	-0.0201253	0.0458234	-0.439192	0.660523	0.812942
ENSG00000088970	1571.54	0.0151052	0.0738182	0.204628	0.837863	0.918048
ENSG00000088986	8320.76	-0.336389	0.0787703	-4.27051	1.95028e-05	0.000797763
ENSG00000088992	251.278	-0.0178721	0.113922	-0.156879	0.87534	0.938391
ENSG00000089006	8722.24	-0.122296	0.059449	-2.05716	0.0396709	0.148543
ENSG00000089009	57289.2	-0.00220064	0.0527621	-0.0417087	0.966731	0.985174
ENSG00000089012	0.445481	0.550002	1.05493	0.521364	0.602113	NA
ENSG00000089022	3499.86	-0.160478	0.0548583	-2.92532	0.00344101	0.0282651
ENSG00000089041	41.6948	0.473893	0.176834	2.67988	0.0073648	0.0475398
ENSG00000089048	2276.95	0.0488721	0.0904183	0.540511	0.588845	0.765201
ENSG00000089050	1220.91	-0.0958374	0.091866	-1.04323	0.296842	0.518573
ENSG00000089053	6519.77	-0.120344	0.0588074	-2.04641	0.0407158	0.150891
ENSG00000089057	920.184	-0.0693261	0.0889998	-0.778947	0.436011	0.648767
ENSG00000089060	671.933	0.0519125	0.0599791	0.865509	0.386759	0.607291
ENSG00000089063	3618.8	-0.00354487	0.0612145	-0.057909	0.953821	0.978663
ENSG00000089091	444.636	-0.307266	0.122669	-2.50483	0.012251	0.0672777
ENSG00000089094	5384.91	-0.0740002	0.0739479	-1.00071	0.316969	0.538162
ENSG00000089101	8.53577	0.24128	0.233945	1.03136	0.302374	0.523781
ENSG00000089116	225.684	-0.0819199	0.487711	-0.167968	0.866608	0.933479
ENSG00000089123	447.164	0.107829	0.0533782	2.02009	0.0433739	0.157162
ENSG00000089127	29.265	-0.759468	0.466002	-1.62975	0.103154	0.271993
ENSG00000089154	10381.2	0.0520325	0.0736682	0.706309	0.479996	0.684475
ENSG00000089157	132596	-0.107216	0.0717418	-1.49447	0.135053	0.321049
ENSG00000089159	2394.36	0.166733	0.122711	1.35875	0.174227	0.376488
ENSG00000089163	100.443	0.497506	0.12144	4.09673	4.1902e-05	0.00134072
ENSG00000089169	19.2758	0.127911	0.177938	0.71885	0.472233	0.677713
ENSG00000089177	670.151	0.0967573	0.0642539	1.50586	0.132103	0.317048
ENSG00000089195	1279.36	-0.398093	0.0894377	-4.45107	8.54446e-06	0.000458711
ENSG00000089199	130.019	0.0362328	0.149642	0.24213	0.808679	0.901355
ENSG00000089220	22268.3	-0.106648	0.0570152	-1.87052	0.0614119	0.197149
ENSG00000089225	15.4607	-0.708587	0.443259	-1.59859	0.109913	0.282791
ENSG00000089234	1735.05	-0.0858279	0.0465703	-1.84298	0.0653325	0.20495
ENSG00000089248	6542.84	0.145679	0.0580475	2.50966	0.0120848	0.0666571
ENSG00000089250	296.136	0.203375	0.164481	1.23647	0.216284	0.430127
ENSG00000089280	3829.7	0.107397	0.133026	0.807339	0.419471	0.635092
ENSG00000089289	2664.16	-0.00696658	0.055343	-0.12588	0.899827	0.950985
ENSG00000089327	1560.57	0.0475492	0.0811507	0.585938	0.557917	0.743411
ENSG00000089335	2254.51	0.083341	0.152656	0.545938	0.585108	0.763109
ENSG00000089351	3284.31	0.237238	0.132625	1.78878	0.0736495	0.220555
ENSG00000089356	8.40768	-0.130298	0.224581	-0.580183	0.561792	0.746243
ENSG00000089472	3980.22	0.0683877	0.0672122	1.01749	0.308921	0.530525
ENSG00000089486	1907.08	0.205033	0.0994757	2.06113	0.0392903	0.147584
ENSG00000089505	31.1964	0.363125	0.11387	3.18895	0.00142792	0.0153227
ENSG00000089558	21.0164	-0.14615	0.179804	-0.812828	0.416317	0.632578
ENSG00000089597	15494.4	-0.21932	0.0678172	-3.234	0.00122071	0.0137729
ENSG00000089639	501.113	0.0572218	0.0816261	0.701024	0.483288	0.687146
ENSG00000089682	913.071	0.219517	0.061792	3.55251	0.000381572	0.00622699
ENSG00000089685	9277.07	-0.085749	0.054757	-1.56599	0.11735	0.294974
ENSG00000089692	60.0337	0.246107	0.122608	2.00726	0.044722	0.160168
ENSG00000089693	4426.88	-0.148577	0.051803	-2.86811	0.0041293	0.0322519
ENSG00000089723	245.452	0.627905	0.137968	4.5511	5.33669e-06	0.000328731
ENSG00000089737	414.397	0.372937	0.208065	1.79241	0.0730679	0.219616
ENSG00000089775	609.701	-0.00448221	0.0546428	-0.0820275	0.934625	0.968386
ENSG00000089818	1619.45	-0.117671	0.0682064	-1.72522	0.0844877	0.240453
ENSG00000089820	1008.18	-0.076753	0.0662769	-1.15807	0.246837	0.466221
ENSG00000089847	533.691	0.224499	0.133499	1.68165	0.0926374	0.254201
ENSG00000089876	1605.56	0.0971165	0.0784911	1.23729	0.215978	0.429758
ENSG00000089902	1803.78	0.14561	0.0682942	2.1321	0.0329985	0.131538
ENSG00000089916	4347.53	-0.185321	0.0552144	-3.3564	0.000789651	0.0102809
ENSG00000090006	1145.83	0.181694	0.0764732	2.37591	0.0175055	0.085848
ENSG00000090013	1242.64	-0.0218395	0.101301	-0.215589	0.829308	0.91358
ENSG00000090020	193.595	0.160128	0.115703	1.38395	0.166374	0.365785
ENSG00000090054	3164.48	-0.0957125	0.0544159	-1.75891	0.0785934	0.229555
ENSG00000090060	11599.6	0.0971654	0.0666896	1.45698	0.145122	0.33585
ENSG00000090061	365.579	0.352921	0.144503	2.4423	0.0145939	0.0756788
ENSG00000090097	1108.72	-0.273353	0.0805049	-3.39548	0.000685087	0.0092864
ENSG00000090104	0.413099	0.245609	1.43393	0.171284	0.864	NA
ENSG00000090238	436.556	0.0763647	0.069367	1.10088	0.270949	0.491702
ENSG00000090263	1505.08	0.0414201	0.0586716	0.705965	0.48021	0.684642
ENSG00000090266	1884.98	-0.0792749	0.0661981	-1.19754	0.231096	0.4478
ENSG00000090273	4115.36	0.0814868	0.079174	1.02921	0.30338	0.524705
ENSG00000090316	2566.43	-0.123722	0.0600194	-2.06136	0.0392683	0.14758
ENSG00000090339	403.592	0.183062	0.142195	1.2874	0.197955	0.408187
ENSG00000090372	5484.93	-0.12255	0.0508659	-2.40927	0.0159846	0.0808258
ENSG00000090376	132.853	0.257376	0.180484	1.42603	0.15386	0.348365
ENSG00000090382	4.87156	0.111597	0.286351	0.38972	0.696744	0.835224
ENSG00000090402	0.137113	-0.0349954	1.91717	-0.0182536	0.985437	NA
ENSG00000090432	1156.17	-0.33792	0.0722835	-4.67493	2.94056e-06	0.000224613
ENSG00000090447	1243.16	-0.127529	0.0638081	-1.99863	0.0456481	0.162366
ENSG00000090470	1150.64	0.129388	0.0703947	1.83803	0.0660573	0.206123
ENSG00000090487	3186.64	0.0549624	0.0532513	1.03213	0.30201	0.523346
ENSG00000090512	6.40958	-0.676556	0.421273	-1.60598	0.108279	0.280406
ENSG00000090520	2423.88	-0.115193	0.0633214	-1.81917	0.0688851	0.211457
ENSG00000090530	1311.87	0.391278	0.217283	1.80078	0.0717378	0.217018
ENSG00000090534	14.0598	0.253911	0.281061	0.903402	0.366312	0.586876
ENSG00000090539	39.4197	0.0566642	0.222825	0.254299	0.799265	0.896753
ENSG00000090554	44.4902	0.383121	0.114046	3.35936	0.000781227	0.0102024
ENSG00000090565	845.138	-0.339881	0.0763553	-4.45131	8.53487e-06	0.000458711
ENSG00000090581	782.714	-0.145075	0.074017	-1.96003	0.0499926	0.172494
ENSG00000090612	3571.4	-0.532168	0.0883096	-6.02617	1.67892e-09	2.23642e-06
ENSG00000090615	3716.81	-0.0530926	0.0726209	-0.731092	0.464723	0.672006
ENSG00000090621	8463.96	0.0776777	0.071938	1.07979	0.280237	0.501612
ENSG00000090659	14.23	1.22294	0.345405	3.5406	0.000399211	0.00641228
ENSG00000090661	3540.69	-0.0681151	0.0694229	-0.981162	0.326513	0.547191
ENSG00000090674	341.189	-0.223688	0.096093	-2.32783	0.019921	0.0931294
ENSG00000090686	3293.84	0.262184	0.0595282	4.40437	1.0609e-05	0.000531782
ENSG00000090776	648.843	-0.410621	0.183111	-2.24247	0.0249308	0.108328
ENSG00000090857	3715.4	-0.0797164	0.0994455	-0.801609	0.422779	0.637429
ENSG00000090861	12998.5	0.138321	0.0762587	1.81384	0.0697026	0.212985
ENSG00000090863	10931.1	0.103522	0.0585782	1.76724	0.0771881	0.226852
ENSG00000090889	3541.93	0.0292599	0.0502823	0.581912	0.560626	0.745196
ENSG00000090905	4452.3	0.0949074	0.083037	1.14295	0.253058	0.472734
ENSG00000090924	1504.02	-0.536646	0.133473	-4.02063	5.80419e-05	0.00167169
ENSG00000090932	523.085	-0.0441253	0.2086	-0.21153	0.832473	0.915113
ENSG00000090971	1208.25	-0.0689458	0.0641399	-1.07493	0.282407	0.503845
ENSG00000090975	115.344	-0.111875	0.158235	-0.707015	0.479557	0.684077
ENSG00000090989	1709.41	-0.0735453	0.0633303	-1.1613	0.245521	0.464518
ENSG00000091009	6960.02	0.0625726	0.0554079	1.12931	0.258768	0.479487
ENSG00000091010	2.1416	-0.632192	0.438085	-1.44308	0.148998	0.341583
ENSG00000091039	8624.01	-0.0108681	0.0627259	-0.173264	0.862444	0.931207
ENSG00000091073	515.271	0.0130518	0.11085	0.117743	0.906272	0.954741
ENSG00000091106	28.9768	0.28014	0.175569	1.59561	0.110576	0.283839
ENSG00000091127	4237.92	-0.186479	0.0614883	-3.03275	0.00242334	0.0220721
ENSG00000091128	2.49827	0.260308	0.470143	0.553679	0.579798	0.759558
ENSG00000091129	351.485	0.458171	0.130261	3.51733	0.000435915	0.00684142
ENSG00000091136	4890.14	0.0876889	0.117128	0.748659	0.454063	0.663338
ENSG00000091137	13.5674	0.615782	0.234972	2.62066	0.00877599	0.0535325
ENSG00000091138	2.86445	1.45247	0.493303	2.94438	0.00323603	0.0271507
ENSG00000091140	3380.82	0.117656	0.0772586	1.52289	0.127787	0.310799
ENSG00000091157	946.266	0.14548	0.105437	1.37978	0.167654	0.367653
ENSG00000091164	2830.28	-0.106804	0.05603	-1.9062	0.0566243	0.186643
ENSG00000091181	44.1562	0.282374	0.32837	0.859925	0.38983	0.610194
ENSG00000091262	44.8157	-0.121797	0.167929	-0.725292	0.468273	0.674891
ENSG00000091317	5443.65	-0.0950757	0.0551581	-1.72369	0.0847635	0.241042
ENSG00000091409	13486.2	0.166689	0.0805839	2.06852	0.0385912	0.145884
ENSG00000091428	142.972	0.1138	0.132369	0.859722	0.389942	0.610194
ENSG00000091436	1910.95	0.17456	0.078723	2.2174	0.026596	0.113618
ENSG00000091482	2.53623	-0.205967	0.508891	-0.404738	0.68567	0.828394
ENSG00000091483	4017.23	-0.0235967	0.0454551	-0.519121	0.603677	0.776098
ENSG00000091490	4887.5	0.0110472	0.106968	0.103275	0.917744	0.959524
ENSG00000091513	25.3996	0.0238489	0.23476	0.101589	0.919083	0.960217
ENSG00000091527	9190.44	-0.0302663	0.0568727	-0.532177	0.594604	0.769587
ENSG00000091536	78.38	0.205215	0.119699	1.71443	0.0864507	0.24372
ENSG00000091542	5042.38	0.00120367	0.0379181	0.031744	0.974676	0.989094
ENSG00000091583	2.51221	-0.46515	0.401211	-1.15937	0.246307	0.465629
ENSG00000091592	286.215	0.0277651	0.117954	0.235389	0.813907	0.904374
ENSG00000091622	440.188	-0.103258	0.138263	-0.746824	0.45517	0.664591
ENSG00000091640	2789.67	0.0756555	0.0405674	1.86493	0.0621911	0.198668
ENSG00000091651	2590.44	-0.177147	0.0566847	-3.12513	0.00177727	0.0179181
ENSG00000091656	192.172	0.193047	0.135205	1.42781	0.153346	0.347687
ENSG00000091664	27.4081	-1.23309	0.297537	-4.14432	3.40829e-05	0.00116786
ENSG00000091704	0.893303	-1.59522	0.799335	-1.99568	0.0459683	NA
ENSG00000091732	1526.15	-0.103645	0.0445454	-2.32673	0.0199795	0.0932187
ENSG00000091831	16.7518	0.285184	0.331703	0.859759	0.389922	0.610194
ENSG00000091844	689.803	0.263624	0.106927	2.46546	0.0136836	0.072583
ENSG00000091879	22.342	0.158686	0.202808	0.782442	0.433955	0.647064
ENSG00000091947	1239.8	0.15438	0.0723459	2.13392	0.0328493	0.131182
ENSG00000091972	1921.26	0.0772366	0.0907009	0.851552	0.394463	0.61438
ENSG00000091986	271.993	-0.202122	0.205933	-0.981495	0.326349	0.547115
ENSG00000092009	2.56968	-0.0965337	0.437047	-0.220877	0.825188	0.911031
ENSG00000092010	2555.59	0.0935938	0.0592568	1.57946	0.11423	0.289936
ENSG00000092020	1249.69	-0.159302	0.0774652	-2.05643	0.0397411	0.14869
ENSG00000092036	2642.3	-0.06552	0.0650396	-1.00739	0.313749	0.534939
ENSG00000092051	1318.46	0.16237	0.13441	1.20802	0.22704	0.442767
ENSG00000092054	30.4834	-0.891678	0.505169	-1.76511	0.0775458	0.227712
ENSG00000092067	1.81632	-0.309029	0.460545	-0.671007	0.502216	0.702299
ENSG00000092068	1944.35	0.233418	0.126433	1.84618	0.0648666	0.20424
ENSG00000092094	1131.53	-0.337673	0.0890281	-3.79288	0.000148911	0.00321881
ENSG00000092096	1455.06	0.0876522	0.0781867	1.12106	0.262261	0.4829
ENSG00000092098	2467.46	-0.196329	0.0810047	-2.42367	0.0153645	0.078704
ENSG00000092108	3822.24	0.00415087	0.060259	0.0688838	0.945082	0.974293
ENSG00000092140	4096.71	0.215719	0.0755002	2.8572	0.00427402	0.032826
ENSG00000092148	10950.3	0.0186935	0.0490169	0.381368	0.70293	0.838695
ENSG00000092199	64538.3	-0.0859102	0.0560536	-1.53264	0.125364	0.307573
ENSG00000092200	85.5767	0.263999	0.25764	1.02468	0.305513	0.527153
ENSG00000092201	19555.2	-0.0569247	0.0474103	-1.20068	0.229874	0.446447
ENSG00000092203	3246.93	-0.140649	0.0529438	-2.65657	0.00789408	0.0497624
ENSG00000092208	1035.53	0.07535	0.0651788	1.15605	0.24766	0.467114
ENSG00000092295	32.392	0.0711037	0.152542	0.466126	0.641125	0.801284
ENSG00000092330	1414.85	0.0353813	0.0606902	0.582981	0.559906	0.744806
ENSG00000092345	335.601	0.272637	0.23808	1.14515	0.252148	0.471805
ENSG00000092377	129.988	-0.196687	0.208333	-0.944099	0.345119	0.5673
ENSG00000092421	9257.03	0.203958	0.170946	1.19311	0.232826	0.449476
ENSG00000092439	4089.56	-0.0584405	0.0582599	-1.0031	0.315812	0.537055
ENSG00000092445	6966.13	-0.145924	0.0894898	-1.63062	0.102971	0.271813
ENSG00000092470	1482.41	0.0038399	0.0961248	0.039947	0.968135	0.985627
ENSG00000092529	29.9621	-0.309313	0.194035	-1.59411	0.110912	0.284358
ENSG00000092531	3448.92	-0.0182039	0.0664514	-0.273944	0.784128	0.888345
ENSG00000092607	22.9849	0.123199	0.378583	0.325422	0.744861	0.864805
ENSG00000092621	20926.5	-0.0954553	0.0788547	-1.21052	0.226079	0.441814
ENSG00000092758	2715.28	-0.441916	0.139497	-3.16792	0.00153531	0.0161511
ENSG00000092820	16695.9	-0.287616	0.0887131	-3.24209	0.00118656	0.0135163
ENSG00000092841	24562	-0.218689	0.0659375	-3.31662	0.000911145	0.0113563
ENSG00000092847	5121.32	0.158069	0.113458	1.3932	0.16356	0.362008
ENSG00000092850	47.3478	0.244709	0.142687	1.715	0.0863445	0.24355
ENSG00000092853	2007.94	-0.0876294	0.0737482	-1.18822	0.234745	0.451759
ENSG00000092871	1231.85	-0.132889	0.0618625	-2.14814	0.0317027	0.128204
ENSG00000092929	388.721	0.0285066	0.0989836	0.287993	0.773352	0.882595
ENSG00000092931	724.163	-0.0500239	0.0575919	-0.868593	0.38507	0.605682
ENSG00000092964	14804.4	-0.0282885	0.0687085	-0.411718	0.680546	0.824821
ENSG00000092969	90.3247	0.464933	0.284063	1.63672	0.101689	0.269597
ENSG00000092978	1267.01	-0.0982765	0.0533479	-1.84218	0.0654487	0.205008
ENSG00000093000	7902.11	-0.0253428	0.0481861	-0.525936	0.598933	0.772656
ENSG00000093009	1402.57	-0.225138	0.0738733	-3.04762	0.00230662	0.0213558
ENSG00000093010	901.288	0.0701514	0.0879061	0.798026	0.424855	0.639202
ENSG00000093072	664.495	-0.147131	0.176799	-0.832193	0.4053	0.623514
ENSG00000093134	141.522	0.0793494	0.188214	0.421591	0.673324	0.820432
ENSG00000093144	2015.56	0.0068724	0.0621685	0.110545	0.911977	0.957325
ENSG00000093167	1291.85	0.0184427	0.0537488	0.343128	0.731502	0.856406
ENSG00000093183	2269.22	-0.0114386	0.0585851	-0.195247	0.8452	0.921641
ENSG00000093217	86.9178	0.347511	0.137745	2.52286	0.0116405	0.065014
[truncated: 30,801 more rows]

## Sheet: Cardiomyocyte
gene	baseMean	log2FoldChange	lfcSE	stat	pvalue	padj
ENSG00000000003	3034.37	-0.107086	0.0556283	-1.92504	0.0542249	0.195709
ENSG00000000005	700.506	0.0379157	0.321936	0.117774	0.906247	0.9555
ENSG00000000419	1825.97	-0.127326	0.0604336	-2.10688	0.0351284	0.15112
ENSG00000000457	981.523	0.0450588	0.0618159	0.728919	0.466051	0.67511
ENSG00000000460	401.524	-0.183686	0.110065	-1.66888	0.0951402	0.271838
ENSG00000000938	1.02502	-0.618964	0.859354	-0.720267	0.471361	NA
ENSG00000000971	1382.59	-0.347037	0.35274	-0.983832	0.325198	0.555346
ENSG00000001036	1469.07	0.0682726	0.0900346	0.758294	0.448275	0.66142
ENSG00000001084	1400.54	0.123888	0.0809162	1.53107	0.125752	0.32196
ENSG00000001167	1552.65	-0.348594	0.120552	-2.89166	0.00383216	0.0468228
ENSG00000001460	307.758	0.0197628	0.068513	0.288454	0.772999	0.88486
ENSG00000001461	2726.05	0.0156196	0.101317	0.154166	0.877479	0.940574
ENSG00000001497	840.302	0.129561	0.0690006	1.87767	0.0604258	0.209111
ENSG00000001561	1191.86	0.246995	0.153887	1.60504	0.108485	0.295344
ENSG00000001617	217.713	-0.239622	0.265635	-0.902074	0.367018	0.592165
ENSG00000001626	62.5614	-0.679651	0.190578	-3.56626	0.000362115	0.0163281
ENSG00000001629	4283.01	-0.0577672	0.0779778	-0.740816	0.458805	0.669901
ENSG00000001630	7790.26	-0.0171787	0.0965777	-0.177874	0.858822	0.931287
ENSG00000001631	2202.78	-0.070491	0.0424529	-1.66045	0.0968232	0.274764
ENSG00000002016	532.683	-0.110672	0.0630928	-1.75411	0.0794119	0.245084
ENSG00000002079	12.5993	-0.0874391	0.31316	-0.279216	0.780079	0.889065
ENSG00000002330	2059	-0.204946	0.073179	-2.80061	0.00510058	0.0549008
ENSG00000002549	2686.37	0.0414705	0.0754866	0.549375	0.582748	0.764813
ENSG00000002586	6614.92	-0.031649	0.104576	-0.302641	0.762163	0.877547
ENSG00000002587	154.497	-0.69262	0.261362	-2.65004	0.00804812	0.0690506
ENSG00000002726	10.2458	0.18944	0.292432	0.647806	0.51711	0.71407
ENSG00000002745	7.81526	-1.14234	0.450777	-2.53415	0.0112719	0.0817959
ENSG00000002746	53.7267	-0.0920635	0.273841	-0.336194	0.736725	0.861903
ENSG00000002822	881.558	0.140578	0.0787516	1.78508	0.0742479	0.235406
ENSG00000002834	6897.22	-0.505124	0.23237	-2.17379	0.0297209	0.136951
ENSG00000002919	953.949	-0.115866	0.086057	-1.34639	0.178177	0.393103
ENSG00000002933	602.089	-0.0161319	0.319332	-0.0505177	0.95971	0.981312
ENSG00000003056	6412.72	-0.0922295	0.0601328	-1.53376	0.125088	0.320885
ENSG00000003096	3173.11	0.415323	0.160508	2.58755	0.00966599	0.0759352
ENSG00000003137	155.828	1.0226	0.237676	4.30249	1.68891e-05	0.00508113
ENSG00000003147	2242.94	-0.0603545	0.174485	-0.3459	0.729418	0.858094
ENSG00000003249	421.796	0.599798	0.19076	3.14426	0.00166508	0.0317316
ENSG00000003393	4600.73	0.160385	0.0890227	1.80162	0.0716047	0.230058
ENSG00000003400	125.952	-0.305426	0.137075	-2.22817	0.0258695	0.126906
ENSG00000003402	1369.86	0.149	0.158259	0.941496	0.346451	0.574195
ENSG00000003436	3632.49	-0.722754	0.304135	-2.37642	0.0174815	0.101429
ENSG00000003509	955.234	-0.0752351	0.0589979	-1.27522	0.202233	0.422034
ENSG00000003756	5649.24	0.0753422	0.0487158	1.54657	0.121967	0.316222
ENSG00000003987	212.949	-0.428688	0.190898	-2.24564	0.0247272	0.123919
ENSG00000003989	2389.95	-0.549621	0.16939	-3.2447	0.00117575	0.0277622
ENSG00000004059	3723.19	-0.169558	0.0652993	-2.59663	0.00941422	0.0747359
ENSG00000004139	375.118	-0.119977	0.161594	-0.742464	0.457806	0.669349
ENSG00000004142	3989.67	0.109328	0.0470101	2.32562	0.0200389	0.10987
ENSG00000004399	1353.21	-0.288754	0.173129	-1.66786	0.0953439	0.27225
ENSG00000004455	6154.17	0.104177	0.0873642	1.19244	0.233088	0.457598
ENSG00000004468	29.7541	0.462048	0.204607	2.25822	0.0239317	0.121948
ENSG00000004478	5711.72	0.0127131	0.0578735	0.219671	0.826128	0.913649
ENSG00000004487	8043.89	-0.0337017	0.0414303	-0.813456	0.415957	0.635082
ENSG00000004534	2929.87	0.0802571	0.0404746	1.9829	0.0473783	0.180684
ENSG00000004660	457.948	0.26451	0.102011	2.59296	0.00951528	0.0751396
ENSG00000004700	2036.9	-0.334571	0.122715	-2.7264	0.00640302	0.0615549
ENSG00000004766	2454.39	-0.0473119	0.0775081	-0.610413	0.541588	0.733198
ENSG00000004776	99.1564	-0.368774	0.224602	-1.6419	0.100611	0.281981
ENSG00000004777	152.522	0.075014	0.113417	0.6614	0.508356	0.707036
ENSG00000004779	3965.41	-0.0276228	0.0739945	-0.373309	0.708919	0.845963
ENSG00000004799	83.0805	-0.140811	0.214391	-0.656795	0.511313	0.709697
ENSG00000004809	50.8298	0.00539329	0.100061	0.0539	0.957015	0.979641
ENSG00000004838	43.9223	-0.0642175	0.175624	-0.365653	0.714624	0.84924
ENSG00000004846	24.398	0.268145	0.217183	1.23465	0.216962	0.438905
ENSG00000004848	2.60364	-1.7907	0.603005	-2.96964	0.00298152	NA
ENSG00000004864	3026.3	-0.0581286	0.0594297	-0.978108	0.328021	0.557754
ENSG00000004866	1268.38	0.126437	0.0837254	1.51014	0.131007	0.328225
ENSG00000004897	8302.84	-0.165714	0.0651373	-2.54407	0.0109569	0.0805291
ENSG00000004939	23.0442	-0.208506	0.194793	-1.0704	0.284439	0.513732
ENSG00000004948	3.32842	0.663023	0.503893	1.3158	0.188241	NA
ENSG00000004961	1596.96	0.173677	0.0755691	2.29825	0.0215474	0.114755
ENSG00000004975	1965.66	0.170492	0.0703041	2.42506	0.0153058	0.0946402
ENSG00000005001	4.46992	-1.35584	1.4463	-0.937454	0.348525	NA
ENSG00000005007	2571.72	0.310601	0.0748142	4.15163	3.30112e-05	0.00659035
ENSG00000005020	221.578	-0.357025	0.231056	-1.54518	0.122302	0.316653
ENSG00000005022	10656.3	0.0820907	0.091633	0.895864	0.370326	0.595741
ENSG00000005059	149.906	-0.470746	0.180936	-2.60173	0.00927547	0.0741714
ENSG00000005073	9.63154	-0.321982	0.590763	-0.545027	0.585735	0.766492
ENSG00000005075	2112.94	-0.0893721	0.0472835	-1.89014	0.0587398	0.205428
ENSG00000005100	695.88	0.126292	0.0784035	1.6108	0.107223	0.293059
ENSG00000005102	25.4335	-0.725854	0.402499	-1.80337	0.0713303	0.229417
ENSG00000005108	467.976	-0.252939	0.166481	-1.51933	0.128681	0.325103
ENSG00000005156	2068.17	0.0525502	0.0564498	0.930919	0.351896	0.579074
ENSG00000005175	2169.93	0.203568	0.0668563	3.04486	0.0023279	0.0371492
ENSG00000005187	195.474	-0.288696	0.143531	-2.01139	0.0442845	0.173582
ENSG00000005189	972.804	0.18126	0.143282	1.26505	0.205853	0.42543
ENSG00000005194	3708.95	0.108	0.0710572	1.5199	0.128536	0.324916
ENSG00000005206	937.515	0.0457641	0.0729638	0.627216	0.530518	0.725182
ENSG00000005238	1402.8	-0.0241587	0.0954234	-0.253174	0.800134	0.900309
ENSG00000005243	1363.37	-0.686597	0.273153	-2.5136	0.0119505	0.0841551
ENSG00000005249	1529.53	0.100694	0.171258	0.587967	0.556554	0.744344
ENSG00000005302	964.728	-0.0572462	0.0628064	-0.911471	0.362047	0.587523
ENSG00000005339	1646.95	0.156603	0.153293	1.02159	0.306975	0.53684
ENSG00000005379	903.503	-0.0950217	0.138828	-0.684455	0.493688	0.697472
ENSG00000005381	0.342638	0.670333	1.59124	0.421265	0.673562	NA
ENSG00000005421	9.49641	-0.707814	0.317238	-2.23118	0.0256693	0.126332
ENSG00000005436	1088.79	-0.0831341	0.0768002	-1.08247	0.279043	0.507729
ENSG00000005448	929.798	0.0657868	0.174454	0.377102	0.706098	0.84482
ENSG00000005469	527.03	0.0356817	0.102268	0.348904	0.727162	0.857144
ENSG00000005471	219.019	0.593156	0.271446	2.18517	0.0288761	0.134843
ENSG00000005483	2265.42	0.0786637	0.0888571	0.885283	0.376004	0.600001
ENSG00000005486	1545.42	0.154691	0.0623557	2.48078	0.0131094	0.0879007
ENSG00000005513	55.5064	-0.113687	0.224528	-0.506338	0.61262	0.784122
ENSG00000005700	2621.64	-0.0784448	0.0501971	-1.56274	0.118115	0.311086
ENSG00000005801	1190.89	-0.0123097	0.0547214	-0.224952	0.822016	0.911188
ENSG00000005810	2516.97	0.0406657	0.116999	0.347573	0.728161	0.857495
ENSG00000005812	2488.32	-0.229424	0.0976382	-2.34974	0.0187867	0.105759
ENSG00000005844	11.7298	0.237889	0.329114	0.722817	0.469792	0.678345
ENSG00000005882	2691.03	0.251211	0.0984814	2.55085	0.0107461	0.0798428
ENSG00000005884	4844.32	0.127471	0.180931	0.704526	0.481105	0.687743
ENSG00000005889	4326.1	-0.0796476	0.0709233	-1.12301	0.261433	0.488378
ENSG00000005893	5039.01	-0.166603	0.0741729	-2.24615	0.0246944	0.123878
ENSG00000005961	39.3487	-0.326716	0.243977	-1.33912	0.18053	0.396208
ENSG00000005981	39.4585	-0.0642242	0.126046	-0.509531	0.61038	0.782624
ENSG00000006007	6720.99	0.0581653	0.0701911	0.82867	0.407291	0.627854
ENSG00000006015	747.055	-0.227485	0.087268	-2.60674	0.00914083	0.0736211
ENSG00000006016	39.1271	0.206721	0.244055	0.847028	0.39698	0.619523
ENSG00000006025	288.414	0.0271136	0.0802542	0.337847	0.735478	0.861641
ENSG00000006042	5402.81	-0.1516	0.103684	-1.46213	0.143705	0.34724
ENSG00000006047	131.792	0.179123	0.181094	0.989114	0.322607	0.553077
ENSG00000006059	0	NA	NA	NA	NA	NA
ENSG00000006062	256.637	0.0681066	0.0754149	0.903092	0.366477	0.59178
ENSG00000006071	10.4305	-0.178247	0.489293	-0.364296	0.715637	0.849485
ENSG00000006116	2.251	0.690488	0.414996	1.66384	0.0961438	NA
ENSG00000006118	3461.75	-0.0650078	0.142772	-0.455325	0.648875	0.808758
ENSG00000006125	8369.67	-0.0388957	0.0467793	-0.831472	0.405707	0.626537
ENSG00000006128	20.0932	-0.605228	0.478299	-1.26537	0.205737	0.425286
ENSG00000006194	1669.94	-0.250939	0.0937669	-2.6762	0.00744625	0.0664657
ENSG00000006210	115.246	0.271927	0.213868	1.27147	0.203561	0.423363
ENSG00000006282	2966.76	-0.116043	0.0695722	-1.66795	0.0953266	0.272243
ENSG00000006283	864.422	0.0303988	0.166055	0.183065	0.854747	0.929339
ENSG00000006327	6991.15	0.122444	0.149284	0.820207	0.412098	0.631551
ENSG00000006377	4.29955	-0.412634	0.292878	-1.40889	0.158867	NA
ENSG00000006432	720.883	0.704397	0.159125	4.42669	9.56899e-06	0.00415955
ENSG00000006451	2319.12	-0.0237539	0.0576189	-0.412259	0.68015	0.828835
ENSG00000006453	451.191	-0.127205	0.1897	-0.670559	0.502502	0.703347
ENSG00000006459	859.006	0.103957	0.096687	1.0752	0.282287	0.511203
ENSG00000006468	6890.99	0.488827	0.168718	2.8973	0.00376389	0.0464896
ENSG00000006530	1469.77	-0.0318766	0.0468111	-0.680961	0.495896	0.698602
ENSG00000006534	125.407	-0.808142	0.303573	-2.6621	0.00776552	0.0677987
ENSG00000006555	7.59743	-0.218212	0.19625	-1.11191	0.266177	0.493623
ENSG00000006576	4358.94	-0.0777314	0.0740288	-1.05002	0.293711	0.523827
ENSG00000006606	8.35555	-0.254242	0.306679	-0.829019	0.407094	0.627761
ENSG00000006607	1920.02	0.0473759	0.0660583	0.717183	0.473261	0.68136
ENSG00000006611	75.8624	0.105896	0.350604	0.302039	0.762623	0.877801
ENSG00000006625	1545	0.132193	0.0614939	2.14969	0.0315796	0.141908
ENSG00000006634	915.672	-0.132622	0.0882121	-1.50344	0.132725	0.331225
ENSG00000006638	10.3845	0.596633	0.242985	2.45543	0.0140716	0.0908344
ENSG00000006652	1916.48	-0.26355	0.0861734	-3.05836	0.00222549	0.0363365
ENSG00000006659	4.81008	-0.236426	0.25318	-0.933826	0.350394	NA
ENSG00000006695	975.611	0.204581	0.0955411	2.14129	0.0322508	0.143832
ENSG00000006704	1126.27	0.246746	0.0924922	2.66775	0.00763608	0.0673822
ENSG00000006712	2597.05	0.320935	0.0769346	4.17153	3.02562e-05	0.00623889
ENSG00000006715	4314.69	-0.112967	0.050919	-2.21857	0.0265163	0.128431
ENSG00000006740	382.395	0.400871	0.118237	3.3904	0.000697908	0.0218309
ENSG00000006744	3115.88	0.173213	0.0677257	2.55756	0.0105409	0.0789904
ENSG00000006747	98.4247	-0.246103	0.2036	-1.20876	0.226756	0.450859
ENSG00000006756	1378.51	0.155787	0.102895	1.51404	0.130016	0.326974
ENSG00000006757	852.971	-0.228809	0.0730519	-3.13214	0.00173538	0.0324976
ENSG00000006788	2.42274	0.393045	0.631545	0.622355	0.533708	NA
ENSG00000006831	4241.08	0.233711	0.0787074	2.96936	0.00298416	0.0412196
ENSG00000006837	291.29	-0.0142893	0.0897134	-0.159277	0.87345	0.938829
ENSG00000007001	6.46412	0.505581	0.246184	2.05367	0.0400077	0.16356
ENSG00000007038	2.63766	0.0915751	0.419428	0.218333	0.82717	NA
ENSG00000007047	1059.68	0.015162	0.0847776	0.178844	0.85806	0.930898
ENSG00000007062	754.35	-0.700396	0.258809	-2.70623	0.00680517	0.0634341
ENSG00000007080	970.044	0.176056	0.075685	2.32617	0.0200094	0.109789
ENSG00000007129	3.03457	-0.477155	0.431493	-1.10582	0.268803	NA
ENSG00000007168	9129.98	0.166922	0.0589424	2.83195	0.00462646	0.052217
ENSG00000007171	5.77796	-0.00176057	0.333965	-0.00527172	0.995794	0.997914
ENSG00000007174	52.3403	-0.398901	0.285737	-1.39605	0.162701	0.37212
ENSG00000007202	9161.33	0.0197518	0.0396417	0.498257	0.618303	0.787572
ENSG00000007216	0.718724	1.35108	1.01995	1.32465	0.185289	NA
ENSG00000007237	6099.11	0.102964	0.140847	0.731036	0.464757	0.67414
ENSG00000007255	782.203	0.0337083	0.124827	0.270039	0.78713	0.892867
ENSG00000007264	22.3855	-0.106493	0.222321	-0.479004	0.631936	0.796765
ENSG00000007306	0.360087	1.83064	2.44581	0.748481	0.45417	NA
ENSG00000007312	2.54909	-0.802206	0.603571	-1.3291	0.183815	NA
ENSG00000007314	15.8352	-0.104765	0.376033	-0.278605	0.780548	0.889231
ENSG00000007341	800.789	-0.0659899	0.0550613	-1.19848	0.23073	0.455183
ENSG00000007350	8.85571	0.335128	0.351826	0.952542	0.340822	0.568885
ENSG00000007372	91.7722	-0.318119	0.346228	-0.918813	0.358193	0.584635
ENSG00000007376	883.112	-0.0925809	0.0797662	-1.16065	0.245783	0.47096
ENSG00000007384	798.255	-0.0796799	0.0946024	-0.84226	0.399642	0.621867
ENSG00000007392	1238.53	-0.0603411	0.0798399	-0.755777	0.449783	0.662686
ENSG00000007402	222.781	0.152944	0.138464	1.10457	0.269344	0.496934
ENSG00000007516	140.461	0.304767	0.152663	1.99634	0.0458973	0.177137
ENSG00000007520	1711.98	-0.0380777	0.0443256	-0.859046	0.390315	0.613538
ENSG00000007541	1385.48	-0.0122194	0.0770355	-0.158621	0.873968	0.939048
ENSG00000007545	891.171	0.291217	0.0771264	3.77584	0.000159469	0.0119066
ENSG00000007866	2794.43	0.222931	0.0881538	2.52889	0.0114425	0.0824345
ENSG00000007908	6.72381	0.396613	0.435006	0.911741	0.361905	0.587389
ENSG00000007923	2926.31	0.231518	0.0679168	3.40884	0.000652388	0.0213828
ENSG00000007933	7.37349	-0.38842	0.214159	-1.8137	0.0697245	0.226515
ENSG00000007944	1737.7	-0.0760985	0.113514	-0.67039	0.502609	0.703347
ENSG00000007952	34.17	0.456834	0.213996	2.13478	0.0327789	0.14548
ENSG00000007968	124.362	0.0644381	0.119771	0.53801	0.59057	0.769208
ENSG00000008018	6497.11	-0.204846	0.0695169	-2.94671	0.00321177	0.0426841
ENSG00000008056	49.1414	0.25637	0.23156	1.10714	0.268232	0.49583
ENSG00000008083	1498.98	0.185405	0.0835639	2.21873	0.0265054	0.128413
ENSG00000008086	1002.87	-0.0141384	0.0733808	-0.192672	0.847216	0.924987
ENSG00000008118	23.9037	0.203053	0.261374	0.776868	0.437237	0.652976
ENSG00000008128	376.796	0.123738	0.0697501	1.77403	0.076059	0.238768
ENSG00000008130	2348.94	-0.271009	0.094833	-2.85775	0.00426656	0.0498381
ENSG00000008196	2.7841	2.872	1.13072	2.53998	0.0110859	NA
ENSG00000008197	0.361499	-0.855579	2.22515	-0.384504	0.700605	NA
ENSG00000008226	27.0877	-0.260318	0.275554	-0.944708	0.344808	0.572766
ENSG00000008256	1802.37	-0.00633979	0.0669489	-0.094696	0.924556	0.963962
ENSG00000008277	222.396	0.256938	0.16682	1.54021	0.123509	0.318163
ENSG00000008282	2058.72	-0.14147	0.0536044	-2.63916	0.00831126	0.0702248
ENSG00000008283	292.675	-0.100929	0.112635	-0.896074	0.370213	0.595741
ENSG00000008294	6022.82	-0.0893549	0.0642611	-1.3905	0.164378	0.374788
ENSG00000008300	442.884	0.0528831	0.123853	0.426985	0.669391	0.822689
ENSG00000008311	3237.24	0.220234	0.118359	1.86074	0.0627812	0.213352
ENSG00000008323	54.4122	-0.180153	0.155245	-1.16045	0.245868	0.471047
ENSG00000008324	268.886	-0.0834658	0.06237	-1.33824	0.180819	0.396526
ENSG00000008382	647.215	0.119922	0.0758892	1.58022	0.114056	0.30453
ENSG00000008394	1100.11	0.63296	0.210105	3.01259	0.00259032	0.0389252
ENSG00000008405	1557.42	0.0296729	0.0786777	0.377145	0.706066	0.84482
ENSG00000008438	1.38384	-1.07438	0.553654	-1.94053	0.0523149	NA
ENSG00000008441	214.988	-0.0755212	0.25421	-0.297082	0.766404	0.880154
ENSG00000008513	4759.75	0.0300914	0.118053	0.254898	0.798802	0.899506
ENSG00000008516	32.2028	0.147565	0.173312	0.851437	0.394527	0.617303
ENSG00000008517	62.9265	0.527073	0.355436	1.48289	0.138103	0.338834
ENSG00000008710	4230.89	0.0706583	0.0713193	0.990731	0.321817	0.552374
ENSG00000008735	63.0861	-0.0545092	0.271469	-0.200793	0.84086	0.921392
ENSG00000008838	2593.03	0.238426	0.0630702	3.78032	0.000156624	0.0118287
ENSG00000008853	2552.18	0.283154	0.108476	2.61029	0.00904663	0.0733723
ENSG00000008869	3063.84	0.117967	0.0882886	1.33616	0.181499	0.397573
ENSG00000008952	4251.96	0.15224	0.126333	1.20507	0.228176	0.452115
ENSG00000008988	38297.4	-0.0663098	0.0547332	-1.21151	0.2257	0.449503
ENSG00000009307	45888.4	0.0621156	0.0436145	1.4242	0.154389	0.361397
ENSG00000009335	6170.81	-0.000225505	0.046693	-0.00482952	0.996147	0.998105
ENSG00000009413	4240.04	0.0341824	0.0933118	0.366324	0.714123	0.84913
ENSG00000009694	39.5341	-0.0669714	0.338368	-0.197924	0.843104	0.922699
ENSG00000009709	0.787148	-1.53673	0.88749	-1.73155	0.0833538	NA
ENSG00000009724	37.4811	-0.0181344	0.111416	-0.162763	0.870705	0.93736
ENSG00000009765	28.9578	-0.0817705	0.265174	-0.308365	0.757805	0.875054
ENSG00000009780	693.143	-0.0385383	0.0741222	-0.51993	0.603113	0.77752
ENSG00000009790	32.5515	0.235454	0.158274	1.48763	0.136848	0.337195
ENSG00000009830	1228.94	0.165436	0.0767428	2.15572	0.0311054	0.140644
ENSG00000009844	4510.45	-0.0460203	0.0430467	-1.06908	0.285034	0.514351
ENSG00000009950	12.8124	-0.0505162	0.159281	-0.317152	0.751128	0.870741
ENSG00000009954	5454.79	0.0445656	0.0553328	0.80541	0.420583	0.638982
ENSG00000010017	4712.67	0.236898	0.0789929	2.99898	0.00270885	0.0395174
ENSG00000010030	48.346	-0.0336705	0.120934	-0.278421	0.780689	0.889278
ENSG00000010072	875.384	-0.0332207	0.0620327	-0.535535	0.59228	0.770669
ENSG00000010165	1064.84	0.0336714	0.0600459	0.56076	0.574961	0.758405
ENSG00000010219	1328.73	-0.0571905	0.0498515	-1.14722	0.251291	0.477607
ENSG00000010244	7676.52	-0.0986461	0.0572125	-1.72421	0.0846707	0.254317
ENSG00000010256	12941.9	0.127825	0.106839	1.19642	0.231533	0.455758
ENSG00000010270	3548.84	-0.0454205	0.0695436	-0.653123	0.513677	0.711512
ENSG00000010278	453.036	-0.570494	0.240059	-2.37648	0.0174789	0.101429
ENSG00000010282	431.523	0.455649	0.30797	1.47952	0.139001	0.339766
ENSG00000010292	3551.12	0.0474695	0.0859607	0.552223	0.580796	0.762866
ENSG00000010295	685.642	0.0792102	0.043639	1.81512	0.0695049	0.226282
ENSG00000010310	111.758	-0.0801894	0.119188	-0.6728	0.501074	0.702187
ENSG00000010318	304.451	0.108789	0.149913	0.725682	0.468034	0.676788
ENSG00000010319	247.407	0.641394	0.238798	2.68592	0.00723294	0.0655418
ENSG00000010322	5089.23	0.206273	0.0575829	3.5822	0.000340717	0.015954
ENSG00000010327	18.851	0.137136	0.228454	0.600278	0.548321	0.738391
ENSG00000010361	758.799	0.0393549	0.0746233	0.52738	0.59793	0.774451
ENSG00000010379	50.2695	-0.0078188	0.185828	-0.0420756	0.966438	0.983753
ENSG00000010404	1916.68	-0.0848411	0.097942	-0.866238	0.38636	0.609986
ENSG00000010438	3.5767	0.213582	0.380136	0.561857	0.574214	NA
ENSG00000010539	823.416	-0.00566679	0.0401007	-0.141314	0.887622	0.946082
ENSG00000010610	61.013	-0.435877	0.189606	-2.29885	0.0215135	0.114638
ENSG00000010626	687.058	-0.0431173	0.106889	-0.403383	0.686667	0.833064
ENSG00000010671	21.5229	0.224373	0.269782	0.831683	0.405588	0.626537
ENSG00000010704	93.0669	-0.697811	0.24165	-2.8877	0.00388073	0.0472092
ENSG00000010803	3387.91	0.233245	0.0919941	2.53544	0.0112307	0.0816542
ENSG00000010810	3390.62	0.0439028	0.0861983	0.509323	0.610526	0.782701
ENSG00000010818	2276.26	0.517109	0.148564	3.48072	0.00050006	0.0186906
ENSG00000010932	27.3482	-1.41393	0.560107	-2.52438	0.0115901	0.0830047
ENSG00000011007	3603.22	0.135521	0.0623631	2.1731	0.0297729	0.137043
ENSG00000011009	2045.69	0.140676	0.0524241	2.68342	0.00728744	0.0658164
ENSG00000011021	702.548	0.342988	0.0981321	3.49516	0.000473771	0.0185853
ENSG00000011028	9080.15	-0.418313	0.240843	-1.73687	0.0824105	0.250572
ENSG00000011052	198.933	-0.710096	0.209426	-3.39067	0.00069721	0.0218309
ENSG00000011083	1.26834	0.0552531	0.629099	0.0878289	0.930013	NA
ENSG00000011105	11491.8	0.342815	0.111903	3.0635	0.00218761	0.0362573
ENSG00000011114	1334.84	0.0728364	0.0679924	1.07124	0.28406	0.513526
ENSG00000011132	399.791	-0.0929473	0.067889	-1.36911	0.170966	0.384317
ENSG00000011143	594.034	0.0964069	0.0567652	1.69835	0.0894426	0.262758
ENSG00000011198	685.128	0.0701677	0.073488	0.954818	0.33967	0.567932
ENSG00000011201	5733.69	-0.416156	0.244358	-1.70306	0.0885571	0.261118
ENSG00000011243	3768.45	0.114935	0.0774604	1.48379	0.137866	0.338567
ENSG00000011258	1612.6	0.180581	0.0853854	2.1149	0.0344386	0.149953
ENSG00000011260	801.448	-0.217816	0.105985	-2.05516	0.0398636	0.163248
ENSG00000011275	3517.05	0.119834	0.0600245	1.99642	0.0458886	0.177137
ENSG00000011295	2398.68	0.0630338	0.0659178	0.956249	0.338947	0.567498
ENSG00000011304	3061.15	-0.124142	0.125432	-0.989721	0.32231	0.552773
ENSG00000011332	108.028	0.169776	0.117098	1.44986	0.147098	0.352374
ENSG00000011347	338.281	0.217752	0.233907	0.930934	0.351887	0.579074
ENSG00000011376	2099.98	0.172898	0.0841723	2.0541	0.0399658	0.163498
ENSG00000011405	5017.23	0.0366008	0.0579279	0.631834	0.527495	0.722594
ENSG00000011422	424.161	-0.177377	0.188911	-0.938941	0.347761	0.575743
ENSG00000011426	8687.49	0.147011	0.115753	1.27004	0.204071	0.423707
ENSG00000011451	1258.78	0.336892	0.0844571	3.98891	6.63778e-05	0.00845948
ENSG00000011454	6390.74	0.0470396	0.0504743	0.931951	0.351362	0.578572
ENSG00000011465	30159.3	-1.57691	0.52942	-2.97855	0.00289612	0.0408476
ENSG00000011478	365.747	-0.0539502	0.108341	-0.497968	0.618506	0.787602
ENSG00000011485	3105.26	0.247648	0.0695417	3.56115	0.000369236	0.0164073
ENSG00000011523	2019.13	0.151294	0.0906859	1.66833	0.0952505	0.272068
ENSG00000011566	4877.37	-0.204613	0.0573868	-3.56551	0.000363147	0.0163345
ENSG00000011590	27.5963	-0.337243	0.218443	-1.54384	0.122626	0.316965
ENSG00000011600	0.856342	-0.422354	0.786845	-0.536769	0.591427	NA
ENSG00000011638	804.609	0.013894	0.105498	0.1317	0.895222	0.950048
ENSG00000011677	7.51599	0.816661	0.385055	2.1209	0.0339305	0.148792
ENSG00000012048	1020.76	0.0313597	0.0866741	0.361812	0.717493	0.850609
ENSG00000012061	4217.55	0.00111866	0.0434012	0.0257748	0.979437	0.989574
ENSG00000012124	17.7947	-0.152951	0.293541	-0.521054	0.602329	0.777103
ENSG00000012171	494.129	-0.191992	0.146762	-1.30818	0.190813	0.408754
ENSG00000012174	671.595	0.180861	0.0859872	2.10334	0.0354358	0.151908
ENSG00000012211	136.894	0.0682115	0.129945	0.524928	0.599634	0.775673
ENSG00000012223	1.31631	0.317397	0.886704	0.357951	0.72038	NA
ENSG00000012232	5199.43	0.36967	0.129258	2.85994	0.00423722	0.0496878
ENSG00000012504	193.753	-1.35212	0.482925	-2.79986	0.00511255	0.054933
ENSG00000012660	4175	-0.0520003	0.0929376	-0.559519	0.575808	0.759085
ENSG00000012779	6.03213	-0.00144532	0.323371	-0.00446954	0.996434	0.998219
ENSG00000012817	1095.7	0.795278	0.392881	2.02422	0.0429474	0.1706
ENSG00000012822	5398.56	0.0235039	0.0726765	0.323404	0.746389	0.868333
ENSG00000012963	1331.52	0.140348	0.0771254	1.81974	0.0687993	0.225023
ENSG00000012983	3194.02	-0.15103	0.0895063	-1.68737	0.0915318	0.265677
ENSG00000013016	4755.83	0.431277	0.154181	2.79721	0.0051546	0.0551909
ENSG00000013275	1749.17	0.117632	0.0593486	1.98205	0.0474737	0.180905
ENSG00000013288	1238.57	-0.113405	0.162048	-0.699823	0.484038	0.68984
ENSG00000013293	113.513	-0.281969	0.216477	-1.30254	0.192733	0.410806
ENSG00000013297	260.873	0.022159	0.262336	0.0844679	0.932684	0.967369
ENSG00000013306	2760.51	0.0199275	0.047039	0.423639	0.671829	0.824208
ENSG00000013364	1103.87	0.00258434	0.0997132	0.0259177	0.979323	0.989534
ENSG00000013374	2818.67	0.104136	0.0551013	1.88991	0.0587706	0.205479
ENSG00000013375	8409.52	-0.511948	0.154345	-3.3169	0.000910217	0.0243472
ENSG00000013392	1024.32	-0.118097	0.063251	-1.86712	0.0618847	0.211556
ENSG00000013441	2297.81	-0.22566	0.103433	-2.1817	0.0291315	0.135553
ENSG00000013503	932.427	0.116674	0.0860694	1.35558	0.175233	0.389168
ENSG00000013523	859.441	-0.059352	0.0714299	-0.830913	0.406023	0.626537
ENSG00000013561	3821.66	-0.0843911	0.0737381	-1.14447	0.252429	0.47854
ENSG00000013563	1877.93	-0.0457915	0.081604	-0.561143	0.5747	0.758185
ENSG00000013573	670.259	-0.0456461	0.108408	-0.421058	0.673713	0.825117
ENSG00000013583	439.115	0.236049	0.123874	1.90556	0.0567079	0.201024
ENSG00000013588	616.656	0.166827	0.339853	0.490879	0.623512	0.790593
ENSG00000013619	38.7029	-0.0497872	0.315733	-0.157687	0.874703	0.939488
ENSG00000013725	421.708	-0.151279	0.149044	-1.015	0.310107	0.539746
ENSG00000013810	1327.81	-0.0420175	0.110534	-0.380133	0.703847	0.843439
ENSG00000014123	3432.66	-0.0851524	0.0460626	-1.84862	0.064512	0.216341
ENSG00000014138	831.836	0.101195	0.0774462	1.30665	0.191333	0.409247
ENSG00000014164	295.587	0.174848	0.0932489	1.87507	0.060783	0.209577
ENSG00000014216	3449.08	0.163645	0.0675331	2.42319	0.0153851	0.0948426
ENSG00000014257	110.426	0.0282875	0.201722	0.14023	0.888478	0.946393
ENSG00000014641	31951	0.144898	0.143134	1.01233	0.311381	0.54099
ENSG00000014824	6714.55	0.0267332	0.0460647	0.58034	0.561685	0.747393
ENSG00000014914	208.369	-0.727871	0.238992	-3.04558	0.00232231	0.0370922
ENSG00000014919	1904.91	0.261451	0.0847263	3.08584	0.00202981	0.0349079
ENSG00000015133	85.7813	-0.066006	0.242213	-0.272513	0.785228	0.891794
ENSG00000015153	2517.32	0.0800086	0.095691	0.836114	0.403091	0.624647
ENSG00000015171	7567.37	0.0771888	0.051443	1.50047	0.133492	0.332178
ENSG00000015285	10.2639	0.343334	0.207901	1.65143	0.09865	0.278142
ENSG00000015413	23.7137	0.0608987	1.41349	0.0430838	0.965635	0.983262
ENSG00000015475	812.807	-0.263923	0.127853	-2.06427	0.0389925	0.161423
ENSG00000015479	30715.5	-0.152962	0.0596346	-2.56499	0.0103178	0.0785046
ENSG00000015520	2.20172	-0.121801	0.443513	-0.274627	0.783603	NA
ENSG00000015532	2214.5	0.114835	0.0787991	1.45731	0.145031	0.349429
ENSG00000015568	3522.86	-0.141268	0.0895675	-1.57722	0.114745	0.305632
ENSG00000015592	32.8091	1.64625	0.43278	3.80389	0.000142442	0.0114339
ENSG00000015676	4085.53	0.13026	0.0463641	2.80949	0.00496195	0.0538508
ENSG00000016082	774.096	-0.754716	0.350489	-2.15333	0.031293	0.141149
ENSG00000016391	510.866	0.0831997	0.191083	0.43541	0.663265	0.818411
ENSG00000016402	159.882	0.192161	0.310113	0.61965	0.535488	0.728506
ENSG00000016490	1.34436	-0.126869	0.78637	-0.161335	0.87183	NA
ENSG00000016602	2.72019	0.153357	0.87224	0.175819	0.860436	NA
ENSG00000016864	3261.12	-0.325358	0.107138	-3.03682	0.00239089	0.0374482
ENSG00000017260	4613.65	0.0580533	0.0680456	0.853152	0.393575	0.616323
ENSG00000017427	706.009	-0.553717	0.413063	-1.34051	0.180078	0.395926
ENSG00000017483	20.3724	-0.2602	0.293578	-0.886305	0.375453	0.599526
ENSG00000017797	3999.33	-0.139323	0.0627146	-2.22155	0.026314	0.127992
ENSG00000018189	1392.2	-0.0315076	0.0599779	-0.52532	0.599361	0.775484
ENSG00000018236	2987.89	0.595344	0.274341	2.17009	0.03	0.137431
ENSG00000018280	81.8296	-0.189677	0.139252	-1.36211	0.173163	0.386723
ENSG00000018408	4522.42	0.212026	0.0764007	2.77518	0.00551713	0.057282
ENSG00000018510	4740.8	0.0705827	0.0497069	1.41998	0.155614	0.362942
ENSG00000018607	2.04343	0.768425	0.483657	1.58878	0.11211	NA
ENSG00000018610	1265.2	-0.0306863	0.0714602	-0.429418	0.667619	0.82152
ENSG00000018625	1767.27	-0.12826	0.294042	-0.436196	0.662694	0.818093
ENSG00000018699	1233.18	0.212197	0.0829597	2.55784	0.0105326	0.0789599
ENSG00000018869	263.55	0.109967	0.0849162	1.295	0.19532	0.413254
ENSG00000019102	2.71638	-0.465578	0.4402	-1.05765	0.290214	NA
ENSG00000019144	4802.45	0.294667	0.074889	3.93472	8.32954e-05	0.00917065
ENSG00000019169	0.471125	-0.592412	1.52031	-0.389666	0.696784	NA
ENSG00000019186	3.06	0.917181	0.732415	1.25227	0.210472	NA
ENSG00000019485	1941.81	0.00858556	0.0853956	0.100539	0.919917	0.96145
ENSG00000019505	1413.2	1.14857	0.305387	3.76101	0.000169229	0.0122655
ENSG00000019549	1385.07	-0.965496	0.353563	-2.73076	0.00631892	0.0609379
ENSG00000019582	78.6155	0.16916	0.213999	0.790472	0.429252	0.646491
ENSG00000019991	1146.16	-1.58607	0.532144	-2.98052	0.00287761	0.0408346
ENSG00000019995	5088.03	0.104867	0.0533828	1.96443	0.0494806	0.185016
ENSG00000020129	1015.81	0.361453	0.0849503	4.25488	2.0916e-05	0.00538549
ENSG00000020181	7315.29	-0.536516	0.268141	-2.00087	0.0454061	0.176097
ENSG00000020219	0.60652	-1.07999	0.954794	-1.13113	0.258001	NA
ENSG00000020256	464.139	0.0253303	0.0938354	0.269944	0.787204	0.892867
ENSG00000020426	1326.99	0.00948018	0.0550652	0.172163	0.86331	0.934111
ENSG00000020577	5864.6	0.220727	0.117913	1.87195	0.0612135	0.210333
ENSG00000020633	57.8224	-0.692156	0.343501	-2.015	0.0439046	0.172868
ENSG00000020922	1175.53	-0.0551225	0.0613979	-0.897792	0.369297	0.594763
ENSG00000021300	173.657	0.55488	0.170213	3.25992	0.00111444	0.0270396
ENSG00000021355	364.437	-0.290513	0.202829	-1.43231	0.152056	0.358635
ENSG00000021461	8.25698	-0.394924	0.258204	-1.5295	0.12614	0.322525
ENSG00000021488	8.35051	-0.274099	0.211615	-1.29527	0.195227	0.413194
ENSG00000021574	2407.4	-0.135289	0.0448755	-3.01476	0.00257184	0.0387826
ENSG00000021645	123.484	-0.259789	0.234765	-1.10659	0.268471	0.49596
ENSG00000021762	781.852	0.0241798	0.0942808	0.256466	0.797591	0.898969
ENSG00000021776	3877.9	-0.048996	0.0627381	-0.780962	0.434825	0.651262
ENSG00000021826	1625.26	0.428745	0.199901	2.14479	0.0319694	0.143028
ENSG00000021852	1.68818	-0.294803	1.35987	-0.216787	0.828374	NA
ENSG00000022267	17985.5	-0.0620057	0.135731	-0.456826	0.647796	0.808138
ENSG00000022277	4116.86	0.114856	0.0537854	2.13545	0.0327244	0.145308
ENSG00000022355	14.3479	-0.335228	0.339746	-0.986704	0.323788	0.554015
ENSG00000022556	56.2422	-0.0743411	0.184363	-0.403231	0.686778	0.833086
ENSG00000022567	631.895	0.0791907	0.0749988	1.05589	0.291017	0.52115
ENSG00000022840	7482.93	0.351216	0.0918319	3.82455	0.000131011	0.0110798
ENSG00000022976	1100.73	-0.185828	0.0893713	-2.07929	0.0375911	0.157793
ENSG00000023041	834.551	-0.14828	0.0646642	-2.29308	0.0218434	0.115658
ENSG00000023171	550.787	-0.329944	0.12998	-2.53843	0.0111352	0.0813177
ENSG00000023191	2172.28	0.175618	0.0705911	2.48782	0.0128529	0.0870722
ENSG00000023228	6171.44	0.0975811	0.0828946	1.17717	0.239127	0.463803
ENSG00000023287	7787.69	0.00664939	0.065274	0.101869	0.918861	0.960896
ENSG00000023318	2412.31	-0.071612	0.0827106	-0.865815	0.386592	0.610144
ENSG00000023330	3715.1	0.245054	0.0859315	2.85173	0.00434819	0.0502823
ENSG00000023445	62.9623	0.106611	0.170874	0.623918	0.532682	0.726452
ENSG00000023516	3188.61	0.0185513	0.0718558	0.258174	0.796273	0.8985
ENSG00000023572	506.557	-0.0627365	0.092945	-0.674986	0.499685	0.701482
ENSG00000023608	880.741	-0.0641831	0.0685679	-0.936051	0.349247	0.576851
ENSG00000023697	916.398	-0.229993	0.0683306	-3.36588	0.000762986	0.0228713
ENSG00000023734	7621.41	0.0353689	0.0458855	0.770809	0.44082	0.656007
ENSG00000023839	22.1495	-0.275286	0.240122	-1.14644	0.251612	0.477863
ENSG00000023892	45.2817	-0.268687	0.220519	-1.21843	0.223061	0.44617
ENSG00000023902	4267.02	-0.0464229	0.0812129	-0.57162	0.567579	0.751585
ENSG00000023909	564.928	-0.518162	0.208037	-2.49072	0.0127484	0.08678
ENSG00000024048	3580.19	0.00974809	0.0475115	0.205173	0.837437	0.91973
ENSG00000024422	421.515	-0.301428	0.293589	-1.0267	0.304561	0.534963
ENSG00000024526	3850.12	0.0596312	0.111132	0.536578	0.591559	0.770223
ENSG00000024862	246.043	-0.4097	0.126321	-3.24332	0.00118147	0.0277622
ENSG00000025039	6036.94	0.25017	0.177068	1.41284	0.157701	0.36538
ENSG00000025156	2368.58	0.0790995	0.0884497	0.894288	0.371168	0.596103
ENSG00000025293	3735.84	0.0740215	0.0786899	0.940674	0.346872	0.574789
ENSG00000025423	43.9065	-0.103345	0.318731	-0.324238	0.745758	0.867805
ENSG00000025434	243.508	-0.282371	0.11886	-2.37566	0.0175174	0.101519
ENSG00000025708	161.086	-0.709665	0.190454	-3.72617	0.000194408	0.0127208
ENSG00000025770	1960.08	-0.0367378	0.0810543	-0.45325	0.650369	0.80985
ENSG00000025772	1549.67	0.225959	0.105954	2.13261	0.0329564	0.146004
ENSG00000025796	2582	-0.296592	0.11362	-2.61039	0.00904389	0.0733723
ENSG00000025800	6913.88	0.148458	0.0570743	2.60113	0.00929176	0.0742345
ENSG00000026025	45285.9	0.0184408	0.140789	0.130982	0.895789	0.950207
ENSG00000026036	212.869	-0.175205	0.155804	-1.12452	0.260791	0.487773
ENSG00000026103	456.38	-0.287237	0.20213	-1.42105	0.155302	0.362516
ENSG00000026297	376.643	-0.629163	0.18555	-3.3908	0.0006969	0.0218309
ENSG00000026508	2028.14	-0.750699	0.314024	-2.39058	0.0168218	0.0992024
ENSG00000026559	338.806	-0.36729	0.31728	-1.15762	0.247019	0.472711
ENSG00000026652	2140.24	-0.0963495	0.115339	-0.83536	0.403515	0.624763
ENSG00000026751	4.21162	-0.641388	0.430772	-1.48893	0.136507	NA
ENSG00000026950	522.123	-0.631981	0.248932	-2.53877	0.0111242	0.0812701
ENSG00000027001	689.727	0.0774152	0.0793436	0.975695	0.329215	0.558595
ENSG00000027075	1503.78	0.0861921	0.153085	0.563036	0.57341	0.757029
ENSG00000027644	10.3298	0.146854	0.291342	0.50406	0.614219	0.784971
ENSG00000027697	2501.72	-0.183661	0.0560554	-3.27642	0.00105132	0.0264226
ENSG00000027847	1129.98	-0.0958848	0.0804307	-1.19214	0.233206	0.457632
ENSG00000027869	4.98189	-0.391446	0.3595	-1.08887	0.276213	NA
ENSG00000028116	1132.37	-0.163717	0.0663177	-2.46867	0.0135616	0.0891986
ENSG00000028137	64.3211	-0.157584	0.245381	-0.642201	0.520743	0.716876
ENSG00000028203	6286.01	0.0271189	0.0429063	0.632049	0.527355	0.72251
ENSG00000028277	52.9183	0.776037	0.2828	2.74412	0.00606739	0.0597745
ENSG00000028310	1462.52	0.00926001	0.0511142	0.181163	0.85624	0.930109
ENSG00000028528	3874.63	-0.0592572	0.0746124	-0.794201	0.427078	0.644551
ENSG00000028839	1077.73	-0.228198	0.0830518	-2.74766	0.00600231	0.0595108
ENSG00000029153	792.465	0.190886	0.116087	1.64433	0.100108	0.281043
ENSG00000029363	10171.6	-0.0344719	0.0780085	-0.441899	0.658562	0.81524
ENSG00000029364	6330.75	-0.365843	0.123876	-2.95331	0.00314389	0.0422955
ENSG00000029534	377.839	0.666629	0.255751	2.60655	0.00914595	0.0736211
ENSG00000029559	0.805978	-1.31821	1.88471	-0.699422	0.484288	NA
ENSG00000029639	563.858	0.115284	0.0667789	1.72636	0.0842829	0.253591
ENSG00000029725	7223.7	-0.0304956	0.0585212	-0.521104	0.602294	0.777103
ENSG00000029993	4042.54	-0.0122877	0.137478	-0.0893796	0.92878	0.965119
ENSG00000030066	2082.95	0.0414968	0.0724674	0.572627	0.566897	0.750946
ENSG00000030110	2330.65	0.0299931	0.0862432	0.347773	0.72801	0.857494
ENSG00000030304	13.4199	0.171267	0.658571	0.260059	0.794819	0.897828
ENSG00000030419	562.68	0.213364	0.131183	1.62646	0.103851	0.287144
ENSG00000030582	4784.79	0.479493	0.143678	3.33727	0.000846043	0.0238126
ENSG00000031003	2834.77	0.0926448	0.0645764	1.43465	0.151386	0.357882
ENSG00000031081	5227.43	0.439119	0.152501	2.87946	0.0039836	0.047845
ENSG00000031691	436.219	-0.0274429	0.0814004	-0.337135	0.736015	0.861817
ENSG00000031698	8580.38	-0.327861	0.123234	-2.66047	0.0078032	0.0679409
ENSG00000031823	2494.79	0.303673	0.0749067	4.05401	5.03462e-05	0.00764577
ENSG00000032219	1407.25	0.0163424	0.0515123	0.317252	0.751052	0.870741
ENSG00000032389	900.702	-0.134052	0.0677091	-1.97983	0.0477228	0.181552
ENSG00000032444	960.037	0.136149	0.0908827	1.49807	0.134115	0.332956
ENSG00000032742	1251.06	-0.0324751	0.0685448	-0.473779	0.635657	0.798739
ENSG00000033011	847.631	-0.212447	0.131396	-1.61684	0.105912	0.290988
ENSG00000033030	1186.99	-0.0347598	0.051672	-0.6727	0.501138	0.702187
ENSG00000033050	2947.67	0.15696	0.0530997	2.95595	0.00311708	0.0421722
ENSG00000033100	2935.05	-0.0481173	0.133542	-0.360317	0.71861	0.851187
ENSG00000033122	138.084	0.207851	0.152963	1.35883	0.1742	0.387834
ENSG00000033170	1330.21	-0.250685	0.131662	-1.904	0.0569107	0.201587
ENSG00000033178	5325.03	-0.106615	0.0586381	-1.81818	0.0690365	0.225317
ENSG00000033327	1614.22	0.178555	0.0790744	2.25806	0.0239418	0.121948
ENSG00000033627	1367.85	0.106016	0.0694605	1.52628	0.12694	0.323601
ENSG00000033800	3327	0.0402277	0.0849005	0.473821	0.635628	0.798739
ENSG00000033867	2246.74	-0.00390123	0.0886312	-0.0440164	0.964891	0.983061
ENSG00000034053	246.637	0.222425	0.25432	0.874586	0.381799	0.605483
ENSG00000034152	499.872	0.298745	0.100239	2.98032	0.00287946	0.0408346
ENSG00000034239	57.5223	-0.32456	0.283716	-1.14396	0.252641	0.478726
ENSG00000034510	46501.3	-0.314144	0.117261	-2.67901	0.00738405	0.0662004
ENSG00000034533	348.942	-0.0966077	0.066617	-1.45019	0.147004	0.352242
ENSG00000034677	8237.32	-0.126567	0.0792284	-1.59749	0.110156	0.298476
ENSG00000034693	1117.42	0.0592288	0.0647948	0.914098	0.360665	0.586608
ENSG00000034713	4557.91	0.1221	0.084666	1.44213	0.149265	0.355247
ENSG00000034971	2.00196	0.627405	0.491171	1.27737	0.201473	NA
ENSG00000035115	580.794	-0.290872	0.0864059	-3.36634	0.000761718	0.0228713
ENSG00000035141	2240.13	0.08936	0.0625176	1.42936	0.152901	0.359611
ENSG00000035403	18791.8	0.322416	0.102383	3.14913	0.0016376	0.0316863
ENSG00000035499	312.397	-0.207293	0.119202	-1.73901	0.0820337	0.249862
ENSG00000035664	198.176	0.0100822	0.15116	0.0666989	0.946821	0.975416
ENSG00000035681	1416.12	0.082638	0.0550121	1.50218	0.133051	0.331755
ENSG00000035687	1720.14	-0.217258	0.116451	-1.86566	0.0620892	0.211945
ENSG00000035720	1.27328	0.744101	0.540187	1.37749	0.168362	NA
ENSG00000035862	2611.23	0.415446	0.132073	3.14559	0.00165753	0.0316864
ENSG00000035928	4771.54	-0.116784	0.0525563	-2.22208	0.026278	0.127889
ENSG00000036054	2775.19	-0.271835	0.0935382	-2.90614	0.00365919	0.0459849
ENSG00000036257	4525.09	0.153226	0.0573972	2.66958	0.00759471	0.0671702
ENSG00000036448	308.096	-0.585057	0.339918	-1.72117	0.0852197	0.254964
ENSG00000036473	1.01863	-1.25598	1.36236	-0.921915	0.356573	NA
ENSG00000036530	368.039	0.214309	0.090216	2.3755	0.017525	0.101521
ENSG00000036549	5198.3	-0.0619888	0.0464339	-1.33499	0.18188	0.398169
ENSG00000036565	10.9887	0.686126	0.307096	2.23423	0.0254676	0.125855
ENSG00000036672	984.827	0.524578	0.235397	2.22848	0.0258488	0.126839
ENSG00000036828	90.9232	-0.19971	0.18893	-1.05706	0.290484	0.520541
ENSG00000037042	474.323	0.116629	0.102981	1.13253	0.257412	0.484714
ENSG00000037241	1275.69	-0.0671301	0.0552798	-1.21437	0.224607	0.448188
ENSG00000037280	48.7276	0.0491204	0.242006	0.202972	0.839157	0.92061
ENSG00000037474	1733.69	0.321526	0.0835737	3.84722	0.000119466	0.0108537
ENSG00000037637	2155.24	0.160125	0.0813056	1.96943	0.0489043	0.18395
ENSG00000037749	2425.31	-0.107706	0.0481586	-2.23649	0.0253199	0.125384
ENSG00000037757	725.033	0.049246	0.0845573	0.582398	0.560299	0.746386
ENSG00000037897	233.62	0.0668787	0.0906096	0.738098	0.460455	0.671183
ENSG00000037965	55.5416	-1.66733	0.59491	-2.80265	0.00506841	0.0545865
ENSG00000038002	389.337	-0.321529	0.156627	-2.05284	0.0400885	0.163635
ENSG00000038210	889.393	-0.673224	0.210399	-3.19975	0.00137547	0.0298025
ENSG00000038219	4992.53	0.177366	0.0567086	3.12767	0.001762	0.0327621
ENSG00000038274	2407.74	0.0974878	0.0505571	1.92827	0.0538212	0.194723
ENSG00000038295	193.618	0.153331	0.243279	0.630271	0.528518	0.723508
ENSG00000038358	3046.8	0.283904	0.051171	5.54813	2.88735e-08	9.96069e-05
ENSG00000038382	8054.26	0.104297	0.0673408	1.5488	0.12143	0.315471
ENSG00000038427	50777.3	-0.450103	0.145899	-3.08503	0.00203534	0.034909
ENSG00000038532	1331.74	0.132022	0.0854195	1.54558	0.122207	0.316593
ENSG00000038945	95.6752	-0.207497	0.149648	-1.38656	0.165574	0.376207
ENSG00000039068	304.423	-0.696233	0.411209	-1.69314	0.0904291	0.264092
ENSG00000039123	5510.13	0.00143694	0.0542441	0.0264903	0.978866	0.989433
ENSG00000039139	59.1652	-0.138558	0.187789	-0.737842	0.460611	0.671183
ENSG00000039319	4589.86	-0.00153929	0.0589968	-0.0260911	0.979185	0.989483
ENSG00000039523	317.625	-0.00557855	0.103206	-0.0540523	0.956894	0.979641
ENSG00000039537	63.3452	-0.0751516	0.214409	-0.350505	0.72596	0.856481
ENSG00000039560	11768.7	-0.0494699	0.145936	-0.338983	0.734623	0.860998
ENSG00000039600	5.86617	-0.530315	0.435191	-1.21858	0.223004	0.446153
ENSG00000039650	1054.35	0.179294	0.0782225	2.2921	0.0219	0.115824
ENSG00000039987	10.8251	-0.0345716	0.212524	-0.162671	0.870777	0.937383
ENSG00000040199	946.182	0.122254	0.0825493	1.48099	0.138611	0.339352
ENSG00000040275	1746.52	-0.339985	0.167565	-2.02897	0.0424609	0.169522
ENSG00000040341	5754.16	0.166373	0.0868505	1.91563	0.0554127	0.198113
ENSG00000040487	518.024	0.0165908	0.0910318	0.182253	0.855384	0.929603
ENSG00000040531	661.065	0.098546	0.0584738	1.6853	0.0919306	0.266274
ENSG00000040608	117.844	-0.0332707	0.198677	-0.167462	0.867007	0.935519
ENSG00000040633	2451.51	0.0917122	0.060654	1.51205	0.13052	0.327675
ENSG00000040731	270.012	0.0699653	0.254023	0.275429	0.782987	0.890682
ENSG00000040933	1353.46	0.111918	0.0701365	1.59571	0.110553	0.299164
ENSG00000041353	79.1819	-0.00375023	0.209788	-0.0178763	0.985738	0.992824
ENSG00000041357	4549.58	-0.0646007	0.0591981	-1.09126	0.275157	0.503824
ENSG00000041515	8.37325	-0.545292	0.308878	-1.7654	0.0774968	0.241505
ENSG00000041802	1764.88	0.00323584	0.052019	0.062205	0.9504	0.976846
ENSG00000041880	309.464	-0.0833639	0.0950054	-0.877465	0.380234	0.60369
ENSG00000041982	4039.81	0.276361	0.30368	0.910042	0.3628	0.58831
ENSG00000041988	690.69	-0.0615855	0.0639046	-0.96371	0.335192	0.564352
ENSG00000042062	121.542	-0.542036	0.303936	-1.78338	0.0745237	0.235722
ENSG00000042088	867.684	-0.11738	0.0612719	-1.91572	0.0554009	0.198113
ENSG00000042286	324.97	0.181566	0.1354	1.34095	0.179935	0.395716
ENSG00000042304	10.1369	-0.205296	0.255664	-0.802993	0.421979	0.640173
ENSG00000042317	1099.95	-0.121072	0.0817397	-1.48119	0.138556	0.339348
ENSG00000042429	1675.02	0.00994007	0.0584412	0.170087	0.864942	0.934663
ENSG00000042445	1417.57	-0.234144	0.113176	-2.06885	0.0385597	0.160215
ENSG00000042493	159.593	-0.491369	0.315131	-1.55925	0.118937	0.312353
ENSG00000042753	3734.83	-0.0973583	0.099984	-0.973739	0.330186	0.559581
ENSG00000042781	250.505	0.459595	0.244288	1.88137	0.0599223	0.207999
ENSG00000042813	1.31198	0.0995317	0.601744	0.165405	0.868625	NA
ENSG00000042832	68.2861	-0.588788	0.179505	-3.28006	0.00103784	0.026271
ENSG00000042980	110.197	-0.561694	0.331326	-1.69529	0.0900198	0.263423
ENSG00000043039	8.75675	-0.168555	0.321777	-0.523827	0.600399	0.776116
ENSG00000043093	3556.48	-0.0107544	0.0651198	-0.165148	0.868828	0.936493
ENSG00000043143	500.024	-0.34374	0.140716	-2.4428	0.0145737	0.0921997
ENSG00000043355	46.3414	0.253365	0.529586	0.47842	0.632351	0.796996
ENSG00000043462	1.69888	1.12509	0.925755	1.21532	0.224244	NA
ENSG00000043514	1043.55	-0.0396787	0.0845781	-0.469136	0.638972	0.801094
ENSG00000043591	60.314	-0.179184	0.221884	-0.807555	0.419347	0.637707
ENSG00000044012	0.12644	-0.562841	3.0018	-0.187502	0.851267	NA
ENSG00000044090	2780.91	-0.0964643	0.0978255	-0.986085	0.324092	0.554257
ENSG00000044115	32577.3	0.164907	0.0684306	2.40984	0.0159593	0.0965268
ENSG00000044446	1876.45	0.190926	0.10481	1.82163	0.0685108	0.22452
ENSG00000044459	955.554	-0.0227444	0.0849572	-0.267717	0.788917	0.893938
ENSG00000044524	3259.75	-0.788024	0.318329	-2.4755	0.0133048	0.0885451
ENSG00000044574	13471.1	0.0551523	0.120016	0.459541	0.645846	0.806571
ENSG00000046604	8658.34	-0.539516	0.144968	-3.72161	0.000197956	0.0127208
ENSG00000046647	507.638	-0.107143	0.061537	-1.74112	0.0816624	0.249238
ENSG00000046651	1343.39	0.0857461	0.0667281	1.28501	0.19879	0.417495
ENSG00000046653	1682.07	0.00824373	0.16427	0.0501841	0.959976	0.981358
ENSG00000046774	0.0686846	0.353668	3.0018	0.117819	0.906211	NA
ENSG00000046889	104.312	-0.281306	0.232089	-1.21206	0.225489	0.44931
ENSG00000047056	1392.27	0.0759041	0.051454	1.47518	0.140163	0.341785
ENSG00000047188	1367.84	0.0862565	0.0636973	1.35416	0.175685	0.389862
ENSG00000047230	2574.81	0.0133631	0.0781458	0.171003	0.864222	0.934399
ENSG00000047249	3154.93	0.0621666	0.0574244	1.08258	0.278995	0.507729
ENSG00000047315	12736.7	-0.0262852	0.0422235	-0.622525	0.533597	0.726991
ENSG00000047346	1370.66	0.124584	0.0891414	1.3976	0.162232	0.371665
ENSG00000047365	965.927	0.383951	0.134654	2.85139	0.00435281	0.050304
ENSG00000047410	14908.2	-0.0943468	0.0528036	-1.78675	0.0739784	0.234928
ENSG00000047457	52.2621	-0.666754	0.363965	-1.83192	0.0669632	0.221905
ENSG00000047578	1209.52	0.0374393	0.068867	0.543646	0.586685	0.76707
ENSG00000047579	333.076	0.0192888	0.0797574	0.241843	0.808902	0.904739
ENSG00000047597	478.953	0.108135	0.15409	0.701764	0.482826	0.689051
ENSG00000047617	12.7883	0.406543	0.304414	1.33549	0.181715	0.397903
ENSG00000047621	1639.72	-0.00368955	0.0616289	-0.0598672	0.952261	0.977454
ENSG00000047634	469.534	-0.571279	0.152243	-3.7524	0.000175147	0.0123153
ENSG00000047644	1841.14	0.112472	0.0652362	1.72407	0.0846957	0.25435
ENSG00000047648	715.801	-0.0610304	0.117273	-0.520412	0.602776	0.777273
ENSG00000047662	26.0148	0.0450229	0.162184	0.277603	0.781317	0.889466
ENSG00000047849	17945.4	0.410928	0.145549	2.82329	0.00475333	0.0527031
ENSG00000047932	4187.69	0.0743605	0.0943957	0.787752	0.430842	0.647678
ENSG00000047936	5.90187	-0.350655	0.339286	-1.03351	0.301365	0.531283
ENSG00000048028	10581	0.226147	0.13969	1.61892	0.105464	0.290045
ENSG00000048052	3599.62	0.112156	0.176097	0.636901	0.524189	0.719887
ENSG00000048140	2773.76	-0.108808	0.0834277	-1.30422	0.192159	0.410011
ENSG00000048162	613.288	-0.0263082	0.100949	-0.260609	0.794394	0.897649
ENSG00000048342	1400.1	-0.0644706	0.0717081	-0.899071	0.368615	0.594002
ENSG00000048392	2564.11	-0.214428	0.109328	-1.96133	0.0498406	0.18592
ENSG00000048405	1624.35	-0.092337	0.0853281	-1.08214	0.27919	0.50785
ENSG00000048462	3.00578	0.261541	0.404678	0.646294	0.518089	NA
ENSG00000048471	695.967	-0.0405244	0.0766029	-0.529019	0.596792	0.774126
ENSG00000048540	360.557	-0.222871	0.248892	-0.895453	0.370545	0.595833
ENSG00000048544	2848.77	-0.0269993	0.0522706	-0.516531	0.605484	0.778794
ENSG00000048545	64.4293	-0.739056	0.371957	-1.98694	0.0469295	0.179539
ENSG00000048649	4271.69	0.114667	0.0555033	2.06594	0.0388342	0.161022
ENSG00000048707	6975.61	0.752411	0.251739	2.98885	0.00280025	0.0401141
ENSG00000048740	4416.3	0.321106	0.133428	2.40659	0.016102	0.0968313
ENSG00000048828	3505.45	0.169817	0.0773667	2.19496	0.0281662	0.132902
ENSG00000048991	761.71	0.156403	0.078455	1.99354	0.0462028	0.177696
ENSG00000049089	77.402	-0.676257	0.284871	-2.3739	0.0176011	0.101801
ENSG00000049130	2519.12	0.117831	0.159665	0.737992	0.46052	0.671183
ENSG00000049167	907.63	-0.2327	0.0548819	-4.24002	2.23497e-05	0.00538549
ENSG00000049192	4762.48	-0.364407	0.149673	-2.43468	0.0149049	0.0932608
ENSG00000049239	4143.02	-0.0337593	0.0908297	-0.371677	0.710134	0.846698
ENSG00000049245	6475.58	-0.0774519	0.0461978	-1.67653	0.093635	0.269213
ENSG00000049246	484.317	0.0982439	0.189768	0.517707	0.604663	0.778408
ENSG00000049247	2.03967	0.279484	0.781125	0.357797	0.720495	NA
ENSG00000049249	154.736	0.229077	0.288464	0.794126	0.427122	0.644564
ENSG00000049283	187.136	0.518468	0.240663	2.15433	0.0312141	0.14092
ENSG00000049323	30385.8	0.135568	0.139483	0.971926	0.331087	0.560455
ENSG00000049449	12538.6	-0.553161	0.204782	-2.70122	0.00690851	0.0638716
ENSG00000049540	214.692	-0.0529575	0.397046	-0.133379	0.893894	0.949623
ENSG00000049541	1376	0.103587	0.0681202	1.52065	0.128348	0.324862
ENSG00000049618	2689.56	0.18942	0.0838415	2.25926	0.0238673	0.121806
ENSG00000049656	3956.96	0.0361003	0.0677459	0.532878	0.594118	0.772021
ENSG00000049759	2208.81	0.38654	0.153832	2.51275	0.0119795	0.0841681
ENSG00000049768	3.97419	-0.43055	0.303125	-1.42037	0.1555	NA
ENSG00000049769	526.404	0.105156	0.0968998	1.0852	0.277832	0.506713
ENSG00000049860	2164.9	-0.257811	0.112443	-2.29282	0.0218581	0.115703
ENSG00000049883	819.201	-0.201192	0.0664996	-3.02547	0.0024825	0.0380124
ENSG00000050030	191.922	-0.569029	0.243366	-2.33816	0.0193788	0.107542
ENSG00000050130	2777.16	-0.142832	0.0665618	-2.14585	0.0318852	0.142798
ENSG00000050165	26466.1	0.140262	0.129234	1.08533	0.277775	0.506713
ENSG00000050327	70.5186	-0.296029	0.321739	-0.920091	0.357525	0.584214
ENSG00000050344	389.808	-0.128153	0.164283	-0.780078	0.435345	0.651828
ENSG00000050393	2234.32	0.058166	0.076632	0.75903	0.447834	0.661089
ENSG00000050405	2381.99	-0.533945	0.271778	-1.96464	0.0494563	0.185016
ENSG00000050426	1806.33	-0.127557	0.0637919	-1.99958	0.045546	0.176305
ENSG00000050438	1331.74	-0.717937	0.351136	-2.04461	0.0408932	0.165375
ENSG00000050555	407.004	-0.598665	0.327981	-1.8253	0.0679553	0.223578
ENSG00000050628	404.35	0.10538	0.258649	0.407423	0.683697	0.831005
ENSG00000050730	18.574	-0.11121	0.244437	-0.454962	0.649136	0.80883
ENSG00000050748	3335.02	-0.0769748	0.0414624	-1.8565	0.0633829	0.214128
ENSG00000050767	246.425	-0.0174359	0.256586	-0.0679536	0.945823	0.974606
ENSG00000050820	3746.16	0.137165	0.0681781	2.01186	0.0442344	0.173491
ENSG00000051009	851.637	0.165224	0.0809558	2.04091	0.0412595	0.166416
ENSG00000051108	4182.52	-0.365112	0.184597	-1.97789	0.0479414	0.182007
ENSG00000051128	897.505	-0.0907962	0.0780578	-1.16319	0.244752	0.469834
ENSG00000051180	383.129	-0.018046	0.0968497	-0.18633	0.852186	0.928033
ENSG00000051341	842.715	0.0652267	0.0784092	0.831876	0.405479	0.626482
ENSG00000051382	652.665	0.314317	0.117184	2.68226	0.00731262	0.0658818
ENSG00000051523	1551.05	-0.313284	0.150032	-2.08811	0.0367876	0.155559
ENSG00000051596	1243.39	-0.079974	0.101333	-0.789217	0.429985	0.647023
ENSG00000051620	2310.48	-0.0533056	0.0885614	-0.601905	0.547237	0.737256
ENSG00000051825	3113.04	0.0710376	0.0590998	1.20199	0.229366	0.45364
ENSG00000052126	4244.03	0.00167596	0.110065	0.0152271	0.987851	0.99408
ENSG00000052344	110.022	-0.0282525	0.251022	-0.11255	0.910387	0.957446
ENSG00000052723	5266.74	-0.0389527	0.0404299	-0.963465	0.335314	0.56438
ENSG00000052749	841.164	0.101362	0.0893261	1.13474	0.256485	0.483466
ENSG00000052795	3705.67	-0.0175922	0.0805843	-0.218309	0.827189	0.914442
ENSG00000052802	5551.53	-0.0436301	0.120917	-0.360828	0.718228	0.850966
ENSG00000052841	4126.71	-0.154438	0.0514848	-2.99969	0.00270256	0.0394883
ENSG00000052850	58.7347	-0.380651	0.407687	-0.933684	0.350467	0.577825
ENSG00000053108	54.3242	0.354917	0.153077	2.31855	0.0204193	0.111032
ENSG00000053254	3178.81	0.295812	0.120205	2.4609	0.0138589	0.0901462
ENSG00000053328	78.8669	-0.298825	0.179599	-1.66385	0.0961423	0.273636
ENSG00000053371	2167.82	-0.138496	0.0679283	-2.03885	0.041465	0.166805
ENSG00000053372	1386.48	-0.040742	0.0699643	-0.582326	0.560347	0.746386
ENSG00000053438	315.133	-0.0972842	0.268491	-0.362337	0.7171	0.850363
ENSG00000053501	497.033	0.0306884	0.0598542	0.512719	0.608148	0.781072
ENSG00000053524	381.754	-0.442838	0.16813	-2.6339	0.00844094	0.0709658
ENSG00000053702	45.173	-0.130846	0.141559	-0.924325	0.355317	0.582176
ENSG00000053747	177.382	0.229411	0.260272	0.881427	0.378087	0.602
ENSG00000053770	3903.29	0.0375195	0.0888421	0.422317	0.672794	0.824625
ENSG00000053900	1198.73	-0.120375	0.0644443	-1.8679	0.0617765	0.211358
ENSG00000053918	986.161	0.393201	0.200802	1.95815	0.0502119	0.186692
ENSG00000054116	2800.73	-0.0136997	0.0466766	-0.293503	0.769137	0.882236
ENSG00000054118	8027.4	0.10974	0.0496355	2.21093	0.027041	0.12995
ENSG00000054148	6916.1	0.0130136	0.0537272	0.242217	0.808612	0.904699
ENSG00000054179	4.1613	-1.15467	0.525761	-2.1962	0.028078	NA
ENSG00000054219	21.4097	0.515039	0.287595	1.79085	0.0733178	0.233518
ENSG00000054267	3126.51	0.00788845	0.0415677	0.189774	0.849487	0.926364
ENSG00000054277	1048.25	-0.51983	0.155919	-3.33397	0.000856148	0.0238422
ENSG00000054282	723.726	-0.145829	0.0931743	-1.56512	0.117555	0.310146
ENSG00000054356	195.728	0.563838	0.368785	1.52891	0.126287	0.322698
ENSG00000054392	373.852	-0.0828959	0.0993314	-0.834539	0.403977	0.62513
ENSG00000054523	8012.77	0.206398	0.0711042	2.90276	0.00369894	0.0461763
ENSG00000054598	322.504	0.115871	0.365671	0.316873	0.75134	0.870812
ENSG00000054611	1115	0.286978	0.0715125	4.01298	5.99573e-05	0.00803165
ENSG00000054654	8343.72	0.180728	0.147043	1.22908	0.219043	0.441501
ENSG00000054690	480.009	0.564303	0.210082	2.68611	0.00722894	0.0655418
ENSG00000054793	2610.77	0.137818	0.0926821	1.48699	0.137016	0.337343
ENSG00000054796	0.372176	0.912401	1.45971	0.625054	0.531935	NA
ENSG00000054803	1.6246	-0.690195	0.903746	-0.763705	0.445043	NA
ENSG00000054938	19.0452	-0.153539	0.346897	-0.442605	0.658051	0.814841
ENSG00000054965	3604.74	0.237349	0.0804423	2.95055	0.00317204	0.0424339
ENSG00000054967	169.377	0.0541536	0.125847	0.430313	0.666968	0.821049
ENSG00000054983	2823.37	-0.0728318	0.0594632	-1.22482	0.220642	0.44341
ENSG00000055044	2168.78	-0.0638249	0.061306	-1.04109	0.297835	0.527771
ENSG00000055070	4283.81	0.356053	0.099924	3.56324	0.00036631	0.0164073
ENSG00000055118	4392.36	0.438497	0.117871	3.72016	0.000199097	0.0127311
ENSG00000055130	6114.84	0.0444553	0.0417062	1.06592	0.286462	0.516115
ENSG00000055147	1858.81	-0.190324	0.0672501	-2.8301	0.00465342	0.0522961
ENSG00000055163	4554.93	0.347287	0.14445	2.40421	0.0162075	0.0971394
ENSG00000055208	6662.78	0.220714	0.0925134	2.38575	0.0170444	0.0997763
ENSG00000055211	3580.99	0.0329124	0.0464212	0.708995	0.478328	0.685834
ENSG00000055332	3619.03	-0.096298	0.12146	-0.792834	0.427875	0.645487
ENSG00000055483	489.346	-0.00597985	0.0774678	-0.0771914	0.938471	0.970519
ENSG00000055609	4102.41	0.16309	0.0971463	1.67881	0.0931896	0.268489
ENSG00000055732	134.641	-0.4807	0.194922	-2.46612	0.0136586	0.0895862
ENSG00000055813	466.859	-0.103409	0.228262	-0.453027	0.650529	0.809896
ENSG00000055917	4275.33	0.0408145	0.0504444	0.809098	0.418459	0.636726
ENSG00000055950	2160.04	-0.0986618	0.0443351	-2.22537	0.0260566	0.127366
ENSG00000055955	32.5555	-0.676961	0.183784	-3.68346	0.00023009	0.0134382
ENSG00000055957	5.05344	-0.210329	0.30362	-0.692739	0.488474	NA
ENSG00000056050	1178.83	0.0514897	0.0657093	0.783598	0.433276	0.649737
ENSG00000056097	11033.6	0.0151549	0.0485753	0.311987	0.75505	0.873467
ENSG00000056277	424.535	-0.104937	0.0764073	-1.3734	0.169629	0.382494
ENSG00000056291	46.6113	-0.496859	0.332551	-1.49408	0.135154	0.334369
ENSG00000056487	119.521	-0.0982685	0.14561	-0.674877	0.499754	0.701506
ENSG00000056558	206.972	-0.19628	0.155063	-1.2658	0.205583	0.425197
ENSG00000056586	7121.45	0.0719517	0.0475307	1.51379	0.130079	0.327014
ENSG00000056736	303.437	0.149928	0.0854292	1.75499	0.0792608	0.244799
ENSG00000056972	946.045	0.0876821	0.133266	0.657949	0.510571	0.709096
ENSG00000056998	1554.95	-0.0851457	0.0939625	-0.906166	0.364848	0.590461
ENSG00000057019	21734.2	0.298785	0.159714	1.87075	0.0613804	0.210552
ENSG00000057149	0.192739	0.616278	2.59847	0.23717	0.812525	NA
ENSG00000057252	1685.65	-0.0377035	0.110726	-0.340511	0.733472	0.860252
ENSG00000057294	24235.7	0.312587	0.113536	2.75321	0.00590149	0.0590213
ENSG00000057468	16.0217	-0.245782	0.257856	-0.953178	0.3405	0.56875
ENSG00000057593	44.3625	-0.500029	0.286199	-1.74714	0.0806131	0.247216
ENSG00000057608	20589.2	-0.168413	0.0535143	-3.14707	0.00164914	0.0316864
ENSG00000057657	13.026	0.237002	0.328844	0.720713	0.471086	0.679558
ENSG00000057663	2428	-0.0453704	0.0448048	-1.01262	0.31124	0.54088
ENSG00000057704	927.003	-0.525989	0.294471	-1.78622	0.074064	0.235104
ENSG00000057757	2583.52	-0.0257158	0.0407185	-0.63155	0.527681	0.722741
ENSG00000057935	2179.19	-0.0329984	0.0424708	-0.776966	0.437179	0.652976
ENSG00000058056	3862.09	0.45547	0.152866	2.97953	0.00288688	0.0408346
ENSG00000058063	5289.36	-0.197678	0.0599348	-3.29822	0.000973007	0.0252212
ENSG00000058085	598.224	0.258908	0.336837	0.768644	0.442104	0.657123
ENSG00000058091	7521.04	0.0940228	0.074271	1.26594	0.205534	0.425197
ENSG00000058262	13773	-0.381707	0.14881	-2.56506	0.0103158	0.0785046
ENSG00000058272	11346.9	0.1378	0.0657457	2.09596	0.0360856	0.153688
ENSG00000058335	10.9111	0.00510669	0.318229	0.0160473	0.987197	0.993744
ENSG00000058404	919.842	-0.236722	0.225664	-1.049	0.294177	0.524302
ENSG00000058453	602.403	-0.375147	0.165653	-2.26465	0.0235342	0.120777
ENSG00000058600	717.93	0.133186	0.0579212	2.29943	0.0214805	0.114496
ENSG00000058668	13285.3	0.115269	0.167438	0.688427	0.491184	0.695809
ENSG00000058673	5341.99	0.0447705	0.056269	0.795651	0.426235	0.644204
ENSG00000058729	1935	-0.129015	0.0690742	-1.86777	0.0617946	0.21138
ENSG00000058799	1545.83	-0.0973365	0.0536635	-1.81383	0.0697039	0.226488
ENSG00000058804	2385.79	-0.113217	0.0768528	-1.47317	0.140705	0.342686
ENSG00000058866	56.7965	0.060396	0.214551	0.281499	0.778328	0.888194
ENSG00000059122	947.279	-0.132353	0.068243	-1.93944	0.0524483	0.191333
ENSG00000059145	372.789	-0.128128	0.0909829	-1.40827	0.159052	0.367161
ENSG00000059377	23.628	-0.375515	0.156618	-2.39765	0.0165008	0.098128
ENSG00000059378	585.393	0.145215	0.180075	0.806412	0.420005	0.638391
ENSG00000059573	5295.71	-0.490482	0.203674	-2.40817	0.0160327	0.0966919
ENSG00000059588	837.278	0.0337381	0.0960217	0.351359	0.725319	0.856236
ENSG00000059691	1824.32	0.00462368	0.0760498	0.060798	0.95152	0.977206
ENSG00000059728	751.292	-0.07335	0.0876265	-0.837075	0.40255	0.624375
ENSG00000059758	2937.92	0.0808956	0.053947	1.49954	0.133734	0.332446
ENSG00000059769	674.763	-0.040695	0.0840356	-0.484259	0.628202	0.793883
ENSG00000059804	8372.09	-0.0305249	0.164378	-0.185699	0.852681	0.928247
ENSG00000059915	1101.37	-0.358384	0.173748	-2.06266	0.039145	0.161836
ENSG00000060069	695.541	0.270044	0.0790022	3.41818	0.000630408	0.021035
ENSG00000060138	4653.98	0.141963	0.104427	1.35944	0.174006	0.387544
ENSG00000060140	11.0452	-0.0636661	0.279204	-0.228027	0.819625	0.909944
ENSG00000060237	8771.55	0.418082	0.163368	2.55915	0.010493	0.0788142
ENSG00000060303	0.166531	0.0449151	1.40769	0.0319069	0.974546	NA
ENSG00000060339	3627.58	-0.110882	0.0589632	-1.88054	0.0600348	0.208233
ENSG00000060491	1613.9	-0.0574735	0.0952489	-0.603404	0.54624	0.736457
ENSG00000060558	0.647747	-0.341334	0.996713	-0.34246	0.732005	NA
ENSG00000060566	1.52914	-0.017671	1.15448	-0.0153064	0.987788	NA
ENSG00000060642	460.447	-0.268915	0.090223	-2.98056	0.00287724	0.0408346
ENSG00000060656	2504.34	-0.259352	0.164754	-1.57418	0.115445	0.306466
ENSG00000060688	2159.17	-0.148302	0.0665748	-2.2276	0.0259069	0.12691
ENSG00000060709	94.3792	-0.40209	0.27992	-1.43644	0.150876	0.357248
ENSG00000060718	15939.9	-1.17414	0.460633	-2.54897	0.0108043	0.0800163
ENSG00000060749	3096.23	-0.0197731	0.0911023	-0.217043	0.828175	0.915141
ENSG00000060762	2034.14	0.141921	0.126153	1.12499	0.260593	0.487694
ENSG00000060971	1924.44	-0.10126	0.109916	-0.921251	0.356919	0.583431
ENSG00000060982	15644.1	-0.840603	0.317853	-2.64463	0.00817811	0.0695882
ENSG00000061273	1375.47	-0.0490645	0.113799	-0.431151	0.666359	0.820854
ENSG00000061337	637.357	-0.229575	0.226015	-1.01575	0.309747	0.53943
ENSG00000061455	726.424	0.0532475	0.173613	0.306702	0.75907	0.875499
ENSG00000061492	1.57009	-0.540229	0.900808	-0.599717	0.548695	NA
ENSG00000061656	255.372	0.338816	0.362343	0.935069	0.349753	0.577166
ENSG00000061676	22317.1	-0.0126297	0.0551638	-0.228949	0.818909	0.909788
ENSG00000061794	3686.02	-0.00980712	0.0418152	-0.234535	0.81457	0.907704
ENSG00000061918	2443.42	-0.0466894	0.127031	-0.367543	0.713214	0.848552
ENSG00000061936	1171.92	0.146772	0.0741001	1.98072	0.0476222	0.181282
ENSG00000061938	905.24	0.101596	0.0952561	1.06656	0.286172	0.515795
ENSG00000061987	3135.25	-0.146415	0.0677488	-2.16115	0.0306836	0.139279
ENSG00000062038	5504.31	0.472105	0.165991	2.84416	0.00445286	0.0509787
ENSG00000062096	4.48202	-0.0478319	0.329314	-0.145247	0.884516	NA
ENSG00000062194	5306.02	-0.0997361	0.0519131	-1.92121	0.0547049	0.196813
ENSG00000062282	298.433	0.0434054	0.149913	0.289537	0.77217	0.884243
ENSG00000062370	683.891	-0.0571656	0.0719377	-0.794655	0.426814	0.644471
ENSG00000062485	6255.86	0.308254	0.128722	2.39472	0.016633	0.0986711
ENSG00000062524	32.4196	-0.0855661	0.202005	-0.423583	0.67187	0.824208
ENSG00000062582	2443.65	-0.0755333	0.0520236	-1.4519	0.146529	0.351639
ENSG00000062598	2115.86	0.0892762	0.0671786	1.32894	0.183868	0.400184
ENSG00000062650	4762.1	0.0174003	0.04178	0.416475	0.677062	0.82715
ENSG00000062716	4410.22	-0.295956	0.0832854	-3.55352	0.000380118	0.016655
ENSG00000062725	6102.16	-0.194394	0.0792113	-2.45412	0.0141232	0.0908569
ENSG00000062822	1587.7	0.0677854	0.0869632	0.779472	0.435702	0.652042
ENSG00000063015	36.9211	0.196706	0.189849	1.03612	0.300147	0.530205
ENSG00000063046	54867.7	-0.0418688	0.0505364	-0.828488	0.407394	0.627908
ENSG00000063127	86.9711	0.00661364	0.127991	0.0516726	0.95879	0.980699
ENSG00000063169	78.3059	0.213682	0.125113	1.70791	0.0876532	0.259605
ENSG00000063176	288.279	0.0272321	0.0943319	0.288684	0.772823	0.884769
ENSG00000063177	24370.3	-0.105665	0.0629381	-1.67887	0.0931772	0.268489
ENSG00000063180	384.546	-0.143806	0.153764	-0.935242	0.349663	0.57707
ENSG00000063241	2318.08	0.00428585	0.0817943	0.0523979	0.958212	0.980372
ENSG00000063244	3147.01	0.108478	0.0751263	1.44394	0.148757	0.354774
ENSG00000063245	1672.85	0.183766	0.0757617	2.42558	0.0152841	0.0946402
ENSG00000063322	1649.27	0.0590333	0.0618038	0.955172	0.339491	0.567864
ENSG00000063438	97.7851	-0.128348	0.228797	-0.560968	0.57482	0.758273
ENSG00000063515	0.0413479	-0.0360743	3.0018	-0.0120176	0.990412	NA
ENSG00000063587	872.461	0.0356902	0.0800827	0.445666	0.655838	0.813379
ENSG00000063601	1560.09	0.155862	0.0598635	2.60363	0.00922421	0.0739501
ENSG00000063660	11827.3	0.523474	0.151852	3.44727	0.00056629	0.0199708
ENSG00000063761	289.609	0.105726	0.0740161	1.42842	0.153172	0.359843
ENSG00000063854	2327.29	0.163092	0.0825267	1.97623	0.0481287	0.182366
ENSG00000063978	3300.71	0.165397	0.0461501	3.58389	0.000338519	0.015954
ENSG00000064012	286.031	-0.600251	0.233891	-2.56637	0.0102768	0.0783687
ENSG00000064042	2329.8	-0.505477	0.230541	-2.19257	0.0283385	0.133482
ENSG00000064102	1684.6	0.19569	0.0789202	2.47959	0.0131534	0.0880992
ENSG00000064115	2860.43	-0.259797	0.0889937	-2.91928	0.00350846	0.0449946
ENSG00000064195	3.11494	0.0196823	0.38428	0.0512186	0.959151	NA
ENSG00000064199	214.169	-0.0326199	0.0997557	-0.326998	0.743669	0.866677
ENSG00000064201	289.953	0.370496	0.267334	1.38589	0.165781	0.376442
ENSG00000064205	10.7192	0.0337212	0.157656	0.213891	0.830632	0.916752
ENSG00000064218	0.247232	-0.157517	1.57551	-0.0999788	0.920361	NA
ENSG00000064225	2293.97	0.158487	0.219903	0.720712	0.471087	0.679558
ENSG00000064270	20.9771	-0.229671	0.23659	-0.970756	0.33167	0.560794
ENSG00000064300	520.268	0.206708	0.355126	0.58207	0.56052	0.7465
ENSG00000064309	1813.28	-0.396366	0.242573	-1.63401	0.102258	0.28477
ENSG00000064313	2163.21	-0.107087	0.0547131	-1.95724	0.0503194	0.186935
ENSG00000064393	3276.35	0.486207	0.174841	2.78085	0.0054217	0.0567872
ENSG00000064419	4122.6	0.1217	0.042365	2.87266	0.00407026	0.0483165
ENSG00000064489	81.4443	0.00305784	0.188253	0.0162433	0.98704	0.993646
ENSG00000064490	1765.74	-0.0247735	0.0574679	-0.431084	0.666407	0.820854
ENSG00000064545	900.71	0.0208079	0.0913165	0.227866	0.819751	0.909944
ENSG00000064547	148.709	-0.256359	0.199619	-1.28424	0.199058	0.417692
ENSG00000064601	3090.39	0.171282	0.113123	1.51413	0.129993	0.326974
ENSG00000064607	5512.13	0.195388	0.0605793	3.22532	0.00125833	0.0286379
ENSG00000064651	1599.74	-0.0663538	0.0871656	-0.761238	0.446515	0.660397
ENSG00000064652	1608.89	0.210117	0.0742328	2.83051	0.00464734	0.0522899
ENSG00000064655	43.5809	0.0423506	0.350218	0.120926	0.903749	0.954218
ENSG00000064666	7569.38	0.0505955	0.173144	0.292217	0.770121	0.882998
ENSG00000064687	821.109	0.262017	0.143332	1.82805	0.0675425	0.222676
ENSG00000064692	2365.57	-0.0919244	0.152506	-0.602761	0.546668	0.736597
ENSG00000064703	1711.24	0.065139	0.0643429	1.01237	0.31136	0.54099
ENSG00000064726	11118.3	0.0972641	0.079719	1.22009	0.222432	0.445446
ENSG00000064763	516.443	0.0419534	0.132883	0.315718	0.752217	0.871011
ENSG00000064787	12.1024	0.129567	0.256925	0.504301	0.61405	0.784916
ENSG00000064835	1.44519	0.165577	0.522977	0.316605	0.751543	NA
ENSG00000064886	9.35086	-0.18362	0.296375	-0.619554	0.535551	0.728518
ENSG00000064932	426.752	0.241677	0.128108	1.88651	0.0592265	0.206404
ENSG00000064933	1413.94	-0.110972	0.0548848	-2.02191	0.0431857	0.171044
ENSG00000064961	2374.94	-0.110699	0.0475587	-2.32763	0.0199319	0.109644
ENSG00000064989	383.657	-0.0549782	0.218362	-0.251775	0.801215	0.900691
ENSG00000064995	2284.96	-0.0873814	0.0492766	-1.77328	0.0761819	0.239067
ENSG00000064999	1041.71	0.17122	0.101196	1.69197	0.0906519	0.264238
ENSG00000065000	4684.83	0.261967	0.0892684	2.9346	0.00333982	0.0436556
ENSG00000065029	1342.56	0.0917709	0.0814512	1.1267	0.259871	0.487095
ENSG00000065054	761.042	-0.0234647	0.13436	-0.17464	0.861363	0.932609
ENSG00000065057	508.441	-0.0900669	0.0989112	-0.910583	0.362515	0.58797
ENSG00000065060	2759.39	0.208928	0.0803337	2.60075	0.00930199	0.0742507
ENSG00000065135	5560.12	-0.368678	0.111588	-3.30393	0.000953401	0.0250634
ENSG00000065150	11262.8	-0.000806484	0.0600879	-0.0134217	0.989291	0.994685
ENSG00000065154	3612.16	-0.630593	0.198109	-3.18306	0.00145729	0.0301978
ENSG00000065183	2003.24	-0.154001	0.066927	-2.30102	0.0213904	0.114221
ENSG00000065243	4373.5	0.112508	0.0814495	1.38132	0.16718	0.378589
ENSG00000065268	1290.2	0.0578138	0.0926395	0.624072	0.53258	0.726452
ENSG00000065308	1431.7	-0.0193816	0.123645	-0.156752	0.875441	0.93978
ENSG00000065320	904.867	0.62765	0.249727	2.51334	0.0119593	0.0841551
ENSG00000065325	234.233	-1.11031	0.565234	-1.96434	0.0494911	0.185016
ENSG00000065328	690.35	0.039331	0.10769	0.365224	0.714944	0.849288
ENSG00000065357	407.858	-0.260357	0.0874747	-2.97637	0.00291684	0.0409838
ENSG00000065361	1224.22	0.284309	0.225196	1.26249	0.206771	0.426702
ENSG00000065371	3.03562	-0.511266	0.341378	-1.49765	0.134223	NA
ENSG00000065413	304.043	-0.6575	0.24701	-2.66184	0.00777159	0.0678194
ENSG00000065427	8203.19	-0.0260992	0.033453	-0.780175	0.435288	0.651795
ENSG00000065457	724.972	-0.151823	0.0753744	-2.01425	0.0439832	0.172992
ENSG00000065485	1114.26	-0.529707	0.244113	-2.16993	0.0300125	0.137431
ENSG00000065491	680.77	0.243152	0.0933784	2.60394	0.00921598	0.073947
ENSG00000065518	4062.38	0.166314	0.0725655	2.29191	0.0219109	0.115848
ENSG00000065526	874.042	0.145608	0.126278	1.15308	0.24888	0.474786
ENSG00000065534	9215.86	-1.2874	0.325746	-3.95214	7.74546e-05	0.00907407
ENSG00000065548	4247.7	-0.00671933	0.0501914	-0.133874	0.893502	0.949372
ENSG00000065559	5506.63	-0.040068	0.0452592	-0.885302	0.375994	0.600001
ENSG00000065600	431.742	-0.107513	0.117927	-0.911688	0.361933	0.587389
ENSG00000065609	478.105	0.559437	0.231886	2.41255	0.0158413	0.0960737
ENSG00000065613	10886.7	-0.00685817	0.0870247	-0.0788072	0.937186	0.9699
ENSG00000065615	1189.86	0.00445684	0.0942407	0.0472921	0.96228	0.98208
ENSG00000065618	44.7464	0.409689	0.308842	1.32653	0.184663	0.400913
ENSG00000065621	135.321	-0.0115605	0.109835	-0.105254	0.916175	0.959737
ENSG00000065665	1301.89	0.253342	0.103035	2.45879	0.0139406	0.0904018
ENSG00000065675	86.3876	-0.111505	0.1909	-0.584099	0.559154	0.745867
ENSG00000065717	817.261	0.232131	0.117339	1.97829	0.0478961	0.181872
ENSG00000065802	2834.87	0.163446	0.0587274	2.78314	0.00538363	0.0565187
ENSG00000065809	1255.73	-0.269721	0.136432	-1.97696	0.0480456	0.182258
ENSG00000065833	877.981	-0.170788	0.188675	-0.905198	0.36536	0.590705
ENSG00000065882	7933.42	0.292517	0.0932975	3.13532	0.00171669	0.032379
ENSG00000065883	2706.19	0.0386756	0.0574702	0.672968	0.500968	0.702187
ENSG00000065911	10427.2	-0.693192	0.254965	-2.71877	0.00655244	0.0622737
ENSG00000065923	2330.39	-0.195688	0.14112	-1.38668	0.165539	0.376207
ENSG00000065970	630.886	0.311622	0.134759	2.31243	0.020754	0.112287
ENSG00000065978	48779.8	0.0763494	0.0775591	0.984403	0.324917	0.555125
ENSG00000065989	25.323	-0.201093	0.233968	-0.85949	0.39007	0.613328
ENSG00000066027	4680.56	0.234921	0.123319	1.90499	0.0567813	0.201246
ENSG00000066032	108.85	0.396186	0.277973	1.42527	0.154079	0.360966
ENSG00000066044	3548.77	0.0309742	0.0465459	0.665455	0.50576	0.705457
ENSG00000066056	66.4443	0.558228	0.270198	2.066	0.0388287	0.161022
ENSG00000066084	5297.78	0.326116	0.0996427	3.27285	0.00106469	0.0264465
ENSG00000066117	1153.42	0.0406076	0.0677852	0.599063	0.549131	0.738831
ENSG00000066135	3430.57	0.233788	0.0750238	3.11618	0.00183211	0.0332974
ENSG00000066136	3503.72	0.219551	0.087453	2.51051	0.0120558	0.0843815
ENSG00000066185	52.5436	0.150568	0.229083	0.657263	0.511012	0.70944
ENSG00000066230	147.972	-0.166046	0.165202	-1.00511	0.314845	0.544513
ENSG00000066248	32.2191	0.354435	0.243439	1.45595	0.145406	0.35008
ENSG00000066279	3920.83	-0.0977261	0.109561	-0.891982	0.372403	0.597004
ENSG00000066294	12.4227	-0.0555851	0.170013	-0.326945	0.743709	0.866677
ENSG00000066322	1187.51	-0.211089	0.143484	-1.47117	0.141245	0.343575
ENSG00000066336	0.580006	0.322551	0.789937	0.408325	0.683035	NA
ENSG00000066379	89.2393	-0.316983	0.131699	-2.40686	0.0160902	0.0968313
ENSG00000066382	1781.73	-0.111598	0.150578	-0.74113	0.458615	0.669882
ENSG00000066405	28.0159	-0.550872	0.135821	-4.05586	4.99497e-05	0.00764577
ENSG00000066422	1873.72	-0.122903	0.0523475	-2.34782	0.0188835	0.106206
ENSG00000066427	1966.96	0.0476896	0.0535107	0.891218	0.372812	0.597288
ENSG00000066455	3031.21	-0.163175	0.0869236	-1.87722	0.0604876	0.209115
ENSG00000066468	3022.65	-0.96274	0.270933	-3.55342	0.000380254	0.016655
ENSG00000066557	2061.63	-0.0431659	0.0508367	-0.849108	0.395821	0.618222
ENSG00000066583	3802.01	0.406945	0.136722	2.97643	0.00291621	0.0409838
ENSG00000066629	1516.45	0.0797672	0.1211	0.658691	0.510094	0.708542
ENSG00000066651	865.686	-0.273796	0.0756459	-3.61944	0.000295245	0.0150687
ENSG00000066654	3114.6	-0.148303	0.0620872	-2.38862	0.0169119	0.0994447
ENSG00000066697	1521.07	0.0596682	0.0458507	1.30136	0.193136	0.411039
ENSG00000066735	1463.02	0.00662232	0.107106	0.0618298	0.950698	0.976888
ENSG00000066739	2263.91	-0.0487958	0.0569737	-0.856463	0.391742	0.614728
ENSG00000066777	4320.19	0.0534061	0.0537294	0.993982	0.320232	0.550374
ENSG00000066813	40.464	-0.0949142	0.1861	-0.510018	0.610039	0.782279
ENSG00000066827	892.061	-0.0877784	0.149413	-0.587488	0.556876	0.744612
ENSG00000066855	720.363	-0.186091	0.0707907	-2.62875	0.00856999	0.0714244
ENSG00000066923	151.921	0.00324029	0.11766	0.0275395	0.978029	0.988884
ENSG00000066926	1922	0.040012	0.0654267	0.611555	0.540832	0.732769
ENSG00000066933	4960.76	-0.104604	0.0709991	-1.47332	0.140665	0.342644
ENSG00000067048	3391.76	0.164303	2.96502	0.0554138	0.955809	0.979342
ENSG00000067057	33390.4	0.66668	0.19384	3.43933	0.000583155	0.0201546
ENSG00000067064	4068.28	-0.198551	0.114955	-1.7272	0.0841313	0.253422
ENSG00000067066	1125.53	-0.359233	0.245231	-1.46488	0.142955	0.345972
ENSG00000067082	3261.02	-0.153072	0.115564	-1.32456	0.185315	0.401809
ENSG00000067113	1439.56	-0.362266	0.101213	-3.57926	0.000344575	0.015954
ENSG00000067141	3122.71	-0.0746337	0.15709	-0.4751	0.634715	0.798077
ENSG00000067167	11400.9	-0.683846	0.196974	-3.47176	0.000517066	0.019093
ENSG00000067177	854.449	0.021485	0.0815106	0.263585	0.7921	0.89623
ENSG00000067182	1390.16	-0.243088	0.187577	-1.29594	0.194995	0.413051
ENSG00000067191	732.182	0.216316	0.140754	1.53684	0.124333	0.319473
ENSG00000067208	4315.35	-0.206233	0.0625226	-3.29854	0.000971885	0.0252212
ENSG00000067221	547.779	-0.273563	0.100857	-2.71237	0.00668031	0.0629003
ENSG00000067225	59226.5	0.226971	0.150239	1.51073	0.130856	0.328082
ENSG00000067248	3218.01	-0.164419	0.072751	-2.26002	0.0238198	0.121665
ENSG00000067334	2645.34	0.0133041	0.0508195	0.261791	0.793482	0.897005
ENSG00000067365	715.5	-0.058902	0.0675721	-0.871691	0.383377	0.60679
ENSG00000067369	7897.8	-0.0716536	0.0408211	-1.75531	0.0792069	0.244793
ENSG00000067445	3759.43	-0.126239	0.0830105	-1.52076	0.12832	0.324862
ENSG00000067533	2139.13	-0.00514308	0.0702036	-0.0732595	0.9416	0.972111
ENSG00000067560	21023.4	-0.18233	0.0861379	-2.11672	0.0342835	0.149696
ENSG00000067596	2570.38	0.0590405	0.0622503	0.948437	0.342907	0.571227
ENSG00000067601	82.425	0.0152058	0.0834814	0.182146	0.855468	0.929603
ENSG00000067606	1480.21	0.257802	0.101267	2.54575	0.0109043	0.0802934
ENSG00000067646	951.301	-0.149351	2.97174	-0.0502571	0.959917	0.981358
ENSG00000067704	9106.18	0.167517	0.0799448	2.0954	0.0361351	0.153828
ENSG00000067715	289.348	0.254616	0.211256	1.20525	0.228106	0.452025
ENSG00000067798	933.195	-0.0722994	0.12613	-0.573215	0.566499	0.750808
ENSG00000067829	1373.43	0.240575	0.0653428	3.68173	0.000231653	0.0134534
ENSG00000067836	3456.17	0.116727	0.109575	1.06528	0.286751	0.516484
ENSG00000067840	557.635	-0.381921	0.251172	-1.52055	0.128372	0.324862
ENSG00000067842	5.32975	0.579415	0.325056	1.78251	0.0746661	0.235969
ENSG00000067900	5003.24	0.0931382	0.0718014	1.29716	0.194575	0.41267
ENSG00000067955	2933.52	0.076597	0.0510047	1.50177	0.133158	0.331891
ENSG00000067992	764.682	0.287115	0.190597	1.5064	0.131965	0.329949
ENSG00000068001	2840.13	-0.0525157	0.0712231	-0.737341	0.460915	0.671422
ENSG00000068024	481.712	0.0118154	0.115093	0.10266	0.918233	0.960578
ENSG00000068028	727.985	-0.202624	0.107457	-1.88563	0.0593455	0.206682
ENSG00000068078	346.363	-0.805441	0.30978	-2.60005	0.00932113	0.0742791
ENSG00000068079	234.832	-0.162659	0.220783	-0.736734	0.461284	0.671702
ENSG00000068097	1221.98	0.094065	0.0501616	1.87524	0.0607598	0.209577
ENSG00000068120	675.288	0.21804	0.087228	2.49966	0.0124314	0.085735
ENSG00000068137	1049.87	0.122597	0.0824464	1.48699	0.137018	0.337343
ENSG00000068305	14333	0.343973	0.182483	1.88496	0.0594355	0.206858
ENSG00000068308	1857.97	0.107921	0.0534434	2.01936	0.0434501	0.171594
ENSG00000068323	1135.69	-0.165001	0.106697	-1.54645	0.121995	0.316222
ENSG00000068354	413.605	0.492857	0.135687	3.63231	0.000280895	0.0148559
ENSG00000068366	4678.32	0.122375	0.0958334	1.27695	0.20162	0.421235
ENSG00000068383	8140.53	0.127571	0.0744121	1.71439	0.086458	0.257285
ENSG00000068394	988.361	0.0739952	0.0540748	1.36838	0.171192	0.38444
ENSG00000068400	1287.94	0.098902	0.0540768	1.82892	0.0674117	0.222507
ENSG00000068438	1313.59	-0.0311531	0.0867278	-0.359206	0.719441	0.851763
ENSG00000068489	1203.84	0.006667	0.100752	0.0661726	0.94724	0.975665
ENSG00000068615	1746.54	0.332287	0.160289	2.07305	0.0381678	0.159339
ENSG00000068650	2663.14	0.580089	0.17301	3.35292	0.000799645	0.0231834
ENSG00000068654	1589.83	0.364781	0.092942	3.92483	8.6792e-05	0.00917065
ENSG00000068697	9168.07	-0.144984	0.0965831	-1.50113	0.133321	0.332116
ENSG00000068724	358.535	-0.324787	0.11678	-2.7812	0.00541591	0.0567635
ENSG00000068745	2667.83	-0.120817	0.0668437	-1.80746	0.070691	0.228107
ENSG00000068781	222.882	-0.016458	0.304755	-0.054004	0.956932	0.979641
ENSG00000068784	1471.73	-0.125117	0.0608096	-2.05752	0.039636	0.163021
ENSG00000068796	2055.47	-0.171638	0.0631306	-2.71878	0.00655226	0.0622737
ENSG00000068831	423.149	-0.0638241	0.1958	-0.325966	0.74445	0.867107
ENSG00000068878	2829.78	-0.0403438	0.0916777	-0.440061	0.659893	0.815955
ENSG00000068885	2897.61	-0.00110404	0.0506438	-0.0218	0.982607	0.991032
ENSG00000068903	726.911	-0.142176	0.123611	-1.15019	0.250067	0.47616
ENSG00000068912	4480.46	-0.270993	0.100722	-2.6905	0.0071345	0.0650757
ENSG00000068971	909.591	0.371532	0.139476	2.66378	0.00772675	0.0676433
ENSG00000068976	2508.14	0.534712	0.231665	2.30812	0.0209924	0.113011
ENSG00000068985	0.0139606	0.112418	3.0018	0.0374504	0.970126	NA
ENSG00000069011	328.038	-1.55824	0.374873	-4.15672	3.22855e-05	0.00658338
ENSG00000069018	1.61317	-0.227019	0.810489	-0.280102	0.779399	NA
ENSG00000069020	1693.29	-0.053771	0.103311	-0.520479	0.60273	0.777273
ENSG00000069122	32.5544	0.163202	0.357247	0.456833	0.647791	0.808138
ENSG00000069188	1313.78	0.364769	0.144064	2.53198	0.011342	0.0821423
ENSG00000069206	1.84284	0.111117	0.519253	0.213994	0.830551	NA
ENSG00000069248	5286.38	0.0359638	0.046289	0.776941	0.437193	0.652976
ENSG00000069275	35596.6	-0.0161036	0.0542723	-0.296718	0.766682	0.880154
ENSG00000069329	12322.4	0.0267285	0.0569468	0.46936	0.638813	0.800949
ENSG00000069345	7187.42	0.0114341	0.0370981	0.308213	0.75792	0.875077
ENSG00000069399	56.1016	-0.109027	0.189077	-0.576624	0.564193	0.749372
ENSG00000069424	104.916	-0.14137	0.122022	-1.15856	0.246634	0.47217
ENSG00000069431	1255.49	0.0942765	0.294299	0.320343	0.748709	0.869749
ENSG00000069482	18.4213	0.36577	0.362562	1.00885	0.313047	0.542753
ENSG00000069493	362.361	-0.265879	0.133423	-1.99275	0.0462886	0.177826
ENSG00000069509	524.018	-0.00768736	0.0703049	-0.109343	0.91293	0.958199
ENSG00000069535	310.936	0.556723	0.275361	2.02179	0.0431982	0.171044
ENSG00000069667	1159.35	0.173708	0.199415	0.87109	0.383705	0.6071
ENSG00000069696	4.97527	0.314859	0.278476	1.13065	0.258203	NA
ENSG00000069702	2249.46	-0.474803	0.304062	-1.56153	0.118398	0.311608
ENSG00000069712	170.111	-0.0545148	0.266762	-0.204357	0.838074	0.920152
ENSG00000069764	12.3298	-0.246662	0.138	-1.78741	0.0738715	0.234758
ENSG00000069812	10.795	-0.303819	0.31598	-0.961513	0.336294	0.565253
ENSG00000069849	2210.72	-0.107517	0.0884716	-1.21527	0.224263	0.447669
ENSG00000069869	2487.19	-0.0516004	0.078582	-0.656645	0.511409	0.709756
ENSG00000069943	277.867	-0.202446	0.0799601	-2.53184	0.0113465	0.0821423
ENSG00000069956	7948.67	-0.310537	0.104111	-2.98275	0.00285668	0.0406402
ENSG00000069966	1711.78	0.284315	0.0785588	3.61913	0.000295593	0.0150687
ENSG00000069974	671.27	-0.13465	0.0938514	-1.43471	0.151369	0.357882
ENSG00000069998	1970.86	-0.0258024	0.135164	-0.190896	0.848607	0.925965
ENSG00000070010	2239.52	-0.125673	0.0900402	-1.39574	0.162791	0.372234
ENSG00000070018	1807.58	0.000912172	0.0699816	0.0130345	0.9896	0.994685
ENSG00000070019	18.1959	0.158295	0.313055	0.505647	0.613105	0.784299
ENSG00000070031	1.57571	-0.526895	0.433542	-1.21533	0.224241	NA
ENSG00000070047	129.699	-0.012947	0.877305	-0.0147577	0.988226	0.994288
ENSG00000070061	3701	0.125763	0.0629696	1.9972	0.0458031	0.176949
ENSG00000070081	3954.3	-0.136342	0.0962825	-1.41606	0.156758	0.364201
ENSG00000070087	10441.3	-0.239355	0.0734021	-3.26087	0.00111071	0.0270396
ENSG00000070159	606.793	0.576852	0.170404	3.38519	0.000711279	0.0219754
ENSG00000070182	2767.32	0.667884	0.22159	3.01405	0.00257786	0.0388096
ENSG00000070190	63.7919	-0.826966	0.341911	-2.41866	0.0155778	0.0952151
ENSG00000070193	611.536	-0.0969123	0.206285	-0.469799	0.638499	0.800737
ENSG00000070214	2595.27	-0.157687	0.0825184	-1.91094	0.0560129	0.199138
ENSG00000070269	838.268	-0.14078	0.0824031	-1.70843	0.0875573	0.259463
ENSG00000070366	1586.22	0.176081	0.0801299	2.19745	0.0279882	0.132347
ENSG00000070367	6146.98	0.108253	0.0594609	1.82058	0.0686703	0.224882
ENSG00000070371	501.718	-0.0692498	0.128643	-0.538309	0.590363	0.769009
ENSG00000070388	5.46449	0.607018	0.272735	2.22567	0.0260362	0.12735
ENSG00000070404	2915.97	-0.0711198	0.183584	-0.387397	0.698462	0.840536
ENSG00000070413	3927.33	0.184906	0.0644896	2.86723	0.00414083	0.0489327
ENSG00000070423	1002.4	0.149611	0.0805053	1.8584	0.0631126	0.213856
ENSG00000070444	221.432	0.00212507	0.101364	0.0209648	0.983274	0.991486
ENSG00000070476	958.075	0.32355	0.0901782	3.58789	0.000333361	0.015954
ENSG00000070495	1344.58	0.256936	0.101768	2.52473	0.0115789	0.0829735
ENSG00000070501	1201.58	0.0518262	0.0665617	0.778619	0.436204	0.65229
ENSG00000070526	13.1909	0.0585295	0.271919	0.215246	0.829576	0.916137
ENSG00000070540	3750.24	-0.206515	0.111016	-1.86023	0.0628533	0.213352
ENSG00000070601	43.552	0.0382081	0.172036	0.222093	0.824241	0.912608
ENSG00000070610	4759.78	0.133907	0.0796788	1.68059	0.092843	0.267857
ENSG00000070614	5219.93	0.0888558	0.1085	0.818951	0.412815	0.632121
ENSG00000070669	4572.48	-0.844049	0.302273	-2.79234	0.00523291	0.0556721
ENSG00000070718	1712.39	-0.10001	0.067517	-1.48126	0.138538	0.339348
ENSG00000070729	28.8234	-0.339415	0.304417	-1.11497	0.264864	0.492431
ENSG00000070731	15.418	0.155067	0.321207	0.482765	0.629263	0.79473
ENSG00000070748	9.1832	-0.169649	0.348941	-0.486184	0.626837	0.792963
ENSG00000070756	10806.2	0.234325	0.111144	2.1083	0.0350047	0.15087
ENSG00000070759	200.81	-0.343888	0.144614	-2.37797	0.0174084	0.101069
ENSG00000070761	4312.63	0.149272	0.0883843	1.6889	0.0912386	0.265527
ENSG00000070770	2467.61	0.266254	0.0815689	3.26417	0.00109787	0.0269
ENSG00000070778	4063.86	0.436232	0.131902	3.30724	0.000942215	0.0248441
ENSG00000070785	1453.43	-0.17609	0.0580561	-3.0331	0.00242056	0.0376459
ENSG00000070808	1884.88	0.185554	0.184735	1.00444	0.315169	0.544631
ENSG00000070814	1364.31	0.330916	0.101524	3.25949	0.00111611	0.0270396
ENSG00000070831	22675.2	-0.0856538	0.047281	-1.81159	0.0700494	0.227088
ENSG00000070882	708.337	0.162025	0.114852	1.41073	0.158326	0.36629
ENSG00000070886	8.32459	0.115925	0.363946	0.318522	0.750089	0.870148
ENSG00000070915	4.16766	0.936918	0.590994	1.58532	0.112893	NA
ENSG00000070950	680.121	0.0729256	0.0695689	1.04825	0.294523	0.524562
ENSG00000070961	3908.98	-0.354718	0.150327	-2.35964	0.0182925	0.104062
ENSG00000070985	15.1723	-0.647589	0.25934	-2.49706	0.0125228	0.086074
ENSG00000071051	2291.84	0.0531262	0.0624517	0.850676	0.394949	0.61754
ENSG00000071054	14295.2	0.401135	0.140448	2.85612	0.0042886	0.049971
ENSG00000071073	579.352	-0.102615	0.146156	-0.702096	0.482619	0.688986
ENSG00000071082	35219.7	-0.25478	0.0849786	-2.99816	0.00271611	0.0395918
ENSG00000071127	16307.6	0.0780664	0.0887319	0.879801	0.378967	0.602513
ENSG00000071189	4599.2	-0.0205403	0.0648515	-0.316728	0.75145	0.870812
ENSG00000071203	0.386267	0.977285	1.11454	0.876852	0.380567	NA
ENSG00000071205	2647.45	0.168722	0.074817	2.25513	0.0241253	0.122441
ENSG00000071242	3238.54	0.0278554	0.072928	0.381957	0.702493	0.843166
ENSG00000071243	909.868	-0.00747897	0.0827295	-0.0904028	0.927967	0.96493
ENSG00000071246	4748.4	0.0256395	0.133562	0.191967	0.847768	0.925534
ENSG00000071282	3937.04	-0.684109	0.321056	-2.13081	0.0331047	0.146448
ENSG00000071462	2284.99	0.148266	0.0519422	2.85444	0.00431123	0.0501392
ENSG00000071537	6183.23	-0.000879784	0.103959	-0.00846278	0.993248	0.996778
ENSG00000071539	865.323	-0.0669444	0.105821	-0.632619	0.526982	0.722197
ENSG00000071553	3833.08	0.19502	0.0883869	2.20644	0.0273532	0.130648
ENSG00000071564	3404.58	-0.0396295	0.091504	-0.43309	0.664949	0.819774
ENSG00000071575	2201.72	0.354565	0.107675	3.29293	0.000991506	0.0254848
ENSG00000071626	2732.98	0.0951061	0.0461292	2.06173	0.0392331	0.162054
ENSG00000071655	4507.52	0.00349354	0.0710254	0.0491873	0.96077	0.981358
ENSG00000071677	0	NA	NA	NA	NA	NA
ENSG00000071794	7178.89	0.157381	0.0734644	2.14228	0.0321709	0.143685
ENSG00000071859	2682.87	0.0916199	0.0435951	2.10161	0.0355875	0.152309
ENSG00000071889	2674.29	0.160111	0.0834048	1.91968	0.0548982	0.197122
ENSG00000071894	2740.3	-0.00260734	0.0828518	-0.0314699	0.974895	0.987671
ENSG00000071909	37.4117	-0.518602	0.180859	-2.86744	0.00413809	0.0489318
ENSG00000071967	3056.5	-0.64916	0.349625	-1.85673	0.063349	0.214117
ENSG00000071991	7.28687	0.154693	0.327144	0.47286	0.636313	0.799036
ENSG00000071994	2535.52	-0.00640641	0.0506515	-0.12648	0.899352	0.95195
ENSG00000072041	92.6862	-0.445231	0.341973	-1.30195	0.192934	0.410996
ENSG00000072042	4262.86	-0.0149808	0.0663973	-0.225624	0.821494	0.910722
ENSG00000072062	1036.31	0.474917	0.167796	2.83033	0.00465002	0.0522899
ENSG00000072071	1602.61	0.252459	0.0985562	2.56158	0.0104199	0.0787504
ENSG00000072080	24.1339	-0.0424471	0.186335	-0.227799	0.819802	0.909944
ENSG00000072110	11371.1	0.32034	0.164856	1.94316	0.0519974	0.190546
ENSG00000072121	1816.33	0.143532	0.0719009	1.99625	0.0459066	0.177137
ENSG00000072133	1025.34	-0.0753435	0.120456	-0.625485	0.531653	0.72588
ENSG00000072134	2758.75	0.139626	0.0535018	2.60975	0.00906097	0.0734345
ENSG00000072135	338.664	0.0389371	0.150127	0.259361	0.795357	0.897908
ENSG00000072163	833.941	0.277016	0.114373	2.42204	0.0154337	0.094949
ENSG00000072182	62.892	-1.17043	0.234162	-4.99839	5.78119e-07	0.000757831
ENSG00000072195	6202.68	-0.0806087	0.0809246	-0.996096	0.319203	0.549322
ENSG00000072201	361.345	-0.400817	0.200694	-1.99715	0.0458088	0.176949
ENSG00000072210	9760.73	0.0472538	0.142447	0.331729	0.740094	0.864226
ENSG00000072274	15462.2	-0.0357933	0.118149	-0.302949	0.761928	0.877334
ENSG00000072310	986.097	0.326763	0.127459	2.56368	0.010357	0.0786396
ENSG00000072315	12.47	-0.421812	0.316384	-1.33323	0.182457	0.398483
ENSG00000072364	9345.17	0.137634	0.0729248	1.88734	0.059115	0.206172
ENSG00000072401	1037.68	-0.00633457	0.0540638	-0.117168	0.906727	0.955732
ENSG00000072415	3860.01	-0.0588308	0.100821	-0.583515	0.559547	0.746056
ENSG00000072422	3073.09	-0.437469	0.167436	-2.61276	0.00898139	0.0732169
ENSG00000072501	2668.62	0.381677	0.134904	2.82926	0.00466559	0.0523023
ENSG00000072506	3129.37	-0.023604	0.0608232	-0.388077	0.697959	0.840096
ENSG00000072518	824.793	0.3564	0.11405	3.12495	0.00177836	0.0329128
ENSG00000072571	1406.11	-0.0694253	0.110448	-0.628579	0.529624	0.724699
ENSG00000072609	1756	0.0398836	0.0573107	0.695918	0.48648	0.691894
ENSG00000072657	132.859	0.357662	0.239823	1.49136	0.135867	0.335725
ENSG00000072682	9932.75	-0.544117	0.229542	-2.37045	0.0177665	0.102371
ENSG00000072694	3.36138	-1.03296	0.40195	-2.56987	0.0101737	NA
ENSG00000072736	2733.48	-0.0912375	0.053424	-1.7078	0.0876735	0.259605
ENSG00000072756	1149.6	-0.0690932	0.0559424	-1.23508	0.216801	0.4388
ENSG00000072778	9008.93	0.0310455	0.0454114	0.683651	0.494196	0.697668
ENSG00000072786	586.555	0.168188	0.141029	1.19258	0.233035	0.457588
ENSG00000072803	7126.55	0.144318	0.0622864	2.31701	0.0205031	0.111323
ENSG00000072818	419.414	-0.191811	0.129288	-1.48359	0.137919	0.338651
ENSG00000072832	1891.46	0.554962	0.206614	2.68599	0.00723159	0.0655418
ENSG00000072840	571.56	-0.160342	0.12391	-1.29402	0.195658	0.413583
ENSG00000072849	1814.02	-0.113505	0.100012	-1.13491	0.256415	0.483449
ENSG00000072858	25.4491	-0.324381	0.190014	-1.70714	0.0877966	0.259752
ENSG00000072864	433.058	-0.0858537	0.0817816	-1.04979	0.293813	0.523903
ENSG00000072952	301.943	-0.430333	0.245196	-1.75506	0.0792495	0.244799
ENSG00000072954	803.555	0.285952	0.179826	1.59016	0.111798	0.301066
ENSG00000072958	2278.95	0.227494	0.079511	2.86116	0.00422098	0.0495925
ENSG00000073008	3323.15	-0.0230196	0.135152	-0.170323	0.864756	0.934629
ENSG00000073050	1252.13	0.168922	0.117573	1.43674	0.150792	0.357162
ENSG00000073060	745.78	0.326899	0.140646	2.32426	0.0201115	0.109977
ENSG00000073067	36.5995	-1.47965	0.387972	-3.8138	0.000136846	0.0114339
ENSG00000073111	3349.43	0.216786	0.0948087	2.28656	0.0222213	0.116774
ENSG00000073146	51.0488	-0.56307	0.331353	-1.6993	0.0892622	0.262396
ENSG00000073150	130.916	0.135344	0.149464	0.905529	0.365185	0.590624
ENSG00000073169	535.946	0.002129	0.0690377	0.0308382	0.975399	0.987806
ENSG00000073282	4.53234	0.502687	0.428163	1.17405	0.240373	NA
ENSG00000073331	306.538	-0.176339	0.2043	-0.86314	0.388061	0.611514
ENSG00000073350	1185.38	0.126918	0.108754	1.16702	0.243203	0.468387
ENSG00000073417	887.436	-0.245402	0.0861909	-2.84719	0.00441069	0.0507184
ENSG00000073464	1655.95	0.309189	0.126456	2.44503	0.014484	0.0919435
ENSG00000073536	985.287	-0.109391	0.0835078	-1.30995	0.190212	0.407848
ENSG00000073578	11051.1	0.145781	0.115133	1.2662	0.205443	0.425109
ENSG00000073584	8400.8	-0.0367543	0.0414133	-0.8875	0.37481	0.59898
ENSG00000073598	2.65416	-0.101088	0.38618	-0.261765	0.793503	NA
ENSG00000073605	126.61	-0.0948264	0.129186	-0.734032	0.462929	0.672931
ENSG00000073614	4460.2	-0.0974258	0.0580628	-1.67794	0.0933589	0.268714
ENSG00000073670	1971.75	0.180458	0.165166	1.09259	0.274574	0.503366
ENSG00000073711	7807.35	0.15418	0.17939	0.859471	0.390081	0.613328
ENSG00000073712	15203.4	-0.227021	0.0988357	-2.29695	0.0216215	0.114755
ENSG00000073734	28.1379	-0.225868	0.298122	-0.757636	0.448669	0.66182
ENSG00000073737	685.794	-0.85898	0.359967	-2.38628	0.0170199	0.0997337
ENSG00000073754	0.966019	-0.24055	0.520254	-0.46237	0.643816	NA
ENSG00000073756	81.9025	0.194746	0.347778	0.559972	0.575498	0.758841
ENSG00000073792	2990.8	0.0172113	0.0745195	0.230964	0.817343	0.908964
ENSG00000073803	945.401	-0.0874992	0.0936803	-0.934019	0.350294	0.577748
ENSG00000073849	6362.23	0.390818	0.173947	2.24677	0.0246548	0.123865
ENSG00000073861	2.24451	0.627668	0.517582	1.21269	0.225247	NA
ENSG00000073905	0.581488	0.111855	0.845207	0.13234	0.894715	NA
ENSG00000073910	7180.35	0.423368	0.14601	2.89959	0.0037365	0.0463886
ENSG00000073921	10040.3	0.150838	0.10992	1.37226	0.169982	0.382978
ENSG00000073969	1268.91	-0.0747243	0.19303	-0.387112	0.698673	0.84068
ENSG00000074047	249.699	-0.212201	0.218698	-0.97029	0.331902	0.561057
ENSG00000074054	5064.77	0.0654729	0.0651728	1.0046	0.315087	0.544583
ENSG00000074071	1952.53	-0.124735	0.0555108	-2.24704	0.0246376	0.123843
ENSG00000074181	1414.09	0.0716511	0.196771	0.364135	0.715757	0.849485
ENSG00000074201	4700.61	-0.13652	0.0496547	-2.7494	0.0059705	0.0593433
ENSG00000074211	29.782	-0.0697561	0.324577	-0.214914	0.829834	0.916258
ENSG00000074219	3343.74	0.0112577	0.0641468	0.1755	0.860687	0.932318
ENSG00000074266	770.759	0.02723	0.0553687	0.491794	0.622865	0.790233
ENSG00000074276	23.5256	-0.337181	0.216193	-1.55963	0.118848	0.312344
ENSG00000074317	10.3721	1.19132	0.577418	2.06318	0.0390957	0.161705
ENSG00000074319	2915	0.141022	0.0595929	2.36643	0.0179605	0.103099
ENSG00000074356	2624.92	0.115315	0.0520385	2.21596	0.0266942	0.129074
ENSG00000074370	218.938	0.213087	0.186999	1.13951	0.254492	0.481102
ENSG00000074410	82.7079	0.227099	0.265615	0.854993	0.392555	0.615513
ENSG00000074416	506.57	0.865976	0.313259	2.76441	0.00570267	0.0581096
ENSG00000074527	746.578	0.225334	0.254839	0.88422	0.376577	0.600589
ENSG00000074582	740.518	0.104273	0.0695474	1.4993	0.133795	0.332466
ENSG00000074590	4686.34	0.210333	0.135742	1.5495	0.121262	0.315123
ENSG00000074603	2747.64	0.0597579	0.0516936	1.156	0.24768	0.473384
ENSG00000074621	223.335	-0.222927	0.169678	-1.31382	0.188906	0.406114
ENSG00000074657	8074.98	-0.0563891	0.0400869	-1.40667	0.159525	0.367882
ENSG00000074660	51.681	0.130309	0.123478	1.05532	0.291278	0.521364
ENSG00000074695	11540.2	-0.336309	0.144554	-2.32654	0.01999	0.109789
ENSG00000074696	7327.47	-0.261117	0.09273	-2.81589	0.00486425	0.0531988
ENSG00000074706	38.1411	-0.102495	0.192499	-0.532447	0.594416	0.772245
ENSG00000074755	2257.05	0.136199	0.0671626	2.0279	0.0425704	0.1698
ENSG00000074771	0.811638	-1.64361	1.65538	-0.992889	0.320764	NA
ENSG00000074800	61436.4	0.175905	0.203895	0.862725	0.388289	0.611742
ENSG00000074803	6.67352	-0.521244	0.76419	-0.682087	0.495184	0.698081
ENSG00000074842	2191.18	-0.426197	0.186849	-2.28098	0.0225498	0.117667
ENSG00000074855	274.247	0.275117	0.0971651	2.83144	0.00463396	0.0522263
ENSG00000074935	947.967	-0.048143	0.0718291	-0.670243	0.502703	0.703347
ENSG00000074964	2534.32	0.182171	0.0774092	2.35335	0.0186049	0.105196
ENSG00000074966	20.7646	-0.00592107	0.171105	-0.0346048	0.972395	0.986968
ENSG00000075035	159.047	-0.216132	0.245576	-0.880103	0.378804	0.602411
ENSG00000075043	105.769	-0.26411	0.43027	-0.613824	0.539332	0.731762
ENSG00000075073	49.3461	0.455529	0.207827	2.19187	0.0283891	0.133589
ENSG00000075089	963.268	-0.0928233	0.0517554	-1.7935	0.0728929	0.232544
ENSG00000075131	402.431	0.0453107	0.085761	0.528337	0.597265	0.774419
ENSG00000075142	2186.84	-0.0836991	0.0532424	-1.57204	0.115942	0.307169
ENSG00000075151	4214.49	0.191807	0.0765874	2.50443	0.0122651	0.0852607
ENSG00000075188	1096.74	-0.0807398	0.0502446	-1.60693	0.108069	0.294648
ENSG00000075213	1540.44	-0.245075	0.135472	-1.80904	0.0704445	0.227699
ENSG00000075218	732.205	-0.110514	0.107168	-1.03123	0.302434	0.532399
ENSG00000075223	3073.92	-0.501142	0.186495	-2.68716	0.00720628	0.0655026
ENSG00000075234	1161.07	0.0737408	0.0603965	1.22094	0.222107	0.44499
ENSG00000075239	3450.58	0.0336641	0.0901591	0.373385	0.708862	0.845963
ENSG00000075240	2322.33	0.344983	0.10843	3.18161	0.00146458	0.0302783
ENSG00000075275	2432.17	0.633449	0.155234	4.08062	4.49161e-05	0.00747519
ENSG00000075290	2.6344	0.0537022	0.443765	0.121015	0.903679	NA
ENSG00000075292	12320.9	0.0189602	0.0882995	0.214726	0.829981	0.916309
ENSG00000075303	643.225	0.0425685	0.0954917	0.445782	0.655755	0.813356
ENSG00000075336	1411.38	0.162156	0.0728567	2.22569	0.0260351	0.12735
ENSG00000075340	1809.75	0.344041	0.21965	1.56632	0.117275	0.309717
ENSG00000075388	4.69963	-1.34024	1.04731	-1.2797	0.200651	NA
ENSG00000075391	5220.34	0.212146	0.103244	2.0548	0.0398984	0.163259
ENSG00000075399	664.327	0.0423094	0.0694204	0.609467	0.542215	0.733397
ENSG00000075407	936.69	-0.172853	0.102531	-1.68587	0.0918217	0.266
ENSG00000075413	4459.63	0.0693636	0.0393029	1.76485	0.0775894	0.241549
ENSG00000075415	35691.9	-0.0749668	0.0615192	-1.21859	0.222999	0.446153
ENSG00000075420	8736.56	-0.0652564	0.0912421	-0.715201	0.474485	0.682107
ENSG00000075426	1844.83	-0.0848148	0.18552	-0.457172	0.647547	0.808057
ENSG00000075429	0.179192	1.16941	2.60349	0.449172	0.653308	NA
ENSG00000075461	44.4538	-0.0353928	0.388927	-0.0910013	0.927492	0.96473
ENSG00000075539	4263.14	0.133276	0.0662349	2.01217	0.0442025	0.173455
ENSG00000075568	1358.03	0.13161	0.0855465	1.53846	0.123936	0.318853
ENSG00000075618	6245.25	0.0771834	0.151518	0.5094	0.610472	0.782687
ENSG00000075624	48439.1	-0.0700801	0.236637	-0.29615	0.767116	0.880462
ENSG00000075643	530.423	-0.354856	0.248023	-1.43074	0.152505	0.359139
ENSG00000075651	2284.72	0.160316	0.0987706	1.62311	0.104566	0.288353
ENSG00000075673	0.815154	0.173693	1.07604	0.161419	0.871763	NA
ENSG00000075702	273.516	0.171444	0.0957148	1.7912	0.0732614	0.2335
ENSG00000075711	3936.24	0.0505926	0.072469	0.698127	0.485097	0.690599
ENSG00000075785	2969.92	-0.072952	0.0568358	-1.28356	0.199297	0.417952
ENSG00000075790	1940.27	0.117221	0.0770216	1.52192	0.128028	0.324796
ENSG00000075826	243.425	0.0153434	0.09268	0.165553	0.868509	0.936285
ENSG00000075856	2498.58	0.0864606	0.065394	1.32215	0.186118	0.402755
ENSG00000075884	54.1832	0.0763717	0.130402	0.585665	0.558101	0.74538
ENSG00000075886	14.925	0.312552	0.289895	1.07816	0.280964	0.509763
ENSG00000075891	0.886562	-1.26026	0.993542	-1.26845	0.204636	NA
ENSG00000075914	1002.57	-0.183537	0.0743045	-2.47006	0.0135089	0.0890417
ENSG00000075945	10456.1	0.223629	0.164155	1.3623	0.173103	0.386723
ENSG00000075975	3852.32	-0.0213884	0.0379078	-0.564222	0.572603	0.756273
ENSG00000076003	3107.57	0.171533	0.0904492	1.89645	0.0579002	0.203716
ENSG00000076043	3948.21	-0.247248	0.124937	-1.97899	0.0478177	0.181751
ENSG00000076053	2314.55	-0.257166	0.0846258	-3.03885	0.00237479	0.0373455
ENSG00000076067	2240.27	0.152444	0.0876415	1.7394	0.0819638	0.249825
ENSG00000076108	1272.42	0.164398	0.126864	1.29587	0.195022	0.413051
ENSG00000076201	289.798	0.0523579	0.137776	0.380022	0.703929	0.843439
ENSG00000076242	3954.85	0.0197542	0.0559125	0.353305	0.72386	0.855109
ENSG00000076248	1859.2	0.121785	0.0675104	1.80394	0.0712409	0.22922
ENSG00000076258	193.251	-0.0476496	0.131849	-0.361395	0.717804	0.850719
ENSG00000076321	1628.76	-0.093605	0.0552139	-1.69532	0.0900153	0.263423
ENSG00000076344	121.061	-0.041512	0.130578	-0.317909	0.750554	0.870414
ENSG00000076351	582.078	0.0127172	0.132099	0.09627	0.923306	0.963257
ENSG00000076356	2610.72	0.234901	0.120396	1.95107	0.0510483	0.188461
ENSG00000076382	1641.94	0.0662185	0.0947068	0.699195	0.48443	0.690024
ENSG00000076513	3325.88	0.0549535	0.0668423	0.822137	0.410999	0.630498
ENSG00000076554	1600.74	0.385452	0.170979	2.25439	0.0241719	0.122542
ENSG00000076555	1782.43	0.337539	0.14986	2.25237	0.0242992	0.122916
ENSG00000076604	1776.68	-0.152331	0.144646	-1.05313	0.292279	0.522391
ENSG00000076641	2386.34	0.0215998	0.128181	0.168509	0.866183	0.93496
ENSG00000076650	548.475	-0.0831557	0.0690341	-1.20456	0.228373	0.452359
ENSG00000076662	268.279	-0.202278	0.112256	-1.80194	0.0715549	0.229978
ENSG00000076685	3942.44	0.156214	0.0896998	1.74152	0.0815922	0.249165
ENSG00000076706	4969.81	0.3942	0.158429	2.48818	0.0128398	0.0870722
ENSG00000076716	1742.17	-0.348042	0.320524	-1.08586	0.277543	0.506611
ENSG00000076770	326.032	-0.931199	0.304016	-3.06299	0.00219137	0.0362573
ENSG00000076826	105.469	0.374384	0.178508	2.09729	0.0359678	0.153365
ENSG00000076864	313.97	0.0135452	0.155364	0.0871839	0.930525	0.966112
ENSG00000076924	1274.23	-0.0792064	0.0771929	-1.02608	0.304852	0.535219
ENSG00000076928	669.732	0.0169357	0.104939	0.161385	0.87179	0.937813
ENSG00000076944	302.353	0.296098	0.17659	1.67675	0.0935906	0.269128
ENSG00000076984	739.038	0.0556367	0.0600063	0.927181	0.353833	0.58062
ENSG00000077009	112.368	-0.275787	0.261455	-1.05482	0.291508	0.52152
ENSG00000077044	1268.47	0.12157	0.0700967	1.73432	0.0828622	0.251187
ENSG00000077063	341.024	0.220138	0.165012	1.33407	0.18218	0.398305
ENSG00000077080	5.6503	1.36789	0.804518	1.70026	0.0890822	0.262117
ENSG00000077092	1882.75	0.0519449	0.107112	0.484956	0.627707	0.793367
ENSG00000077097	14841.4	0.140633	0.0724696	1.94058	0.0523092	0.191116
ENSG00000077147	9761.75	-0.10147	0.0902932	-1.12379	0.261104	0.48797
ENSG00000077150	534.131	0.321378	0.139051	2.31123	0.0208203	0.112414
ENSG00000077152	1605.48	0.0398206	0.0962884	0.413556	0.6792	0.828217
ENSG00000077157	23982.6	0.486154	0.193537	2.51194	0.0120069	0.0842316
ENSG00000077232	9467.61	-0.0858667	0.0846529	-1.01434	0.310421	0.539927
ENSG00000077235	6007.03	0.334647	0.0901788	3.71092	0.000206507	0.0128334
ENSG00000077238	449.235	-0.145299	0.181171	-0.801998	0.422554	0.640832
ENSG00000077254	5485.27	-0.0352846	0.0324439	-1.08756	0.276791	0.505656
ENSG00000077264	390.412	-0.643749	0.2453	-2.62433	0.00868191	0.0718352
ENSG00000077274	126.219	-0.391565	0.474803	-0.82469	0.409548	0.629457
ENSG00000077279	149.62	0.0216531	0.360905	0.0599966	0.952158	0.977449
ENSG00000077312	1622.61	0.00955871	0.0724756	0.131889	0.895072	0.950048
ENSG00000077327	4.23592	-1.14379	0.571876	-2.00007	0.0454932	NA
ENSG00000077348	447.853	0.0815081	0.0875502	0.930987	0.35186	0.579074
ENSG00000077380	8297.59	-0.0857675	0.0339421	-2.52688	0.0115082	0.082646
ENSG00000077420	11.2103	-1.51812	0.657708	-2.3082	0.0209882	0.113011
ENSG00000077454	488.988	0.219746	0.0829928	2.64778	0.00810229	0.0692885
ENSG00000077458	796.644	-0.19727	0.0761266	-2.59134	0.00956032	0.0753348
ENSG00000077463	418.287	0.151693	0.0579571	2.61733	0.00886198	0.0725965
ENSG00000077498	3.76967	-0.105591	0.609912	-0.173124	0.862554	NA
ENSG00000077514	1718.56	-0.00566427	0.0608467	-0.0930908	0.925831	0.964239
ENSG00000077522	38628.3	0.471973	0.216824	2.17676	0.0294988	0.136511
ENSG00000077549	5737.73	0.007324	0.0716785	0.102178	0.918615	0.960868
ENSG00000077585	498.515	0.0302708	0.105401	0.287197	0.773962	0.885508
ENSG00000077616	739.474	-0.723919	0.222106	-3.25934	0.00111672	0.0270396
ENSG00000077684	3384.42	0.116945	0.0909445	1.28589	0.198482	0.4171
ENSG00000077713	246.01	-0.321068	0.245918	-1.30559	0.191692	0.409604
ENSG00000077721	3147.8	0.0290514	0.0488569	0.594622	0.552096	0.741298
ENSG00000077782	3963.86	0.0839687	0.085883	0.977711	0.328217	0.557829
ENSG00000077800	5.01109	0.234589	0.541968	0.432847	0.665126	NA
ENSG00000077935	7.03585	-0.334821	0.257458	-1.30048	0.193435	0.411183
ENSG00000077942	4233.99	-0.61573	0.275494	-2.23501	0.025417	0.125675
ENSG00000077943	2475.27	-0.48353	0.324779	-1.4888	0.136541	0.336892
ENSG00000077984	1.38021	-1.07247	0.533422	-2.01054	0.0443738	NA
ENSG00000078018	381.716	0.0816825	0.222988	0.366308	0.714135	0.84913
ENSG00000078043	2498.74	0.0862667	0.102727	0.839764	0.401041	0.623087
ENSG00000078053	246.498	-0.194202	0.231043	-0.840548	0.400601	0.62272
ENSG00000078061	1549.87	0.153094	0.0648254	2.36164	0.0181944	0.103761
ENSG00000078070	2160.52	0.196827	0.0960065	2.05014	0.0403505	0.164407
ENSG00000078081	34.4064	-0.721607	0.287335	-2.51138	0.012026	0.0842695
ENSG00000078098	305.262	-0.720851	0.424345	-1.69874	0.0893685	0.262625
ENSG00000078114	57353.6	0.413767	0.169927	2.43497	0.0148932	0.0932198
ENSG00000078124	1346.26	0.0646919	0.061874	1.04554	0.295773	0.525717
ENSG00000078140	2725.19	0.131846	0.0523066	2.52063	0.0117143	0.083488
ENSG00000078142	3356.55	-0.113161	0.0647092	-1.74877	0.0803314	0.246776
ENSG00000078177	3323.53	-0.126255	0.0673786	-1.87382	0.0609552	0.209907
ENSG00000078237	834.253	0.177429	0.123288	1.43914	0.15011	0.35626
ENSG00000078246	1227.6	-0.176227	0.0914264	-1.92752	0.0539144	0.194929
ENSG00000078269	1277.61	0.256293	0.147689	1.73535	0.0826782	0.250882
ENSG00000078295	204.01	-0.0256885	0.170015	-0.151095	0.879901	0.941681
ENSG00000078304	8502.95	0.120317	0.0526443	2.28547	0.0222851	0.116803
ENSG00000078319	297.39	0.0645809	0.0706741	0.913784	0.36083	0.586722
ENSG00000078328	265.26	0.0115757	0.249034	0.0464822	0.962926	0.982378
ENSG00000078369	12018.3	0.0204848	0.0712119	0.287659	0.773608	0.885336
ENSG00000078399	6.53357	-0.951862	0.854401	-1.11407	0.26525	0.492748
ENSG00000078401	803.332	0.351755	0.319568	1.10072	0.27102	0.498997
ENSG00000078403	1914.12	-0.0216494	0.0527501	-0.410415	0.681501	0.829481
ENSG00000078487	295.957	0.0836499	0.103651	0.807037	0.419645	0.638002
ENSG00000078549	43.3068	0.0225393	0.356344	0.0632514	0.949566	0.976468
ENSG00000078579	6.09441	0.753639	0.376479	2.00181	0.0453052	0.175874
ENSG00000078589	0.0553699	-0.153437	3.0018	-0.0511152	0.959234	NA
ENSG00000078596	936.69	-0.271008	0.177962	-1.52284	0.127798	0.324526
ENSG00000078618	7300.55	0.0774812	0.0426953	1.81475	0.0695626	0.22635
ENSG00000078668	9392.42	0.139365	0.108311	1.28672	0.198192	0.416908
ENSG00000078674	17183	0.226256	0.101021	2.23969	0.0251113	0.124754
ENSG00000078687	1103.56	0.32371	0.102529	3.15726	0.00159262	0.0314379
ENSG00000078699	1294.78	0.0633071	0.102763	0.616047	0.537863	0.730364
ENSG00000078725	217.021	-0.252954	0.260192	-0.972182	0.33096	0.560363
ENSG00000078747	8009.26	-0.106841	0.042309	-2.52526	0.0115612	0.0829439
ENSG00000078795	25.9498	-0.100943	0.296133	-0.340871	0.733201	0.860119
ENSG00000078804	641.619	0.333419	0.182394	1.82801	0.0675478	0.222676
ENSG00000078808	3991.08	-0.0802176	0.0958302	-0.83708	0.402548	0.624375
ENSG00000078814	1787.84	0.469651	0.203355	2.30951	0.0209151	0.112739
ENSG00000078898	0.109788	0.189261	3.0018	0.0630494	0.949727	NA
ENSG00000078900	28.4358	-0.116497	0.181066	-0.643398	0.519966	0.716391
ENSG00000078902	1427.26	-0.0301604	0.0616912	-0.488893	0.624917	0.79137
ENSG00000078967	763.347	0.0455285	0.0796699	0.571465	0.567685	0.751616
ENSG00000079101	73.5722	-0.196891	0.166345	-1.18363	0.23656	0.461109
ENSG00000079102	2359.8	0.167624	0.106736	1.57045	0.11631	0.307816
ENSG00000079112	43.6789	-0.521227	0.281193	-1.85363	0.0637925	0.214899
ENSG00000079134	1065.32	-0.0685739	0.0722787	-0.948742	0.342752	0.571211
ENSG00000079150	1709.59	-0.616478	0.228879	-2.69347	0.00707135	0.0650168
ENSG00000079156	185.384	-0.154644	0.134523	-1.14957	0.250322	0.476496
ENSG00000079215	2382.24	0.0215772	0.129817	0.166213	0.867989	0.935974
ENSG00000079246	23095.2	-0.0973497	0.0537924	-1.80973	0.0703379	0.22752
ENSG00000079257	620.847	-0.234074	0.20196	-1.15901	0.246451	0.471869
ENSG00000079263	4.44174	-0.986425	0.558979	-1.76469	0.077616	NA
ENSG00000079277	908.851	0.0784745	0.058519	1.34101	0.179917	0.395716
ENSG00000079308	3689.22	0.299826	0.119999	2.49858	0.0124693	0.0857708
ENSG00000079313	617.075	0.270644	0.103771	2.60808	0.00910508	0.0734984
ENSG00000079332	11959.2	-0.210234	0.0926463	-2.26921	0.0232558	0.119856
ENSG00000079335	371.683	-0.0394801	0.112429	-0.351156	0.725471	0.856239
ENSG00000079337	203.805	-0.0793471	0.131406	-0.603834	0.545954	0.736342
ENSG00000079385	35.7201	0.0281868	0.243736	0.115645	0.907934	0.956345
ENSG00000079387	1632.57	-0.045283	0.055959	-0.809218	0.41839	0.636726
ENSG00000079393	17.6348	-0.101305	0.310483	-0.326281	0.744212	0.866995
ENSG00000079432	1059.65	0.430027	0.106615	4.03344	5.4966e-05	0.00779064
ENSG00000079435	282.323	0.120094	0.0876678	1.36988	0.170724	0.384118
ENSG00000079459	7974.48	-0.0411611	0.0994951	-0.4137	0.679094	0.828144
ENSG00000079462	1078.14	0.0280269	0.068163	0.411175	0.680944	0.829171
ENSG00000079482	2964.72	0.434915	0.170246	2.55463	0.01063	0.0793259
ENSG00000079557	3.06378	-1.47246	1.16927	-1.25931	0.207919	NA
ENSG00000079616	1961.97	-0.0494354	0.08582	-0.576036	0.564591	0.749683
ENSG00000079689	3.4109	1.53706	0.826004	1.86084	0.0627664	NA
ENSG00000079691	1009.17	-0.0142294	0.119833	-0.118744	0.905478	0.954899
ENSG00000079739	7902.76	0.311663	0.136116	2.28969	0.0220392	0.116159
ENSG00000079785	6889.89	-0.101127	0.0640351	-1.57925	0.114279	0.304877
ENSG00000079805	4469.2	0.198797	0.0563523	3.52775	0.000419104	0.0173939
ENSG00000079819	947.331	-0.0846835	0.174298	-0.485855	0.62707	0.793095
ENSG00000079841	704.78	-1.09693	0.306084	-3.58376	0.000338683	0.015954
ENSG00000079931	857.396	0.501638	0.292174	1.71691	0.0859949	0.256246
ENSG00000079950	3554.58	0.0308275	0.0472518	0.652408	0.514138	0.711788
ENSG00000079974	381.362	-0.115111	0.0784977	-1.46642	0.142534	0.345661
ENSG00000079999	2964.68	0.102466	0.0527843	1.94121	0.0522325	0.190935
ENSG00000080007	13.99	0.277084	0.56354	0.491685	0.622942	0.790233
ENSG00000080031	452.094	-0.238991	0.22972	-1.04036	0.298174	0.528194
ENSG00000080166	15.1395	0.0504822	0.336365	0.150081	0.8807	0.942207
ENSG00000080189	1473.78	-0.0150056	0.0569806	-0.263346	0.792284	0.896304
ENSG00000080200	7300.3	0.403053	0.170015	2.37069	0.0177548	0.102367
ENSG00000080224	108.906	-0.368869	0.313872	-1.17522	0.239907	0.464739
ENSG00000080293	16.6058	0.205437	0.285147	0.72046	0.471242	0.679571
ENSG00000080298	794.162	-0.218605	0.103469	-2.11277	0.0346204	0.1502
ENSG00000080345	5204.58	-0.0744979	0.0637317	-1.16893	0.242431	0.467588
ENSG00000080371	6663.91	0.258649	0.114229	2.2643	0.0235559	0.120797
ENSG00000080493	2329.89	0.40801	0.136894	2.98047	0.00287804	0.0408346
ENSG00000080503	3550.74	-0.169713	0.10418	-1.62903	0.103306	0.286386
ENSG00000080511	2.43479	-0.170664	0.46183	-0.369538	0.711727	NA
ENSG00000080546	2093.57	0.211174	0.100928	2.09233	0.0364094	0.154637
ENSG00000080561	443.25	-0.127642	0.109323	-1.16757	0.242981	0.468313
ENSG00000080572	4.37517	-0.44491	0.272264	-1.63411	0.102236	NA
ENSG00000080573	72.0665	-0.143346	0.427669	-0.335179	0.73749	0.862394
ENSG00000080603	633.706	0.32422	0.104089	3.11483	0.0018405	0.0333105
ENSG00000080608	1914.26	-0.243348	0.112977	-2.15396	0.0312434	0.140983
ENSG00000080618	4.6043	0.0938641	0.473597	0.198194	0.842893	NA
ENSG00000080644	458.557	-0.0524782	0.295316	-0.177702	0.858957	0.931379
ENSG00000080709	1346.5	-0.0651904	0.179906	-0.362358	0.717085	0.850363
ENSG00000080802	736.101	0.0746726	0.0961702	0.776463	0.437476	0.652993
ENSG00000080815	3326.54	0.076604	0.0700067	1.09424	0.27385	0.502327
ENSG00000080819	870.321	0.114121	0.0847488	1.34658	0.178114	0.39303
ENSG00000080822	2900.84	-0.144535	0.0470415	-3.07249	0.00212281	0.035745
ENSG00000080823	372.898	-0.0994815	0.0797308	-1.24772	0.212135	0.433385
ENSG00000080824	16758.9	0.351499	0.107762	3.2618	0.00110709	0.0270396
ENSG00000080839	773.653	-0.00518894	0.0796757	-0.0651258	0.948074	0.975974
ENSG00000080845	898.693	0.0686144	0.111656	0.614514	0.538875	0.73143
ENSG00000080854	316.453	0.420381	0.224829	1.86978	0.0615144	0.210775
ENSG00000080910	0.290924	-0.260531	1.4406	-0.180848	0.856487	NA
ENSG00000080947	160.597	-0.0794929	0.129564	-0.613539	0.53952	0.731801
ENSG00000080986	1413.93	-0.0825642	0.108358	-0.76196	0.446084	0.660364
ENSG00000081014	2078.87	0.210408	0.0844717	2.49087	0.0127429	0.08678
ENSG00000081019	1410.13	0.0871533	0.0836105	1.04237	0.297239	0.527295
ENSG00000081026	1400.72	0.0531205	0.0536691	0.989779	0.322282	0.552773
ENSG00000081041	9.3166	0.115269	0.443562	0.25987	0.794964	0.897865
ENSG00000081051	452.562	-0.831641	0.56744	-1.4656	0.142757	0.345767
ENSG00000081052	151.522	-0.0766171	0.420715	-0.182112	0.855495	0.929603
ENSG00000081059	102.281	-0.204524	0.106096	-1.92773	0.0538889	0.194909
ENSG00000081087	3404.31	-0.056235	0.112725	-0.498868	0.617872	0.7875
ENSG00000081138	256.181	-1.39961	0.451437	-3.10033	0.00193305	0.0341432
ENSG00000081148	144.67	-0.114021	0.0879936	-1.29578	0.195051	0.413059
ENSG00000081154	6413.39	-0.0863924	0.0424885	-2.03331	0.0420208	0.168377
ENSG00000081177	1373.99	0.0442615	0.0502009	0.881687	0.377946	0.601959
ENSG00000081181	4101.26	-0.0959956	0.21156	-0.453751	0.650008	0.809455
ENSG00000081189	3120.75	-0.0601951	0.16633	-0.361903	0.717425	0.850583
ENSG00000081237	14.9585	-0.275127	0.154469	-1.78111	0.0748941	0.236527
ENSG00000081248	19.3187	0.998773	0.329887	3.02762	0.00246489	0.0378541
ENSG00000081277	8.82277	0.294884	0.477837	0.617121	0.537155	0.729823
ENSG00000081307	1576.25	0.0821252	0.045468	1.80622	0.0708838	0.228542
ENSG00000081320	2462.92	0.0210255	0.101876	0.206383	0.836492	0.91902
ENSG00000081377	3544.34	0.179417	0.123221	1.45606	0.145376	0.350078
ENSG00000081386	1277.83	0.0111907	0.052816	0.21188	0.8322	0.917354
ENSG00000081479	481.822	-0.4639	0.283775	-1.63475	0.102102	0.284639
ENSG00000081665	1285.94	-0.0201068	0.0946967	-0.212329	0.831851	0.91721
ENSG00000081692	1513.98	-0.123611	0.0620063	-1.99352	0.0462043	0.177696
ENSG00000081721	1028.72	-0.215658	0.069753	-3.09174	0.00198988	0.0346802
ENSG00000081760	1321.54	0.16899	0.0683421	2.47271	0.0134094	0.0887874
ENSG00000081791	3056.29	0.257341	0.0727334	3.53814	0.000402952	0.017
ENSG00000081800	2.52872	0.261929	0.393571	0.665521	0.505718	NA
ENSG00000081803	3608.66	-0.432664	0.16957	-2.55154	0.0107247	0.0797487
ENSG00000081818	49.6218	0.110854	0.121439	0.912833	0.361331	0.586982
ENSG00000081842	200.175	-0.292763	0.326322	-0.89716	0.369634	0.595202
ENSG00000081853	17.945	-0.0462731	0.260808	-0.177422	0.859177	0.931487
ENSG00000081870	765.672	-0.141868	0.0776848	-1.8262	0.0678204	0.223374
ENSG00000081913	596.954	-0.0316461	0.112765	-0.280637	0.778989	0.888554
ENSG00000081923	248.116	-0.234302	0.17648	-1.32764	0.184297	0.40062
ENSG00000081985	10.1602	-0.301399	0.285063	-1.05731	0.290372	0.520401
ENSG00000082014	4933.55	0.150007	0.0621437	2.41388	0.0157837	0.095883
ENSG00000082068	1925.9	-0.186378	0.073461	-2.5371	0.0111775	0.0814742
ENSG00000082074	4.61164	-1.55366	0.678473	-2.28994	0.022025	NA
ENSG00000082126	26.3331	-0.260781	0.15048	-1.73299	0.0830973	0.251692
ENSG00000082146	2948.83	0.0821006	0.0797776	1.02912	0.303424	0.533732
ENSG00000082153	13947.1	-0.228255	0.101322	-2.25276	0.0242743	0.122824
ENSG00000082175	55.0802	0.513096	0.344481	1.48947	0.136362	0.336607
ENSG00000082196	957.566	-0.976582	0.396162	-2.46511	0.0136972	0.0897114
ENSG00000082212	3015.73	0.207106	0.0644502	3.21343	0.00131161	0.029106
ENSG00000082213	1916.02	0.0325305	0.0685707	0.474408	0.635209	0.798394
ENSG00000082258	3569.69	-0.00280592	0.0497886	-0.0563567	0.955058	0.97901
ENSG00000082269	1508.63	-0.10137	0.0620796	-1.6329	0.102489	0.28505
ENSG00000082293	184.429	0.658133	0.210072	3.1329	0.0017309	0.0324976
ENSG00000082397	7774.12	0.337237	0.151135	2.23136	0.0256573	0.126332
ENSG00000082438	1080.66	-0.51678	0.199941	-2.58467	0.00974736	0.0762669
ENSG00000082458	3168.69	0.0922527	0.119945	0.769126	0.441818	0.656751
ENSG00000082482	39.8281	-0.388873	0.421278	-0.923079	0.355966	0.582807
ENSG00000082497	192.142	-0.264494	0.220484	-1.19961	0.230292	0.454835
ENSG00000082512	652.805	-0.657828	0.248937	-2.64255	0.00822851	0.0698472
ENSG00000082515	862.138	0.263334	0.0768184	3.428	0.000608041	0.0206308
ENSG00000082516	1723.99	0.246694	0.0658454	3.74657	0.000179272	0.0124776
ENSG00000082556	119.026	0.032619	0.364121	0.0895828	0.928619	0.965119
ENSG00000082641	18975.5	0.305799	0.089493	3.41702	0.000633112	0.0210869
ENSG00000082684	436.064	-0.09446	0.255378	-0.369883	0.71147	0.84763
ENSG00000082701	3346.32	0.0738973	0.0760533	0.971652	0.331224	0.560455
ENSG00000082781	10068.2	-0.122634	0.152213	-0.80567	0.420433	0.638982
ENSG00000082805	2323.86	0.0612048	0.109075	0.561126	0.574712	0.758185
ENSG00000082898	11365.9	0.0296664	0.0592262	0.500901	0.616441	0.786388
ENSG00000082996	1842.62	-0.230979	0.0745094	-3.1	0.00193518	0.0341432
ENSG00000083067	108.834	0.0772716	0.318377	0.242705	0.808234	0.904578
ENSG00000083093	759.049	-0.108279	0.0571117	-1.89592	0.0579701	0.20386
ENSG00000083097	3570.67	0.0253833	0.0803607	0.315868	0.752103	0.870995
ENSG00000083099	2788.23	0.122752	0.0628264	1.95383	0.0507208	0.187801
ENSG00000083123	1176.61	0.10665	0.0715302	1.49098	0.135966	0.33588
ENSG00000083168	3319.12	0.251306	0.096542	2.60308	0.00923908	0.0739501
ENSG00000083223	1368.2	-0.0946625	0.0720014	-1.31473	0.1886	0.40593
ENSG00000083290	1993	0.00943069	0.0669831	0.140792	0.888034	0.946285
ENSG00000083307	18.744	-0.152402	0.296122	-0.514661	0.60679	0.780037
ENSG00000083312	16161.2	-0.152516	0.0856551	-1.78058	0.0749814	0.236599
ENSG00000083444	13980.1	0.0219933	0.110331	0.199339	0.841998	0.922088
ENSG00000083454	10.4486	0.215269	0.285354	0.754393	0.450613	0.663367
ENSG00000083457	499.764	-0.105735	0.101921	-1.03741	0.299543	0.529495
ENSG00000083520	3784.3	-0.136083	0.0651994	-2.08719	0.0368712	0.155748
ENSG00000083535	1599.24	-0.171321	0.0589917	-2.90415	0.00368251	0.0461763
ENSG00000083544	1910.9	0.158175	0.115768	1.3663	0.171843	0.385346
ENSG00000083635	784.825	-0.0036205	0.0559847	-0.0646695	0.948437	0.97612
ENSG00000083642	2673.53	-0.166173	0.0880248	-1.8878	0.0590528	0.206073
ENSG00000083720	9233.93	0.105431	0.105615	0.998257	0.318155	0.548345
ENSG00000083750	1313.81	-0.137941	0.0795004	-1.73509	0.0827242	0.250934
ENSG00000083782	5.24998	-0.897716	0.581557	-1.54364	0.122675	0.316991
ENSG00000083799	1919.34	0.0650666	0.0616661	1.05515	0.291359	0.521414
ENSG00000083807	393.518	-0.115759	0.0873999	-1.32448	0.185345	0.401825
ENSG00000083812	720.179	-0.0756709	0.0613206	-1.23402	0.217195	0.439177
ENSG00000083814	751.12	-0.0784198	0.0875567	-0.895645	0.370442	0.595833
ENSG00000083817	586.161	-0.0665051	0.0406124	-1.63756	0.101514	0.283474
ENSG00000083828	544.735	-0.224613	0.0698155	-3.21724	0.00129431	0.0290239
ENSG00000083838	572.238	-0.111412	0.0717594	-1.55258	0.120525	0.314223
ENSG00000083844	1969.35	-0.128569	0.0631057	-2.03736	0.0416136	0.167143
ENSG00000083845	23615.5	-0.282112	0.0914287	-3.08559	0.00203147	0.0349079
ENSG00000083857	27526.5	-0.0898307	0.0705605	-1.2731	0.202982	0.422789
ENSG00000083896	1716.84	0.0781541	0.066808	1.16983	0.242069	0.467095
ENSG00000083937	2159.19	-0.0355948	0.0497616	-0.715307	0.47442	0.682107
ENSG00000084070	764.129	0.150576	0.0795803	1.89213	0.0584739	0.204754
ENSG00000084072	1799.09	-0.190239	0.0680015	-2.79758	0.00514876	0.0551606
ENSG00000084073	1827.71	-0.170447	0.120251	-1.41743	0.156358	0.363733
ENSG00000084090	11284.2	0.202676	0.0744719	2.72151	0.00649848	0.0619533
ENSG00000084092	1440.42	-0.0544901	0.043803	-1.24398	0.213506	0.434928
ENSG00000084093	6133.19	0.0405016	0.0609626	0.664368	0.506455	0.705705
ENSG00000084110	5.37023	-0.944128	0.536951	-1.75831	0.0786941	0.24391
ENSG00000084112	2829.99	0.227567	0.0966811	2.35379	0.0185831	0.105161
ENSG00000084207	14172.5	-0.169056	0.111249	-1.51962	0.128606	0.324958
ENSG00000084234	45906.1	0.0255941	0.0708357	0.361316	0.717863	0.850719
ENSG00000084444	442.305	0.489213	0.135754	3.60368	0.00031374	0.0156461
ENSG00000084453	84.1877	-0.0991296	0.197005	-0.503184	0.614835	0.785209
ENSG00000084463	2815.03	0.257705	0.112286	2.29507	0.0217289	0.115085
ENSG00000084623	8585.43	-0.124429	0.0469718	-2.64902	0.00807259	0.0691368
ENSG00000084628	39.8	0.111654	0.225811	0.49446	0.620982	0.78907
ENSG00000084636	5470.89	-0.127279	0.154331	-0.824716	0.409533	0.629457
ENSG00000084652	5124.97	-0.135732	0.0913088	-1.48651	0.137143	0.337515
ENSG00000084674	42.0069	-0.707656	0.48454	-1.46047	0.144162	0.347775
ENSG00000084676	2632.67	0.122672	0.0898137	1.36585	0.171985	0.385506
ENSG00000084693	2512.29	-0.0191735	0.0398638	-0.480974	0.630535	0.795597
ENSG00000084710	837.632	0.126241	0.123345	1.02348	0.306081	0.536292
ENSG00000084731	548.503	0.0245044	0.180819	0.135519	0.892202	0.94832
ENSG00000084733	7869.15	-0.0507337	0.0412246	-1.23067	0.218448	0.440787
ENSG00000084734	6.84761	-0.11071	0.226358	-0.489091	0.624777	0.791298
ENSG00000084754	12406.2	-0.00345036	0.0575637	-0.0599398	0.952204	0.977449
ENSG00000084764	676.01	0.158337	0.0770003	2.05632	0.0397514	0.16311
ENSG00000084774	1541.41	0.191578	0.0800817	2.39228	0.0167439	0.098996
ENSG00000085063	11337.6	-0.0371259	0.0687623	-0.539916	0.589255	0.76815
ENSG00000085117	356.341	-0.202133	0.189441	-1.067	0.285973	0.515675
ENSG00000085185	119.629	0.22771	0.155221	1.467	0.142376	0.345392
ENSG00000085224	8020.28	0.0790089	0.0744888	1.06068	0.288834	0.518709
ENSG00000085231	343.585	-0.0952806	0.065887	-1.44612	0.148143	0.353817
ENSG00000085265	8.41362	0.00823514	0.259976	0.0316765	0.97473	0.987633
ENSG00000085274	1810.1	-0.105097	0.0523897	-2.00607	0.0448493	0.17475
ENSG00000085276	839.041	-0.179644	0.235503	-0.762811	0.445576	0.659968
ENSG00000085365	5360	-0.0265404	0.0721297	-0.367953	0.712908	0.848297
ENSG00000085377	3270.93	0.177422	0.0854455	2.07643	0.037854	0.158315
ENSG00000085382	1448.21	-0.0663262	0.0565081	-1.17375	0.240496	0.465421
ENSG00000085415	1396.79	0.0208142	0.0498955	0.417155	0.676565	0.826762
ENSG00000085433	1281.5	0.0017962	0.0627603	0.0286199	0.977168	0.98843
ENSG00000085449	4614.97	-0.372799	0.136925	-2.72265	0.00647612	0.0618365
ENSG00000085465	48.7827	0.196784	0.157217	1.25167	0.21069	0.431501
ENSG00000085491	2020.6	-0.327048	0.10597	-3.08622	0.00202717	0.0349079
ENSG00000085511	2727.65	-0.0500386	0.09667	-0.517623	0.604721	0.778409
ENSG00000085514	11.9744	0.102205	0.182951	0.558651	0.5764	0.759539
ENSG00000085552	188.182	0.290387	0.227976	1.27376	0.202747	0.422723
ENSG00000085563	18.182	0.902522	0.367701	2.4545	0.014108	0.0908569
ENSG00000085644	235.461	0.115291	0.0869262	1.3263	0.184739	0.400985
ENSG00000085662	18714.2	0.0940055	0.205634	0.457149	0.647564	0.808057
ENSG00000085719	8517.64	-0.0914402	0.0890852	-1.02644	0.304687	0.535031
ENSG00000085721	1322.93	-0.0583502	0.0417593	-1.3973	0.162324	0.371683
ENSG00000085733	7208.39	-0.00903359	0.108704	-0.083103	0.93377	0.967954
ENSG00000085741	457.569	-0.394202	0.124216	-3.17353	0.00150599	0.0306213
ENSG00000085760	2168.25	0.0125198	0.0595618	0.210198	0.833513	0.918021
ENSG00000085788	3022.1	0.188411	0.0769364	2.44892	0.0143284	0.0912536
ENSG00000085831	1267.52	0.178776	0.247957	0.720997	0.470911	0.679469
ENSG00000085832	9586.07	0.105017	0.0924632	1.13577	0.256055	0.4832
ENSG00000085840	310.418	-0.0432839	0.125912	-0.343763	0.731025	0.858994
ENSG00000085871	2459.26	0.103522	0.111996	0.924338	0.35531	0.582176
ENSG00000085872	341.5	0.355491	0.0950299	3.74083	0.000183414	0.0125748
ENSG00000085978	915.139	-0.0653546	0.0479413	-1.36322	0.172813	0.386481
ENSG00000085982	1385.06	-0.136094	0.106539	-1.27742	0.201455	0.420987
ENSG00000085998	6602.9	0.195243	0.0933632	2.09121	0.0365088	0.154841
ENSG00000085999	156.385	0.0977751	0.127773	0.765225	0.444138	0.658865
ENSG00000086015	2755.85	0.156803	0.0872168	1.79785	0.0722007	0.231244
ENSG00000086061	9917.52	0.176763	0.0761836	2.32023	0.0203287	0.110769
ENSG00000086062	1626.3	-0.0395039	0.115007	-0.343491	0.731229	0.858994
ENSG00000086065	4599.23	-0.0777295	0.043735	-1.77728	0.0755218	0.237732
ENSG00000086102	2311.05	0.0875764	0.0586424	1.4934	0.135333	0.334677
ENSG00000086159	22.8994	-0.431235	0.264845	-1.62825	0.103471	0.286671
ENSG00000086189	1437.63	-0.156089	0.0608389	-2.5656	0.0102997	0.0784966
ENSG00000086200	2062.94	-0.0707544	0.0511582	-1.38305	0.166649	0.377751
ENSG00000086205	28.3424	-0.0828183	0.236526	-0.350145	0.72623	0.856564
ENSG00000086232	2957.94	0.243224	0.0882506	2.75607	0.00585012	0.0587067
ENSG00000086288	3.27854	0.664446	0.521408	1.27433	0.202546	NA
ENSG00000086289	1214.25	0.071383	0.225119	0.31709	0.751175	0.870741
ENSG00000086300	181.624	-0.243439	0.158292	-1.53791	0.12407	0.319024
ENSG00000086475	3704.68	-0.157154	0.0719876	-2.18308	0.0290303	0.135288
ENSG00000086504	2587.92	0.170658	0.0571709	2.98505	0.00283529	0.0404299
ENSG00000086506	10.6693	-0.539487	0.213721	-2.52426	0.0115943	0.0830047
ENSG00000086544	1245.02	-0.196339	0.0824583	-2.38107	0.0172626	0.10054
ENSG00000086548	5.35225	0.0730538	0.480102	0.152163	0.879058	0.941108
ENSG00000086570	39.0147	-0.237782	0.29169	-0.815187	0.414966	0.634356
ENSG00000086589	2046.88	0.0632362	0.068989	0.916612	0.359346	0.585572
ENSG00000086598	14991.1	-0.400023	0.126542	-3.16118	0.00157129	0.0312306
ENSG00000086619	463.114	-0.00296586	0.0957057	-0.0309893	0.975278	0.987804
ENSG00000086666	5673.13	-0.0733944	0.0630435	-1.16419	0.244348	0.469504
ENSG00000086696	163.477	0.0204457	0.368268	0.0555185	0.955725	0.979312
ENSG00000086712	1151.98	0.0823805	0.0610435	1.34954	0.177165	0.391773
ENSG00000086717	10.7205	-0.31556	0.324902	-0.971247	0.331425	0.560636
ENSG00000086730	37.7996	-0.162902	0.116832	-1.39432	0.163221	0.372591
ENSG00000086758	10454.2	0.365516	0.123796	2.95255	0.00315157	0.0422955
ENSG00000086827	1466.44	-0.0692456	0.0604575	-1.14536	0.25206	0.478021
ENSG00000086848	2202.27	0.0222702	0.0529007	0.420982	0.673768	0.825117
ENSG00000086967	21.8816	0.220033	0.360032	0.611148	0.541102	0.732902
ENSG00000086991	560.61	-0.97554	0.363584	-2.68312	0.00729378	0.0658164
ENSG00000087008	1417.05	0.232797	0.0992267	2.34611	0.0189705	0.106393
ENSG00000087053	2652.43	-0.0740714	0.0598806	-1.23698	0.216093	0.437912
ENSG00000087074	3319.03	0.060215	0.0809166	0.744162	0.456778	0.668591
ENSG00000087076	144.339	-0.494097	0.174169	-2.83688	0.00455563	0.0517898
ENSG00000087077	1748.65	-0.237113	0.111112	-2.134	0.0328428	0.145693
ENSG00000087085	74.9364	-0.0101594	0.20457	-0.049662	0.960392	0.981358
ENSG00000087086	47445.7	-0.527144	0.223131	-2.36248	0.0181531	0.1037
ENSG00000087087	1987.19	0.22084	0.0668521	3.30341	0.000955155	0.0250634
ENSG00000087088	1049.07	0.0488314	0.109769	0.444855	0.656424	0.813911
ENSG00000087095	2417.45	0.167624	0.0905438	1.85131	0.0641257	0.215695
ENSG00000087111	4417.34	0.254218	0.0657291	3.86767	0.000109881	0.0103945
ENSG00000087116	329.576	-0.506357	0.280848	-1.80296	0.0713951	0.229545
ENSG00000087128	2.55566	-1.13763	0.879207	-1.29392	0.195692	NA
ENSG00000087152	3381.2	-0.0503698	0.0525053	-0.959328	0.337393	0.566345
ENSG00000087157	1130.12	-0.0164481	0.0418598	-0.392934	0.694368	0.837917
ENSG00000087191	2809.87	0.023248	0.0859824	0.270381	0.786867	0.892827
ENSG00000087206	1865.26	-0.0760483	0.0538549	-1.4121	0.157922	0.365696
ENSG00000087237	5.22218	-0.075217	0.364421	-0.206402	0.836477	0.91902
ENSG00000087245	4439.54	-0.33038	0.309853	-1.06625	0.286312	0.515997
ENSG00000087250	35.0088	0.49273	0.289492	1.70205	0.0887461	0.261429
ENSG00000087253	842.406	-0.363673	0.208692	-1.74263	0.081399	0.248807
ENSG00000087258	75.3657	-0.000812874	0.245434	-0.00331198	0.997357	0.998718
ENSG00000087263	1951.41	0.00671861	0.0954316	0.0704023	0.943873	0.973859
ENSG00000087266	1425.49	-0.0195952	0.0731502	-0.267876	0.788795	0.893938
ENSG00000087269	1523.42	0.168986	0.0567654	2.97692	0.00291161	0.0409838
ENSG00000087274	11496.6	0.308799	0.0975889	3.16428	0.00155468	0.0310801
ENSG00000087299	560.744	0.189092	0.110227	1.71548	0.0862572	0.256771
ENSG00000087301	840.358	-0.187887	0.0817908	-2.29716	0.0216095	0.114755
ENSG00000087302	9237.2	0.0521003	0.0544765	0.956382	0.338879	0.567477
ENSG00000087303	7631.64	0.245793	0.13898	1.76855	0.0769692	0.240405
ENSG00000087338	895.433	-0.00816145	0.0430875	-0.189416	0.849767	0.92645
ENSG00000087365	5393.98	0.248497	0.0836403	2.97102	0.00296812	0.0412196
ENSG00000087448	1851.87	-0.260601	0.0680509	-3.8295	0.000128403	0.0109602
ENSG00000087460	46638.1	0.101566	0.0799932	1.26968	0.204198	0.423823
ENSG00000087470	7062.03	-0.00121153	0.0486175	-0.0249197	0.980119	0.989991
ENSG00000087494	36.2082	-0.27259	0.278247	-0.979672	0.327248	0.556863
ENSG00000087495	387.184	-0.228104	0.1904	-1.19802	0.230908	0.455183
ENSG00000087502	4098.64	-0.0680768	0.0579611	-1.17452	0.240185	0.465063
ENSG00000087510	36.3391	-0.29858	0.294107	-1.01521	0.310007	0.539679
ENSG00000087586	2304.67	0.0693083	0.0883128	0.784805	0.432568	0.649047
ENSG00000087589	24.9851	0.00238248	0.244239	0.00975469	0.992217	0.996343
ENSG00000087842	236.358	-0.0580163	0.139276	-0.416557	0.677003	0.827132
ENSG00000087884	1275.28	0.0452581	0.066051	0.685199	0.493218	0.697023
ENSG00000087903	189.711	0.109248	0.107963	1.01191	0.311582	0.54119
ENSG00000087995	1550.27	0.0554954	0.0370126	1.49937	0.133778	0.332466
ENSG00000088002	4.8035	-0.706453	0.260938	-2.70736	0.00678209	NA
ENSG00000088035	375.321	-0.259998	0.0948003	-2.74259	0.00609569	0.0598225
ENSG00000088038	266.772	0.411797	0.136048	3.02685	0.00247113	0.0379182
ENSG00000088053	3.56261	-0.384982	0.305936	-1.25838	0.208255	NA
ENSG00000088179	2997.98	0.0993348	0.0764942	1.29859	0.194084	0.41201
ENSG00000088205	3795.21	0.0504269	0.0497164	1.01429	0.310444	0.539927
ENSG00000088247	2453.52	0.273378	0.0759337	3.60022	0.00031795	0.0157278
ENSG00000088256	3968.01	0.0967262	0.069518	1.39138	0.164109	0.374315
ENSG00000088280	1428.35	0.123176	0.0742688	1.65851	0.0972138	0.275574
ENSG00000088298	1585.4	0.138572	0.103719	1.33604	0.181536	0.397606
ENSG00000088305	426.983	0.203068	0.154995	1.31016	0.190142	0.407746
ENSG00000088320	5.73586	-0.455888	0.572462	-0.796363	0.425821	0.643871
ENSG00000088325	2380.42	0.186175	0.110786	1.6805	0.0928596	0.267857
ENSG00000088340	193.885	0.0486826	0.245624	0.1982	0.842889	0.922699
ENSG00000088356	976.276	0.260331	0.0973125	2.67521	0.00746821	0.066599
ENSG00000088367	735.618	0.277575	0.113762	2.43996	0.014689	0.092569
ENSG00000088386	16.2102	-0.0156928	0.190749	-0.082269	0.934433	0.968253
ENSG00000088387	1242.01	0.184603	0.147905	1.24812	0.211988	0.433182
ENSG00000088448	2839.96	-0.498889	0.129178	-3.86203	0.000112447	0.0104753
ENSG00000088451	656.233	-0.348859	0.116169	-3.00302	0.00267315	0.0392775
ENSG00000088538	131.915	-0.0309007	0.131604	-0.2348	0.814364	0.907628
ENSG00000088543	1010.03	-0.0551215	0.108838	-0.506454	0.612538	0.784076
ENSG00000088682	3356.32	0.0670037	0.0870512	0.769704	0.441475	0.656486
ENSG00000088726	157.122	0.423135	0.223869	1.8901	0.058745	0.205428
ENSG00000088727	266.432	0.0423819	0.0888519	0.476995	0.633365	0.797247
ENSG00000088756	1743.11	-0.375028	0.178581	-2.10004	0.0357251	0.152613
ENSG00000088766	3631.69	0.0274819	0.0881172	0.31188	0.755132	0.873507
ENSG00000088782	0.0548885	0.231697	3.0018	0.077186	0.938476	NA
ENSG00000088808	2457.05	0.237901	0.182579	1.303	0.192574	0.410621
ENSG00000088812	3761.71	0.161881	0.0828623	1.95361	0.0507475	0.187801
ENSG00000088826	319.057	-0.246529	0.212804	-1.15848	0.246669	0.472189
ENSG00000088827	0.676845	0.0959376	0.99454	0.0964643	0.923152	NA
ENSG00000088832	4822.73	0.0806484	0.0466721	1.72798	0.083992	0.253232
ENSG00000088833	1941.73	0.266775	0.0720072	3.70484	0.000211522	0.0128965
ENSG00000088836	11.8121	-0.881427	0.364518	-2.41806	0.0156033	0.095292
ENSG00000088854	2638.9	0.214733	0.0901062	2.38311	0.0171672	0.100258
ENSG00000088876	533.837	-0.132366	0.0713337	-1.85559	0.0635117	0.214407
ENSG00000088881	270.648	-0.326816	0.16069	-2.03383	0.0419685	0.168241
ENSG00000088882	1750.35	-0.285102	0.207934	-1.37112	0.170339	0.383471
ENSG00000088888	3826.84	0.422977	0.110329	3.83376	0.000126197	0.0109602
ENSG00000088899	812.733	0.116499	0.0998187	1.16711	0.243166	0.468366
ENSG00000088926	1.03233	0.567142	0.881304	0.643526	0.519883	NA
ENSG00000088930	7190.82	-0.0478795	0.0438696	-1.09141	0.275094	0.503824
ENSG00000088970	801.72	-0.149162	0.0908746	-1.64141	0.100713	0.282052
ENSG00000088986	10014.2	-0.0689441	0.0786563	-0.876524	0.380745	0.60418
ENSG00000088992	780.705	-0.256687	0.215279	-1.19235	0.233126	0.457604
ENSG00000089006	4070.67	-0.127693	0.060189	-2.12154	0.0338764	0.14859
ENSG00000089009	49034.5	-0.17484	0.06716	-2.60333	0.0092322	0.0739501
ENSG00000089012	0.262171	-0.464007	1.57535	-0.294542	0.768344	NA
ENSG00000089022	2134.74	-0.101367	0.058835	-1.72291	0.0849047	0.254683
ENSG00000089041	34.6852	0.0758498	0.225412	0.336494	0.736498	0.861817
ENSG00000089048	903.653	0.0430789	0.0681389	0.632221	0.527243	0.72241
ENSG00000089050	1643.83	-0.153364	0.0686506	-2.23398	0.0254844	0.125855
ENSG00000089053	6499.8	-0.121572	0.0586662	-2.07226	0.0382413	0.159501
ENSG00000089057	1123.42	-0.0502082	0.104408	-0.480883	0.630599	0.795597
ENSG00000089060	211.027	0.02306	0.120612	0.191191	0.848376	0.925813
ENSG00000089063	5213.24	-0.0919633	0.0638406	-1.44052	0.149722	0.355827
ENSG00000089091	109.855	0.111273	0.0926972	1.20039	0.229987	0.454574
ENSG00000089094	1130.62	0.1836	0.0854086	2.14967	0.0315816	0.141908
ENSG00000089101	9.45489	-0.0871494	0.260534	-0.334502	0.738	0.862716
ENSG00000089116	1.09481	-0.396931	0.757172	-0.524228	0.60012	NA
ENSG00000089123	455.722	-0.134002	0.053306	-2.51383	0.0119428	0.0841551
ENSG00000089127	281.04	-0.487503	0.624068	-0.78117	0.434702	0.651138
ENSG00000089154	4656.04	0.0236391	0.0648452	0.364547	0.715449	0.849485
ENSG00000089157	102293	-0.30746	0.0920364	-3.34063	0.000835872	0.0238126
ENSG00000089159	1524.97	0.444334	0.147067	3.02131	0.00251687	0.0382496
ENSG00000089163	232.406	0.0355187	0.112523	0.315657	0.752263	0.871011
ENSG00000089169	19.0198	0.174661	0.145639	1.19927	0.230422	0.454894
ENSG00000089177	964.07	0.113098	0.0958596	1.17983	0.238066	0.4626
ENSG00000089195	842.766	0.240563	0.072828	3.30317	0.000955992	0.0250634
ENSG00000089199	150.082	0.25051	0.314429	0.796715	0.425617	0.643615
ENSG00000089220	10551.5	0.0758774	0.0543905	1.39505	0.163001	0.372296
ENSG00000089225	1959.67	-0.139428	0.167297	-0.833418	0.404609	0.625717
ENSG00000089234	1491.06	0.00351249	0.0308109	0.114002	0.909237	0.957009
ENSG00000089248	5061.2	0.0636908	0.0685989	0.928452	0.353173	0.58015
ENSG00000089250	31.2102	-0.105876	0.18615	-0.568768	0.569514	0.75336
ENSG00000089280	1052.11	0.232745	0.089246	2.60791	0.00910981	0.0734984
ENSG00000089289	3503.2	-0.0846084	0.0564242	-1.4995	0.133743	0.332446
ENSG00000089327	484.641	-0.534909	0.27499	-1.9452	0.0517512	0.189796
ENSG00000089335	4001.48	-0.102327	0.139129	-0.735484	0.462045	0.672492
ENSG00000089351	1113.12	0.145437	0.0954322	1.52398	0.127513	0.324108
ENSG00000089356	8.69012	0.0789193	0.256964	0.307122	0.75875	0.875346
ENSG00000089472	22913.9	0.372464	0.117095	3.18086	0.00146838	0.0302783
ENSG00000089486	1859.65	0.416051	0.12327	3.37511	0.000737854	0.0224935
ENSG00000089505	93.8503	-0.126158	0.0978983	-1.28867	0.197513	0.415874
ENSG00000089558	1.86463	0.595495	0.44561	1.33636	0.181432	NA
ENSG00000089597	10327.6	-0.169979	0.0995321	-1.70779	0.087676	0.259605
ENSG00000089639	233.977	-0.224634	0.146979	-1.52834	0.126429	0.322969
ENSG00000089682	925.945	0.173686	0.0823079	2.1102	0.0348409	0.150639
ENSG00000089685	2627.97	-0.0645328	0.110562	-0.583679	0.559436	0.746056
ENSG00000089692	5.52431	-0.382847	0.275415	-1.39007	0.164507	0.374988
ENSG00000089693	4384.91	-0.0243742	0.0447884	-0.544208	0.586299	0.766801
ENSG00000089723	143.006	-0.0132176	0.0998017	-0.132439	0.894637	0.949997
ENSG00000089737	435.25	0.226036	0.134701	1.67806	0.0933361	0.268691
ENSG00000089775	1029.22	0.111807	0.102365	1.09224	0.27473	0.503366
ENSG00000089818	2807.4	0.0132016	0.0620339	0.212812	0.831473	0.91721
ENSG00000089820	179.215	-0.1042	0.170904	-0.6097	0.542061	0.733358
ENSG00000089847	39.4363	0.120334	0.16332	0.7368	0.461244	0.671702
ENSG00000089876	3238.87	0.0032829	0.0712763	0.0460588	0.963263	0.982502
ENSG00000089902	2022.98	0.211854	0.0767388	2.76072	0.00576746	0.0584452
ENSG00000089916	3284.37	-0.0805418	0.0404947	-1.98895	0.0467073	0.178913
ENSG00000090006	836.556	-0.0591454	0.146115	-0.404788	0.685633	0.832197
ENSG00000090013	1407.56	-0.295846	0.107451	-2.7533	0.00589975	0.0590213
ENSG00000090020	190.062	0.0455298	0.120815	0.376854	0.706282	0.84496
ENSG00000090054	2721.8	-0.235047	0.102779	-2.28692	0.0222003	0.116739
ENSG00000090060	8310.87	-0.0531942	0.0541398	-0.982534	0.325837	0.555688
ENSG00000090061	287.991	0.124188	0.132981	0.933882	0.350365	0.577761
ENSG00000090097	2389.7	0.0173048	0.0741598	0.233345	0.815494	0.908035
ENSG00000090104	84.6196	-0.65244	0.524401	-1.24416	0.21344	0.434928
ENSG00000090238	569.903	0.0734945	0.112964	0.6506	0.515304	0.712858
ENSG00000090263	1741.32	-0.0314147	0.0547121	-0.574181	0.565845	0.750684
ENSG00000090266	4523.95	-0.0226393	0.0878834	-0.257606	0.796711	0.898552
ENSG00000090273	2168.01	0.278315	0.0741467	3.75357	0.000174337	0.0123055
ENSG00000090316	2138.2	0.124064	0.0567374	2.18663	0.0287698	0.134699
ENSG00000090339	221.779	0.523846	0.321284	1.63048	0.103	0.28584
ENSG00000090372	3973.93	0.147973	0.0586016	2.52506	0.0115677	0.0829586
ENSG00000090376	135.764	0.126342	0.284328	0.444355	0.656786	0.814194
ENSG00000090382	7.68025	-0.14163	0.376313	-0.376364	0.706647	0.845226
ENSG00000090402	2.14981	-0.293318	1.09158	-0.26871	0.788153	NA
ENSG00000090432	1622.5	0.127872	0.0576086	2.21968	0.0264407	0.128302
ENSG00000090447	305.2	-0.233481	0.15234	-1.53263	0.125366	0.32133
ENSG00000090470	1033.3	-0.0427705	0.0473345	-0.903581	0.366218	0.591622
ENSG00000090487	3341.25	0.0195472	0.0385415	0.507174	0.612033	0.783812
ENSG00000090512	0.24852	0.331066	1.42263	0.232714	0.815984	NA
ENSG00000090520	2963.51	-0.0251237	0.0998079	-0.25172	0.801257	0.900691
ENSG00000090530	2179.86	-0.0459544	0.128556	-0.357466	0.720743	0.852754
ENSG00000090534	2.77566	-0.333882	0.375632	-0.888854	0.374082	NA
ENSG00000090539	25.602	-0.680763	0.281156	-2.4213	0.0154652	0.0949827
ENSG00000090554	22.7484	0.0761951	0.143718	0.53017	0.595994	0.773638
ENSG00000090565	999.005	0.160428	0.0652868	2.45727	0.0139996	0.0906247
ENSG00000090581	1678.21	-0.12546	0.0729965	-1.71872	0.0856658	0.255508
ENSG00000090612	2221.8	-0.217314	0.0686542	-3.16534	0.001549	0.0310003
ENSG00000090615	6044.66	0.00587912	0.10918	0.0538479	0.957056	0.979641
ENSG00000090621	4915.22	0.182544	0.0785059	2.32522	0.02006	0.109893
ENSG00000090659	5.34119	-0.204517	0.262669	-0.778612	0.436208	0.65229
ENSG00000090661	1187.25	0.0307483	0.0623318	0.493301	0.6218	0.789815
ENSG00000090674	330.208	-0.00681828	0.076993	-0.0885572	0.929434	0.965525
ENSG00000090686	2680.58	0.087907	0.0536979	1.63707	0.101617	0.283632
ENSG00000090776	2411.79	-0.102533	0.141085	-0.726744	0.467382	0.676238
ENSG00000090857	2334.45	0.233109	0.108356	2.15132	0.0314507	0.141675
ENSG00000090861	5227.14	-0.0857949	0.0976629	-0.87848	0.379683	0.603181
ENSG00000090863	9271.06	0.112725	0.0721242	1.56293	0.11807	0.311013
ENSG00000090889	1332.3	-0.0408837	0.103433	-0.395265	0.692647	0.83721
ENSG00000090905	2481.15	0.125143	0.0685655	1.82516	0.0679769	0.223609
ENSG00000090924	1212.13	0.195609	0.0815553	2.39848	0.0164633	0.0980322
ENSG00000090932	59.6193	-0.0384574	0.156193	-0.246218	0.805514	0.902821
ENSG00000090971	1274.57	-0.0917821	0.0625177	-1.4681	0.142078	0.344896
ENSG00000090975	266.581	0.226746	0.120383	1.88353	0.0596282	0.207292
ENSG00000090989	2434.09	-0.00927367	0.0530806	-0.174709	0.861308	0.932609
ENSG00000091009	3538.59	-0.0219862	0.0448633	-0.490071	0.624084	0.79085
ENSG00000091010	2.20529	0.0941417	0.344623	0.273173	0.784721	NA
ENSG00000091039	9277.37	-0.121596	0.0569487	-2.13519	0.0327455	0.145367
ENSG00000091073	141.402	0.115712	0.106217	1.0894	0.275979	0.504659
ENSG00000091106	50.7056	0.106052	0.0984904	1.07678	0.28158	0.510426
ENSG00000091127	828.042	0.161003	0.102783	1.56644	0.117247	0.309703
ENSG00000091128	18.665	-0.438301	0.314005	-1.39584	0.162763	0.372215
ENSG00000091129	182.166	0.25765	0.185491	1.38902	0.164827	0.375403
ENSG00000091136	22002.2	-0.145216	0.108793	-1.33479	0.181944	0.39818
ENSG00000091137	15.2588	-0.608979	0.276764	-2.20036	0.0277816	0.131793
ENSG00000091138	1.98326	0.338545	0.515209	0.657102	0.511115	NA
ENSG00000091140	6073.11	0.20724	0.0867245	2.38964	0.0168651	0.099233
ENSG00000091157	1439.22	-0.0319208	0.091348	-0.349441	0.726758	0.856778
ENSG00000091164	3092.72	0.000723189	0.0586424	0.0123322	0.990161	0.995095
ENSG00000091181	64.8295	-0.701683	0.312691	-2.24401	0.0248315	0.124184
ENSG00000091262	140.445	0.129435	0.28884	0.448121	0.654066	0.812239
ENSG00000091317	4365.39	-0.449975	0.127784	-3.52138	0.00042931	0.0176257
ENSG00000091409	1762.91	0.100597	0.134453	0.748197	0.454341	0.666285
ENSG00000091428	685.62	0.666126	0.192586	3.45884	0.000542499	0.0195215
ENSG00000091436	17097.7	0.328396	0.12004	2.73572	0.00622446	0.0604198
ENSG00000091482	13328.5	0.419082	0.17536	2.38983	0.0168562	0.099233
ENSG00000091483	7159.92	0.140906	0.0985428	1.42989	0.152748	0.359296
ENSG00000091490	2058.2	-0.523553	0.275079	-1.90328	0.0570043	0.201686
ENSG00000091513	88.1914	-0.142407	0.368494	-0.386457	0.699158	0.840767
ENSG00000091527	15059.9	-0.052047	0.0881825	-0.590218	0.555044	0.743082
ENSG00000091536	38.4825	-0.163034	0.149208	-1.09267	0.27454	0.503366
ENSG00000091542	9772.62	0.267565	0.107265	2.49442	0.0126163	0.086361
ENSG00000091583	5.96337	-0.3314	0.545662	-0.607335	0.543629	0.734669
ENSG00000091592	1584.41	-0.401911	0.131793	-3.04955	0.00229181	0.0367046
ENSG00000091622	160.332	-0.146456	0.196858	-0.743972	0.456894	0.668693
ENSG00000091640	5474.26	0.177687	0.0756083	2.3501	0.0187686	0.105726
ENSG00000091651	1324.57	-0.0158539	0.076572	-0.207046	0.835974	0.918843
ENSG00000091656	1155.12	-0.332494	0.259766	-1.27998	0.200553	0.419723
ENSG00000091664	5.38957	0.165973	1.16991	0.141869	0.887184	0.945834
ENSG00000091704	65.0277	-0.198879	0.208363	-0.954483	0.339839	0.568163
ENSG00000091732	1267.19	0.00415642	0.0448066	0.0927636	0.926091	0.964315
ENSG00000091831	30.06	-0.0355547	0.226364	-0.157069	0.875191	0.939709
ENSG00000091844	153.318	-0.299499	0.165405	-1.81071	0.0701864	0.227283
ENSG00000091879	58.8127	-0.203707	0.238546	-0.85395	0.393132	0.615953
ENSG00000091947	1564.38	-0.206837	0.0761421	-2.71647	0.00659831	0.0624139
ENSG00000091972	788.295	-0.340941	0.28485	-1.19691	0.231341	0.455729
ENSG00000091986	17435.8	0.104385	0.280555	0.372066	0.709844	0.846642
ENSG00000092009	2.63145	-1.12235	0.516402	-2.1734	0.0297501	NA
ENSG00000092010	5480.95	0.157821	0.0902375	1.74896	0.0802985	0.246741
ENSG00000092020	1736.8	-0.0750071	0.0664536	-1.12871	0.259019	0.486094
ENSG00000092036	1851.23	-0.139989	0.0995331	-1.40646	0.159587	0.367979
ENSG00000092051	120.218	-0.117809	0.415285	-0.283681	0.776655	0.887274
ENSG00000092054	389286	0.775789	0.301088	2.57662	0.00997719	0.0772254
ENSG00000092067	0.138	-0.503185	1.99841	-0.251793	0.801201	NA
ENSG00000092068	97.3526	0.176262	0.188325	0.935945	0.349301	0.576871
ENSG00000092094	936.186	-0.0831813	0.084546	-0.983859	0.325185	0.555346
ENSG00000092096	2557.22	-0.0840994	0.139845	-0.601374	0.547591	0.737517
ENSG00000092098	1775.51	0.127512	0.0624227	2.04272	0.0410802	0.165912
ENSG00000092108	4171.62	-0.0812419	0.0518932	-1.56556	0.117452	0.309987
ENSG00000092140	1671.26	-0.0944863	0.0637057	-1.48317	0.13803	0.338788
ENSG00000092148	15181.2	-0.00532679	0.0420218	-0.126763	0.899128	0.95195
ENSG00000092199	29794.5	-0.172588	0.0487239	-3.54216	0.000396859	0.0169376
ENSG00000092200	113.669	-0.391134	0.298396	-1.31079	0.189929	0.407349
ENSG00000092201	7837.37	-0.00428239	0.0421909	-0.1015	0.919153	0.960993
ENSG00000092203	3928.08	0.176243	0.0462408	3.81142	0.000138172	0.0114339
ENSG00000092208	784.827	-0.0246138	0.0555116	-0.443399	0.657477	0.814624
ENSG00000092295	37.4821	-0.350602	0.292556	-1.19841	0.230758	0.455183
ENSG00000092330	1870.81	-0.0154661	0.0459958	-0.336251	0.736682	0.861903
ENSG00000092345	3.05307	-0.0548942	0.370307	-0.14824	0.882154	NA
ENSG00000092377	33.39	0.574852	0.455873	1.26099	0.207311	0.427337
ENSG00000092421	700.447	-0.0128945	0.156639	-0.0823194	0.934393	0.968253
ENSG00000092439	5229.25	-0.139836	0.0616053	-2.26987	0.0232156	0.119712
ENSG00000092445	1961.4	-0.414921	0.170846	-2.42862	0.0151564	0.0943818
ENSG00000092470	1251.87	-0.0215453	0.0950194	-0.226747	0.820621	0.910453
ENSG00000092529	644.167	0.036677	0.207261	0.176961	0.859539	0.931679
ENSG00000092531	3860.12	-0.0980324	0.0897278	-1.09255	0.27459	0.503366
ENSG00000092607	8.11827	0.790288	0.379565	2.08209	0.0373345	0.157149
ENSG00000092621	5813.34	-0.547695	0.231827	-2.36251	0.0181515	0.1037
ENSG00000092758	728.773	-0.674601	0.361336	-1.86696	0.061907	0.211567
ENSG00000092820	20576.1	0.389165	0.143997	2.70259	0.00688018	0.0637232
ENSG00000092841	73854.7	-0.152773	0.0742039	-2.05883	0.0395103	0.162686
ENSG00000092847	2675.36	0.252898	0.0913975	2.76701	0.00565728	0.0577433
ENSG00000092850	22.8101	-0.0971107	0.255562	-0.379989	0.703954	0.843439
ENSG00000092853	946.104	0.198008	0.101063	1.95924	0.0500844	0.186416
ENSG00000092871	672.779	-0.0881845	0.0695943	-1.26712	0.205111	0.424843
ENSG00000092929	220.544	0.056698	0.243331	0.233008	0.815755	0.908088
ENSG00000092931	2193.59	-0.0109704	0.0690235	-0.158937	0.873718	0.938897
ENSG00000092964	4869.58	-0.222058	0.175884	-1.26252	0.20676	0.426702
ENSG00000092969	4899.05	0.00925049	0.178891	0.0517101	0.95876	0.980699
ENSG00000092978	1374.46	-0.0941962	0.0623147	-1.51162	0.13063	0.327863
ENSG00000093000	2563.74	-0.0385035	0.0630064	-0.611104	0.54113	0.732902
ENSG00000093009	553.91	-0.137695	0.113183	-1.21658	0.223765	0.447108
ENSG00000093010	1326.21	0.227752	0.176496	1.29041	0.19691	0.415127
ENSG00000093072	95.7434	-0.412345	0.39101	-1.05456	0.291626	0.52159
ENSG00000093134	33.9426	-0.164506	0.171849	-0.957275	0.338428	0.567096
ENSG00000093144	2358.34	0.0178435	0.0506645	0.352189	0.724697	0.855629
ENSG00000093167	3863.77	0.269895	0.0855245	3.15576	0.00160081	0.0314379
ENSG00000093183	2201.33	-0.12307	0.0429844	-2.86314	0.00419467	0.0493165
ENSG00000093217	54.984	-0.539558	0.150795	-3.57809	0.000346111	0.015954
[truncated: 30,801 more rows]

## Sheet: Myk
gene	baseMean	log2FoldChange	lfcSE	stat	pvalue	padj
ENSG00000000003	2969.87	-0.0835951	0.0968577	-0.863071	0.388098	0.907326
ENSG00000000005	550.837	0.054217	0.45732	0.118554	0.905629	0.991174
ENSG00000000419	1746.95	-0.032627	0.106676	-0.305851	0.759718	0.979757
ENSG00000000457	938.651	0.180123	0.0879686	2.04758	0.0406014	0.562006
ENSG00000000460	418.586	-0.150981	0.11331	-1.33246	0.18271	0.821785
ENSG00000000938	1.47871	-2.6001	1.24232	-2.09294	0.0363544	NA
ENSG00000000971	1131.58	-0.199402	0.547137	-0.364446	0.715525	0.973091
ENSG00000001036	1191.99	0.22589	0.142993	1.57974	0.114167	0.745575
ENSG00000001084	1264.86	-0.0662409	0.157622	-0.420252	0.674301	0.967641
ENSG00000001167	1230.67	-0.0598703	0.100931	-0.59318	0.553061	0.948437
ENSG00000001460	284.881	0.0107072	0.127893	0.0837201	0.933279	0.993257
ENSG00000001461	2428.85	-0.075082	0.153851	-0.488018	0.625537	0.960337
ENSG00000001497	852.297	0.00739862	0.11636	0.0635841	0.949301	0.995067
ENSG00000001561	1147.86	0.501732	0.17339	2.89367	0.0038077	0.245286
ENSG00000001617	175.246	0.142119	0.305078	0.465846	0.641326	0.963304
ENSG00000001626	77.3968	0.564295	0.380143	1.48443	0.137696	0.7754
ENSG00000001629	4285.47	-0.105975	0.0797345	-1.32909	0.183817	0.822054
ENSG00000001630	7768.52	-0.267286	0.232674	-1.14876	0.250657	0.85838
ENSG00000001631	2300.73	-0.0264625	0.0562154	-0.470734	0.637831	0.963124
ENSG00000002016	529.93	0.01443	0.111664	0.129227	0.897178	0.991174
ENSG00000002079	12.3486	-0.0920465	0.434893	-0.211653	0.832378	0.987586
ENSG00000002330	1854.38	-0.0454024	0.085797	-0.529184	0.596678	0.955225
ENSG00000002549	2712.5	-0.159938	0.103825	-1.54046	0.123449	0.762405
ENSG00000002586	7125.99	-0.204483	0.179068	-1.14193	0.253484	0.859432
ENSG00000002587	89.8753	-0.150675	0.261602	-0.57597	0.564636	0.950735
ENSG00000002726	9.12933	0.453782	0.522827	0.867938	0.385428	0.906077
ENSG00000002745	4.87602	-0.843451	0.606214	-1.39134	0.164122	0.808309
ENSG00000002746	68.6409	-0.796948	0.504839	-1.57862	0.114423	0.74582
ENSG00000002822	921.795	0.0990994	0.0852369	1.16263	0.244978	0.854748
ENSG00000002834	6246.49	-0.321918	0.352184	-0.914064	0.360683	0.901613
ENSG00000002919	815.559	0.0313216	0.0970517	0.322731	0.746899	0.976541
ENSG00000002933	420.656	0.24672	0.461733	0.534333	0.593111	0.954335
ENSG00000003056	5970.49	0.0221693	0.0771071	0.287513	0.77372	0.981641
ENSG00000003096	2519.72	0.301341	0.265185	1.13634	0.255813	0.861205
ENSG00000003137	251.779	0.786082	0.428966	1.8325	0.0668765	0.653309
ENSG00000003147	1882.64	0.0298277	0.213634	0.13962	0.88896	0.990677
ENSG00000003249	453.124	0.232718	0.238715	0.974877	0.329621	0.887638
ENSG00000003393	3741.59	0.103776	0.100803	1.02949	0.303248	0.880877
ENSG00000003400	120.438	0.422466	0.290772	1.45291	0.146249	0.791013
ENSG00000003402	1574	-0.147614	0.279487	-0.528161	0.597388	0.955264
ENSG00000003436	4238.55	-0.727582	0.596165	-1.22044	0.222299	0.844074
ENSG00000003509	778.354	0.0523798	0.0773721	0.676986	0.498415	0.93776
ENSG00000003756	6297.1	0.051955	0.0679775	0.764297	0.44469	0.924941
ENSG00000003987	231.196	-0.774096	0.282238	-2.74271	0.00609349	0.296482
ENSG00000003989	2723.51	-0.886063	0.300084	-2.95272	0.00314991	0.227513
ENSG00000004059	3497.55	-0.0562051	0.0791693	-0.709935	0.477744	0.936097
ENSG00000004139	388.818	0.0399209	0.2645	0.150929	0.880031	0.990129
ENSG00000004142	3837.6	0.0310459	0.0740384	0.419321	0.674982	0.967835
ENSG00000004399	1351.24	-0.499885	0.242259	-2.06343	0.0390716	0.557008
ENSG00000004455	5841.25	0.16442	0.158054	1.04028	0.298212	0.877181
ENSG00000004468	30.6168	0.0102254	0.329023	0.0310782	0.975207	0.996489
ENSG00000004478	6324.33	-0.0934412	0.117414	-0.79583	0.426131	0.919833
ENSG00000004487	8468.17	0.00166867	0.0644353	0.0258968	0.97934	0.996489
ENSG00000004534	3213.4	0.106553	0.0839882	1.26866	0.204561	0.835831
ENSG00000004660	495.288	0.285804	0.139404	2.05019	0.0403462	0.560778
ENSG00000004700	1827.04	-0.195392	0.160484	-1.21752	0.223407	0.844074
ENSG00000004766	2308.25	0.0440903	0.0989694	0.445495	0.655962	0.964306
ENSG00000004776	55.7719	-0.372993	0.464738	-0.802588	0.422213	0.919101
ENSG00000004777	184.976	-0.0722403	0.190111	-0.37999	0.703953	0.9728
ENSG00000004779	3424.55	0.0613058	0.0949074	0.645954	0.518309	0.943311
ENSG00000004799	119.689	0.155655	0.265305	0.586701	0.557404	0.949224
ENSG00000004809	60.2924	-0.295086	0.19572	-1.50769	0.131633	0.770053
ENSG00000004838	50.5759	-0.0608057	0.276697	-0.219755	0.826062	0.987586
ENSG00000004846	28.3804	0.248166	0.322086	0.770498	0.441005	0.923996
ENSG00000004848	5.95076	0.881554	1.02896	0.856744	0.391587	0.908604
ENSG00000004864	2572.88	-0.00712569	0.0916433	-0.0777546	0.938023	0.99369
ENSG00000004866	1626.87	-0.0421052	0.109869	-0.38323	0.701549	0.972261
ENSG00000004897	8249.18	-0.0942629	0.0788478	-1.1955	0.23189	0.848861
ENSG00000004939	23.4051	0.434311	0.192675	2.25412	0.0241887	0.479116
ENSG00000004948	5.87549	1.28146	1.0024	1.27839	0.20111	0.834951
ENSG00000004961	1449.79	0.114637	0.0947923	1.20935	0.226528	0.844114
ENSG00000004975	2346.65	0.0104415	0.0997153	0.104713	0.916604	0.992725
ENSG00000005001	1.34599	2.89434	1.66849	1.73471	0.0827929	NA
ENSG00000005007	3002.23	0.032247	0.124447	0.259123	0.795541	0.985182
ENSG00000005020	158.337	0.34429	0.340806	1.01022	0.312388	0.883468
ENSG00000005022	10167.1	0.0615204	0.132358	0.464803	0.642073	0.963376
ENSG00000005059	122.419	-0.280322	0.255802	-1.09586	0.273141	0.866412
ENSG00000005073	9.26073	-0.439287	0.992054	-0.442806	0.657906	0.96529
ENSG00000005075	2071.22	-0.0157583	0.0564115	-0.279345	0.77998	0.982797
ENSG00000005100	689.131	-0.0434017	0.167311	-0.259407	0.795321	0.985182
ENSG00000005102	15.6376	-0.179163	0.569051	-0.314846	0.752878	0.978266
ENSG00000005108	705.817	-0.660181	0.21987	-3.00259	0.0026769	0.214749
ENSG00000005156	2138.83	-0.0089101	0.0858613	-0.103773	0.917349	0.993041
ENSG00000005175	2197.94	0.256962	0.101152	2.54036	0.0110739	0.367245
ENSG00000005187	186.271	0.127871	0.184423	0.693355	0.488087	0.937336
ENSG00000005189	1295.29	0.132021	0.259777	0.508208	0.611307	0.957003
ENSG00000005194	3456.06	0.0797397	0.103067	0.773666	0.439128	0.923337
ENSG00000005206	977.317	0.027595	0.140932	0.195803	0.844764	0.988702
ENSG00000005238	1231.59	0.0671349	0.170758	0.393157	0.694204	0.971336
ENSG00000005243	1142.06	0.16512	0.506145	0.326232	0.744249	0.976495
ENSG00000005249	1703.99	-0.16212	0.224191	-0.723133	0.469598	0.933397
ENSG00000005302	918.685	-0.0748931	0.067202	-1.11445	0.265087	0.86316
ENSG00000005339	1712.24	-0.362038	0.224777	-1.61066	0.107255	0.728142
ENSG00000005379	988.356	-0.107028	0.163864	-0.653151	0.513659	0.942201
ENSG00000005381	1.42963	1.33644	2.02939	0.658544	0.510189	NA
ENSG00000005421	12.8596	-0.00644967	0.42675	-0.0151135	0.987942	0.99745
ENSG00000005436	975	0.232326	0.166529	1.39511	0.162983	0.808309
ENSG00000005448	913.069	0.14104	0.291381	0.484041	0.628357	0.96071
ENSG00000005469	612.15	-0.105707	0.1383	-0.764329	0.444671	0.924941
ENSG00000005471	178.894	0.973773	0.394936	2.46565	0.0136766	0.403226
ENSG00000005483	2425.88	0.00492606	0.100971	0.048787	0.961089	0.995968
ENSG00000005486	1621.41	0.0714525	0.11544	0.618957	0.535944	0.94469
ENSG00000005513	53.4082	0.279601	0.321711	0.869106	0.384789	0.906077
ENSG00000005700	2379.95	-0.0344393	0.0849688	-0.405317	0.685245	0.970386
ENSG00000005801	1235.45	-0.077645	0.0732771	-1.05961	0.289323	0.872789
ENSG00000005810	2896.04	-0.279587	0.159343	-1.75462	0.0793244	0.682784
ENSG00000005812	2614.82	-0.177968	0.148314	-1.19994	0.230163	0.847579
ENSG00000005844	14.373	0.410719	0.460395	0.892102	0.372338	0.90321
ENSG00000005882	2974.72	0.0630939	0.135397	0.465992	0.641221	0.963304
ENSG00000005884	3856.04	0.157677	0.160926	0.979808	0.327181	0.887454
ENSG00000005889	4330.67	-0.123794	0.0880968	-1.40521	0.15996	0.807918
ENSG00000005893	4723.84	-0.0883052	0.175781	-0.502358	0.615416	0.95778
ENSG00000005961	25.3178	0.237798	0.404208	0.588307	0.556326	0.949088
ENSG00000005981	61.1018	0.251397	0.29719	0.845911	0.397602	0.913291
ENSG00000006007	6173.01	0.0426972	0.0825118	0.517468	0.604829	0.955957
ENSG00000006015	686.091	-0.0758939	0.112039	-0.67739	0.498158	0.93776
ENSG00000006016	46.9646	0.55376	0.412034	1.34397	0.178959	0.817132
ENSG00000006025	303.964	0.0707798	0.142331	0.497291	0.618984	0.95821
ENSG00000006042	5094.06	-0.0680577	0.153251	-0.444094	0.656975	0.964829
ENSG00000006047	133.781	0.213588	0.309491	0.690126	0.490115	0.937338
ENSG00000006059	0.104222	0.267033	3.10538	0.0859906	0.931474	NA
ENSG00000006062	278.895	-0.0309448	0.138098	-0.224079	0.822696	0.987586
ENSG00000006071	11.2021	2.20096	0.702205	3.13436	0.00172229	0.190169
ENSG00000006116	3.80547	-0.385353	0.723317	-0.532759	0.594201	NA
ENSG00000006118	3264.13	-0.198452	0.217332	-0.913129	0.361175	0.901851
ENSG00000006125	7530.41	-0.0267442	0.088309	-0.302848	0.762006	0.98048
ENSG00000006128	12.3488	0.540857	0.595494	0.90825	0.363746	0.90278
ENSG00000006194	1580.45	-0.0804631	0.106939	-0.752418	0.4518	0.927349
ENSG00000006210	82.2522	0.395355	0.331113	1.19402	0.232471	0.848861
ENSG00000006282	2858.7	0.200448	0.132387	1.51411	0.129999	0.769827
ENSG00000006283	988.861	-0.0537671	0.267337	-0.201121	0.840604	0.98779
ENSG00000006327	3147.56	0.0848262	0.312563	0.271389	0.786092	0.983733
ENSG00000006377	4.40414	-0.0163751	0.622978	-0.0262852	0.97903	0.996489
ENSG00000006432	681.415	0.396712	0.291341	1.36167	0.173301	0.812115
ENSG00000006451	1973.33	0.00768885	0.0782207	0.0982969	0.921697	0.993257
ENSG00000006453	493.544	-0.017119	0.341722	-0.0500962	0.960046	0.995968
ENSG00000006459	965.292	-0.0695911	0.14769	-0.471196	0.637501	0.963124
ENSG00000006468	7898.23	0.477675	0.17205	2.77637	0.00549704	0.28295
ENSG00000006530	1322.66	-0.138864	0.0873075	-1.59051	0.11172	0.739168
ENSG00000006534	93.0333	0.42518	0.468055	0.908396	0.363669	0.90278
ENSG00000006555	8.99335	0.74557	0.48628	1.53321	0.125224	0.765449
ENSG00000006576	3872.25	0.102262	0.107982	0.947025	0.343626	0.894245
ENSG00000006606	3.13123	-0.91009	0.748773	-1.21544	0.224198	NA
ENSG00000006607	2022	-0.129808	0.0763027	-1.70122	0.0889011	0.699131
ENSG00000006611	63.6131	0.810739	0.565998	1.4324	0.152028	0.797575
ENSG00000006625	1777.15	0.110321	0.105121	1.04947	0.293964	0.875344
ENSG00000006634	1055.17	-0.221152	0.146953	-1.50491	0.132347	0.770053
ENSG00000006638	7.95947	0.589606	0.392702	1.50141	0.13325	0.772252
ENSG00000006652	1678.2	-0.139507	0.177888	-0.784239	0.4329	0.922084
ENSG00000006659	6.84957	-0.511206	0.370881	-1.37836	0.168093	0.809395
ENSG00000006695	1061.08	0.00645822	0.12266	0.0526513	0.95801	0.995901
ENSG00000006704	1317.4	-0.0452978	0.152987	-0.296088	0.767163	0.981184
ENSG00000006712	3233.71	0.136929	0.0789501	1.73438	0.0828511	0.687499
ENSG00000006715	4435.38	0.115469	0.0786172	1.46875	0.141902	0.782921
ENSG00000006740	496.757	0.0422133	0.206967	0.203962	0.838384	0.987586
ENSG00000006744	3296.6	0.144559	0.121331	1.19144	0.233481	0.848938
ENSG00000006747	106.56	-0.0121425	0.292891	-0.0414575	0.966931	0.995968
ENSG00000006756	1429.3	0.201567	0.132025	1.52674	0.126826	0.767612
ENSG00000006757	776.306	-0.0931148	0.134708	-0.691237	0.489417	0.937338
ENSG00000006788	3.04344	-0.205053	0.952755	-0.215221	0.829595	NA
ENSG00000006831	4427.98	0.267776	0.148635	1.80156	0.0716143	0.661072
ENSG00000006837	283.307	0.108255	0.0876916	1.23449	0.217019	0.840066
ENSG00000007001	10.0378	0.0411706	0.416227	0.0989139	0.921207	0.993257
ENSG00000007038	3.30881	0.120876	0.620097	0.194931	0.845447	NA
ENSG00000007047	1198.69	-0.0166585	0.100886	-0.165122	0.868848	0.989569
ENSG00000007062	616.69	-0.167123	0.326099	-0.512492	0.608307	0.956132
ENSG00000007080	930.666	0.0448051	0.0879907	0.509202	0.610611	0.956897
ENSG00000007129	2.80467	0.320166	0.593815	0.539168	0.589771	NA
ENSG00000007168	9390.99	0.027448	0.121847	0.225266	0.821772	0.987586
ENSG00000007171	6.58016	0.739314	0.525664	1.40644	0.159593	0.807918
ENSG00000007174	50.7656	0.290166	0.436846	0.664231	0.506542	0.940253
ENSG00000007202	9555.19	0.015211	0.0674362	0.225562	0.821542	0.987586
ENSG00000007216	1.1655	-0.235582	1.92453	-0.12241	0.902574	NA
ENSG00000007237	5766.62	0.252091	0.391245	0.64433	0.519361	0.943311
ENSG00000007255	701.113	0.240047	0.145871	1.64561	0.0998441	0.717282
ENSG00000007264	20.8534	0.191683	0.332123	0.577144	0.563842	0.950735
ENSG00000007306	0.709557	0.754311	2.42015	0.31168	0.755284	NA
ENSG00000007312	1.3747	-0.111823	1.12875	-0.0990681	0.921084	NA
ENSG00000007314	10.9955	-0.724959	0.586048	-1.23703	0.216076	0.839773
ENSG00000007341	841.328	-0.165376	0.101401	-1.63091	0.10291	0.721653
ENSG00000007350	5.36318	0.566289	0.618575	0.915473	0.359943	0.901075
ENSG00000007372	157.005	-1.2579	0.422439	-2.9777	0.00290422	0.221973
ENSG00000007376	787.023	0.0610585	0.083769	0.728892	0.466068	0.932315
ENSG00000007384	709.212	-0.0914936	0.18535	-0.493626	0.621571	0.958525
ENSG00000007392	1265.53	-0.0232651	0.0943667	-0.246539	0.805265	0.985973
ENSG00000007402	250.157	-0.419496	0.221239	-1.89612	0.0579439	0.627678
ENSG00000007516	151.46	0.321119	0.239232	1.34229	0.179502	0.817617
ENSG00000007520	1677.23	0.000639654	0.0709374	0.00901716	0.992805	0.998556
ENSG00000007541	1616.81	0.240166	0.178166	1.34799	0.177662	0.815873
ENSG00000007545	1074.92	-0.0343468	0.121673	-0.282288	0.777723	0.982432
ENSG00000007866	2252.11	-0.0470191	0.155564	-0.30225	0.762461	0.98048
ENSG00000007908	15.0817	0.202075	0.892917	0.226308	0.820962	0.987586
ENSG00000007923	3367.73	0.0328961	0.0748214	0.439661	0.660183	0.966084
ENSG00000007933	6.99555	0.322469	0.472485	0.682496	0.494925	0.93776
ENSG00000007944	1944.94	-0.0382233	0.169733	-0.225197	0.821826	0.987586
ENSG00000007952	43.2464	0.196601	0.345804	0.568532	0.569674	0.950846
ENSG00000007968	171.345	-0.200125	0.263886	-0.758377	0.448226	0.926824
ENSG00000008018	5756.07	-0.0811733	0.0856397	-0.947846	0.343208	0.894146
ENSG00000008056	61.3956	0.202379	0.317013	0.638393	0.523218	0.943533
ENSG00000008083	1805.16	-0.0343935	0.193674	-0.177585	0.859049	0.989165
ENSG00000008086	1067.81	-0.15716	0.135905	-1.15639	0.24752	0.856723
ENSG00000008118	30.8956	0.318941	0.345413	0.923359	0.35582	0.899234
ENSG00000008128	372.26	0.0415951	0.112842	0.368614	0.712415	0.973091
ENSG00000008130	2001.61	-0.127391	0.108967	-1.16908	0.242373	0.854461
ENSG00000008196	8.0947	4.16709	1.35456	3.07634	0.00209556	0.198836
ENSG00000008197	0.981718	-0.708878	2.24494	-0.315766	0.75218	NA
ENSG00000008226	112.611	-0.151853	1.50025	-0.101219	0.919377	0.993257
ENSG00000008256	1699.85	-0.0957163	0.082271	-1.16343	0.244657	0.854461
ENSG00000008277	308.512	0.241035	0.239308	1.00721	0.313832	0.883468
ENSG00000008282	2196.62	-0.288713	0.107411	-2.68791	0.00718999	0.312104
ENSG00000008283	317.398	-0.0642458	0.203502	-0.315701	0.75223	0.978221
ENSG00000008294	5559.88	0.0720242	0.123277	0.584245	0.559056	0.95003
ENSG00000008300	394.299	0.288685	0.31841	0.906646	0.364594	0.90278
ENSG00000008311	3773.13	0.130331	0.225467	0.578051	0.56323	0.950735
ENSG00000008323	46.5308	-0.0414758	0.223667	-0.185435	0.852888	0.988735
ENSG00000008324	259.124	0.0251816	0.0978537	0.257339	0.796917	0.985352
ENSG00000008382	637.607	-0.12377	0.105478	-1.17342	0.240629	0.853027
ENSG00000008394	854.732	0.177208	0.3132	0.565797	0.571532	0.951244
ENSG00000008405	1674.58	-0.10275	0.0929957	-1.10489	0.269208	0.865094
ENSG00000008438	1.67744	-0.882444	0.701692	-1.25759	0.208539	NA
ENSG00000008441	215.606	-0.617511	0.36597	-1.68732	0.091541	0.705838
ENSG00000008513	5598.01	-0.152599	0.174157	-0.876214	0.380914	0.904324
ENSG00000008516	27.3215	0.0352551	0.2996	0.117674	0.906326	0.991174
ENSG00000008517	43.2279	0.323342	0.408804	0.790945	0.428976	0.920721
ENSG00000008710	4325.73	0.0170908	0.134512	0.127058	0.898895	0.991174
ENSG00000008735	62.8649	0.62914	0.473994	1.32732	0.184403	0.822054
ENSG00000008838	2957.38	0.0568659	0.110506	0.514597	0.606834	0.955957
ENSG00000008853	2722.21	0.275049	0.185024	1.48656	0.137132	0.7754
ENSG00000008869	2938.3	0.184898	0.118548	1.55969	0.118833	0.754148
ENSG00000008952	5359.01	-0.0563482	0.164947	-0.341614	0.732641	0.975054
ENSG00000008988	37060.4	0.0591186	0.0694622	0.85109	0.39472	0.911396
ENSG00000009307	46005.5	0.0946827	0.0587755	1.61092	0.107197	0.728142
ENSG00000009335	5730.08	0.038124	0.0572264	0.666196	0.505286	0.939974
ENSG00000009413	4031.06	0.108451	0.136231	0.796082	0.425985	0.919833
ENSG00000009694	27.8732	0.537063	0.52306	1.02677	0.304528	0.881932
ENSG00000009709	3.01682	0.474647	0.904797	0.52459	0.599868	NA
ENSG00000009724	40.0464	-0.0855546	0.157643	-0.542713	0.587328	0.954335
ENSG00000009765	35.0317	-0.297484	0.422726	-0.703728	0.481602	0.936961
ENSG00000009780	619.523	-0.100058	0.0852635	-1.17352	0.240587	0.853027
ENSG00000009790	32.5023	0.0598423	0.250799	0.238606	0.811411	0.986638
ENSG00000009830	1419.28	0.124062	0.101669	1.22025	0.222371	0.844074
ENSG00000009844	4318.45	0.010158	0.0563974	0.180114	0.857063	0.989165
ENSG00000009950	13.809	0.0899721	0.34457	0.261114	0.794005	0.985182
ENSG00000009954	6121.4	-0.146665	0.0457012	-3.20921	0.00133102	0.166602
ENSG00000010017	5116.24	0.198549	0.0845461	2.34841	0.0188538	0.442924
ENSG00000010030	49.8402	-0.107297	0.153553	-0.698759	0.484703	0.937336
ENSG00000010072	861.958	0.0492896	0.0986549	0.499616	0.617345	0.95778
ENSG00000010165	1013.49	0.0846159	0.118022	0.71695	0.473405	0.934131
ENSG00000010219	1282.13	0.212597	0.0657771	3.23208	0.00122891	0.164733
ENSG00000010244	8083.26	-0.0630997	0.099532	-0.633964	0.526104	0.943571
ENSG00000010256	11347.2	0.0271865	0.143705	0.189182	0.84995	0.988735
ENSG00000010270	3273.72	-0.0426113	0.102165	-0.417084	0.676617	0.968728
ENSG00000010278	399.659	-1.13398	0.418681	-2.70845	0.00675976	0.307738
ENSG00000010282	591.567	0.572008	0.512418	1.11629	0.264297	0.86316
ENSG00000010292	4948.34	-0.183763	0.173867	-1.05692	0.290549	0.872789
ENSG00000010295	675.919	0.118303	0.079913	1.48039	0.138768	0.778295
ENSG00000010310	88.1532	0.430651	0.211118	2.03985	0.0413649	0.565912
ENSG00000010318	317.875	0.060727	0.213066	0.285015	0.775633	0.981764
ENSG00000010319	386.168	0.316315	0.312225	1.0131	0.311013	0.883468
ENSG00000010322	5533.41	0.0759144	0.078658	0.96512	0.334485	0.889754
ENSG00000010327	20.4173	0.550219	0.320344	1.71759	0.0858721	0.69346
ENSG00000010361	788.898	-0.0281158	0.153115	-0.183625	0.854308	0.988753
ENSG00000010379	59.3897	0.442922	0.344537	1.28556	0.198598	0.833101
ENSG00000010404	1913.11	0.0561274	0.223415	0.251224	0.801641	0.985638
ENSG00000010438	5.78045	0.323152	0.63915	0.505597	0.61314	0.957018
ENSG00000010539	856.736	0.0106954	0.056161	0.190442	0.848963	0.988735
ENSG00000010610	59.9904	0.0409413	0.302224	0.135467	0.892243	0.991022
ENSG00000010626	686.39	-0.0144186	0.110234	-0.130801	0.895933	0.991174
ENSG00000010671	29.3183	0.711666	0.491051	1.44927	0.147262	0.791674
ENSG00000010704	75.8051	0.0972816	0.404882	0.240272	0.81012	0.986526
ENSG00000010803	3393.06	0.352803	0.134959	2.61414	0.00894524	0.346219
ENSG00000010810	3384.24	-0.343495	0.138501	-2.4801	0.0131346	0.395738
ENSG00000010818	2730.19	0.167779	0.258881	0.648093	0.516925	0.943311
ENSG00000010932	13.0274	0.502604	0.754919	0.665772	0.505557	0.939974
ENSG00000011007	4050.84	0.0191831	0.0618017	0.310398	0.756259	0.979128
ENSG00000011009	2013.17	-0.013674	0.0815029	-0.167773	0.866762	0.989416
ENSG00000011021	831.625	-0.0310685	0.156496	-0.198525	0.842634	0.98809
ENSG00000011028	9713.75	-0.304511	0.399679	-0.761889	0.446126	0.925573
ENSG00000011052	130.112	-0.217896	0.364761	-0.597365	0.550264	0.948123
ENSG00000011083	2.40506	-0.773262	0.809894	-0.954769	0.339694	NA
ENSG00000011105	10774.2	0.266645	0.159459	1.67218	0.0944886	0.707263
ENSG00000011114	1409.23	-0.109227	0.110511	-0.988378	0.322968	0.885179
ENSG00000011132	421.107	0.0218726	0.114326	0.191317	0.848277	0.988735
ENSG00000011143	644.203	-0.0167499	0.129095	-0.129748	0.896765	0.991174
ENSG00000011198	719.944	-0.200001	0.113565	-1.76112	0.0782179	0.682304
ENSG00000011201	6543.93	-0.894177	0.359151	-2.4897	0.0127852	0.390414
ENSG00000011243	3504.49	0.227098	0.119507	1.90029	0.0573948	0.624348
ENSG00000011258	1817.35	0.0221332	0.138568	0.159727	0.873096	0.989844
ENSG00000011260	756.479	-0.0278633	0.116008	-0.240185	0.810187	0.986526
ENSG00000011275	3952.94	-0.0474827	0.0454582	-1.04454	0.296237	0.875828
ENSG00000011295	2469.94	0.0328562	0.100843	0.325816	0.744564	0.976495
ENSG00000011304	3204.07	-0.209683	0.1403	-1.49453	0.135038	0.773585
ENSG00000011332	123.323	0.203235	0.152786	1.33019	0.183455	0.822054
ENSG00000011347	219.832	-0.176378	0.269065	-0.655522	0.512132	0.941701
ENSG00000011376	2158.62	-0.0868322	0.152112	-0.570844	0.568106	0.950735
ENSG00000011405	4979.61	-0.0131454	0.10419	-0.126168	0.899599	0.991174
ENSG00000011422	397.025	-0.16966	0.329547	-0.514828	0.606673	0.955957
ENSG00000011426	9202.03	-0.266456	0.296582	-0.898422	0.368961	0.90295
ENSG00000011451	1500.26	0.0190524	0.0965285	0.197376	0.843533	0.988397
ENSG00000011454	6353.16	0.0522884	0.070822	0.738308	0.460327	0.929314
ENSG00000011465	24451	-0.593162	0.918405	-0.64586	0.51837	0.943311
ENSG00000011478	380.734	0.00767049	0.198491	0.0386441	0.969174	0.995968
ENSG00000011485	3494.32	0.0406431	0.110362	0.368271	0.712671	0.973091
ENSG00000011523	2181.34	-0.0488054	0.148654	-0.328315	0.742673	0.976478
ENSG00000011566	4632.85	-0.00421503	0.107951	-0.0390458	0.968854	0.995968
ENSG00000011590	25.1301	0.24888	0.346869	0.717504	0.473063	0.933822
ENSG00000011600	0.921644	-1.78089	1.29098	-1.37948	0.167746	NA
ENSG00000011638	789.33	-0.170427	0.207508	-0.821301	0.411475	0.916834
ENSG00000011677	10.1418	0.462042	0.709715	0.651024	0.515031	0.942725
ENSG00000012048	1144.75	-0.120224	0.212901	-0.564698	0.572279	0.951244
ENSG00000012061	4194.71	0.0886326	0.0838446	1.05711	0.290464	0.872789
ENSG00000012124	19.6311	0.0196278	0.414818	0.0473167	0.962261	0.995968
ENSG00000012171	315.747	0.276627	0.188819	1.46504	0.14291	0.783609
ENSG00000012174	722.796	0.00857094	0.111592	0.0768059	0.938778	0.993982
ENSG00000012211	136.003	0.186673	0.143014	1.30527	0.191799	0.830385
ENSG00000012223	2.42974	1.51093	1.64557	0.918177	0.358526	NA
ENSG00000012232	5511.31	0.245643	0.164519	1.49309	0.135413	0.773869
ENSG00000012504	100.604	-1.2643	0.565602	-2.23532	0.0253965	0.483191
ENSG00000012660	4018.64	-0.134982	0.16409	-0.822605	0.410732	0.916834
ENSG00000012779	4.8817	0.720843	0.658706	1.09433	0.273809	0.866446
ENSG00000012817	1251.68	-0.150863	0.30113	-0.500989	0.616379	0.95778
ENSG00000012822	5301.55	0.164484	0.0865101	1.90132	0.0572597	0.624301
ENSG00000012963	1436.77	-0.0270252	0.139293	-0.194017	0.846162	0.988702
ENSG00000012983	3029.92	-0.0172189	0.132439	-0.130013	0.896556	0.991174
ENSG00000013016	5800.42	-0.0658613	0.235402	-0.279782	0.779645	0.982797
ENSG00000013275	1839.82	-0.00688846	0.052212	-0.131932	0.895038	0.991174
ENSG00000013288	1261.74	-0.0860275	0.261683	-0.328747	0.742347	0.976478
ENSG00000013293	132.741	0.00904565	0.359466	0.0251641	0.979924	0.996489
ENSG00000013297	202.469	0.924987	0.32971	2.80545	0.00502459	0.269571
ENSG00000013306	2832.18	-0.183283	0.0996407	-1.83944	0.0658507	0.652766
ENSG00000013364	1007.9	0.130461	0.153957	0.847387	0.39678	0.913217
ENSG00000013374	2931.94	0.0875698	0.0796531	1.09939	0.271598	0.865094
ENSG00000013375	6541.53	-0.128538	0.235791	-0.545134	0.585661	0.954315
ENSG00000013392	843.939	0.0826166	0.0929667	0.888669	0.374181	0.903274
ENSG00000013441	2281.34	-0.135814	0.173409	-0.783201	0.433509	0.922455
ENSG00000013503	1041.62	0.104513	0.104316	1.00189	0.316399	0.883468
ENSG00000013523	814.45	0.122919	0.107802	1.14022	0.254194	0.859432
ENSG00000013561	3396.97	-0.16995	0.0981821	-1.73097	0.0834568	0.688636
ENSG00000013563	1637.57	0.309688	0.148643	2.08343	0.0372119	0.551393
ENSG00000013573	815.809	-0.0109831	0.24435	-0.044948	0.964149	0.995968
ENSG00000013583	421.127	-0.0342731	0.20231	-0.169409	0.865475	0.989165
ENSG00000013588	287.504	0.669734	0.355985	1.88135	0.0599241	0.633114
ENSG00000013619	41.1741	-0.621264	0.453264	-1.37065	0.170485	0.809795
ENSG00000013725	396.388	0.199547	0.147708	1.35096	0.176709	0.814515
ENSG00000013810	1532.63	-0.323486	0.254779	-1.26967	0.204201	0.835831
ENSG00000014123	3226	0.0429927	0.0906039	0.474513	0.635134	0.963028
ENSG00000014138	961.918	-0.120174	0.200997	-0.59789	0.549913	0.948123
ENSG00000014164	315.27	0.107496	0.107926	0.996016	0.319242	0.88379
ENSG00000014216	3795.34	-0.00499559	0.0692704	-0.0721172	0.942509	0.993982
ENSG00000014257	185.717	-0.0274502	0.293373	-0.0935675	0.925453	0.993257
ENSG00000014641	29518	-0.00369604	0.173544	-0.0212975	0.983008	0.996983
ENSG00000014824	6543.25	0.0773061	0.0702885	1.09984	0.271402	0.865094
ENSG00000014914	153.728	-0.500772	0.372645	-1.34383	0.179003	0.817132
ENSG00000014919	2147.38	0.135111	0.0838921	1.61053	0.107282	0.728142
ENSG00000015133	80.8716	0.408293	0.348906	1.17021	0.241917	0.853861
ENSG00000015153	2173.88	0.072838	0.105785	0.68855	0.491107	0.937338
ENSG00000015171	7834.7	0.0209513	0.0615768	0.340247	0.733671	0.975206
ENSG00000015285	11.775	0.581234	0.372072	1.56216	0.118251	0.754148
ENSG00000015413	4.76905	0.846547	0.700013	1.20933	0.226535	0.844114
ENSG00000015475	640.024	-0.0294872	0.167207	-0.176352	0.860017	0.989165
ENSG00000015479	30533.2	-0.0340029	0.0751909	-0.452221	0.65111	0.9637
ENSG00000015520	3.41721	0.325496	0.671556	0.484688	0.627897	NA
ENSG00000015532	2379.37	-0.010788	0.115794	-0.0931661	0.925772	0.993257
ENSG00000015568	3401.98	-0.265998	0.169845	-1.56612	0.11732	0.753177
ENSG00000015592	58.789	1.34881	0.712949	1.89187	0.0585085	0.628942
ENSG00000015676	4151.63	0.0124632	0.0475417	0.262153	0.793203	0.98516
ENSG00000016082	1381.89	-1.67495	0.437592	-3.82765	0.000129372	0.0667911
ENSG00000016391	498.874	0.238925	0.255347	0.935686	0.349435	0.897522
ENSG00000016402	98.4885	0.611333	0.506399	1.20722	0.227349	0.844953
ENSG00000016490	3.98013	0.50202	2.24003	0.224113	0.822669	0.987586
ENSG00000016602	1.64417	0.540605	1.09008	0.495929	0.619944	NA
ENSG00000016864	2928.12	-0.0636676	0.161043	-0.395346	0.692588	0.971098
ENSG00000017260	4441.66	-0.0113266	0.107348	-0.105513	0.915969	0.992725
ENSG00000017427	347.978	-0.140223	0.599888	-0.233748	0.815181	0.986638
ENSG00000017483	18.571	0.148835	0.5942	0.250479	0.802217	0.985638
ENSG00000017797	4081.1	-0.208758	0.098128	-2.1274	0.0333866	0.530575
ENSG00000018189	1381.55	-0.0290536	0.11775	-0.246741	0.805109	0.985972
ENSG00000018236	1253.65	0.681751	0.362698	1.87967	0.0601533	0.634483
ENSG00000018280	73.7945	0.0530468	0.254902	0.208106	0.835146	0.987586
ENSG00000018408	4815.23	0.0662008	0.11416	0.579893	0.561987	0.950735
ENSG00000018510	4542.52	0.0319596	0.0987198	0.323741	0.746134	0.976495
ENSG00000018607	1.7057	0.860146	0.699699	1.22931	0.218956	NA
ENSG00000018610	1217.56	0.0272651	0.123703	0.220409	0.825553	0.987586
ENSG00000018625	1087.27	0.26235	0.352357	0.744556	0.45654	0.92819
ENSG00000018699	1314.83	0.0746216	0.118354	0.630496	0.52837	0.943655
ENSG00000018869	305.454	0.106746	0.121377	0.879457	0.379153	0.904306
ENSG00000019102	2.20459	0.488409	0.790946	0.6175	0.536905	NA
ENSG00000019144	4814.2	0.203922	0.153216	1.33094	0.183208	0.822054
ENSG00000019169	0.840552	0.334238	1.89364	0.176506	0.859897	NA
ENSG00000019186	4.08132	0.142923	1.07525	0.132921	0.894256	0.991174
ENSG00000019485	1926.72	-0.0640072	0.148825	-0.430084	0.667135	0.966084
ENSG00000019505	1598.48	0.98345	0.42218	2.32946	0.0198349	0.45099
ENSG00000019549	1365.43	-0.511287	0.583337	-0.876487	0.380766	0.904324
ENSG00000019582	74.5925	0.567773	0.250569	2.26593	0.0234555	0.478879
ENSG00000019991	1309.87	-0.506861	3.00153	-0.168867	0.865901	0.989305
ENSG00000019995	5211.39	0.0533419	0.0675008	0.790242	0.429386	0.921071
ENSG00000020129	1181.46	0.114393	0.106942	1.06968	0.284764	0.870967
ENSG00000020181	6543.32	-0.284518	0.439049	-0.648032	0.516965	0.943311
ENSG00000020219	0.391614	-0.28363	1.68201	-0.168625	0.866092	NA
ENSG00000020256	471.615	0.0743731	0.10629	0.699718	0.484103	0.937085
ENSG00000020426	1350.46	0.00394168	0.0956382	0.0412145	0.967125	0.995968
ENSG00000020577	5007.83	-0.136034	0.0829748	-1.63946	0.101118	0.719123
ENSG00000020633	34.3108	0.220077	0.481468	0.457096	0.647602	0.9637
ENSG00000020922	1344.32	-0.10057	0.134359	-0.748518	0.454148	0.928134
ENSG00000021300	192.277	0.575966	0.228212	2.52382	0.0116088	0.375215
ENSG00000021355	270.867	0.221145	0.265879	0.831751	0.40555	0.916087
ENSG00000021461	9.6986	-0.124161	0.345533	-0.359332	0.719347	0.973091
ENSG00000021488	9.64105	0.186584	0.306386	0.608982	0.542536	0.946507
ENSG00000021574	2354.8	-0.0356684	0.0787147	-0.453136	0.650451	0.9637
ENSG00000021645	111.229	-0.226615	0.398677	-0.568418	0.569751	0.950846
ENSG00000021762	850.513	-0.0776434	0.146704	-0.529252	0.596631	0.955225
ENSG00000021776	3933.5	-0.181346	0.0812269	-2.23259	0.0255761	0.484677
ENSG00000021826	1653.87	1.2156	0.366924	3.31296	0.000923137	0.145292
ENSG00000021852	2.5256	0.849313	1.08495	0.78281	0.433739	NA
ENSG00000022267	10011.1	-0.422351	0.257901	-1.63765	0.101495	0.719123
ENSG00000022277	4311.46	0.0290072	0.0584461	0.496308	0.619677	0.958364
ENSG00000022355	16.705	0.0799886	0.50337	0.158906	0.873743	0.989944
ENSG00000022556	67.8539	-0.13562	0.331739	-0.408815	0.682676	0.96901
ENSG00000022567	672.323	0.0418723	0.0922302	0.453998	0.64983	0.9637
ENSG00000022840	8153.2	0.0964591	0.12802	0.75347	0.451167	0.926998
ENSG00000022976	1069.53	0.0202515	0.139016	0.145677	0.884176	0.990367
ENSG00000023041	918.7	-0.201115	0.0654076	-3.07479	0.00210648	0.198836
ENSG00000023171	684.226	-0.196472	0.216243	-0.908573	0.363576	0.90278
ENSG00000023191	2253.58	0.0621594	0.0565949	1.09832	0.272064	0.865094
ENSG00000023228	5584.32	-0.0206231	0.0886727	-0.232575	0.816091	0.986753
ENSG00000023287	6965.88	0.0849208	0.0729697	1.16378	0.244513	0.854461
ENSG00000023318	2487	-0.0764746	0.140244	-0.545296	0.58555	0.954285
ENSG00000023330	3546.45	0.178838	0.0882292	2.02697	0.0426655	0.570057
ENSG00000023445	85.0606	0.457152	0.436429	1.04748	0.294877	0.875344
ENSG00000023516	3158.84	-0.0262591	0.128868	-0.203767	0.838535	0.987586
ENSG00000023572	400.617	-0.149915	0.109719	-1.36635	0.17183	0.810984
ENSG00000023608	885.093	-0.0666536	0.129486	-0.514756	0.606723	0.955957
ENSG00000023697	793.897	-0.209932	0.0929625	-2.25825	0.0239303	0.478879
ENSG00000023734	7657.49	-0.0125751	0.0744327	-0.168946	0.865839	0.989305
ENSG00000023839	17.9319	0.289123	0.455021	0.635405	0.525164	0.943533
ENSG00000023892	41.4472	0.139678	0.319386	0.437333	0.66187	0.966084
ENSG00000023902	3460.62	-0.121253	0.0982694	-1.23388	0.217246	0.840066
ENSG00000023909	491.893	0.0739447	0.259531	0.284917	0.775708	0.981764
ENSG00000024048	3611.91	-0.0119693	0.0747136	-0.160202	0.872722	0.989844
ENSG00000024422	442.336	-0.233243	0.504704	-0.462138	0.643982	0.9637
ENSG00000024526	5242.4	-0.234058	0.312488	-0.749014	0.453849	0.92813
ENSG00000024862	220.886	-0.320604	0.193476	-1.65707	0.0975052	0.713564
ENSG00000025039	6771.18	0.171274	0.229939	0.744866	0.456353	0.92819
ENSG00000025156	2259.07	0.151474	0.105377	1.43746	0.150588	0.794452
ENSG00000025293	3759.22	0.120044	0.100418	1.19545	0.231912	0.848861
ENSG00000025423	43.4783	0.490805	0.462769	1.06058	0.288879	0.872749
ENSG00000025434	206.426	-0.162381	0.147894	-1.09796	0.272223	0.865094
ENSG00000025708	117.16	0.04219	0.211576	0.199409	0.841943	0.987813
ENSG00000025770	2036.3	-0.104024	0.130173	-0.79912	0.424221	0.919662
ENSG00000025772	1879.69	-0.0469743	0.162279	-0.289465	0.772225	0.981433
ENSG00000025796	2234.43	-0.00100964	0.152091	-0.0066384	0.994703	0.998887
ENSG00000025800	7162.75	0.0146677	0.069705	0.210426	0.833336	0.987586
ENSG00000026025	48884.1	0.0293455	0.272596	0.107652	0.914272	0.992593
ENSG00000026036	189.68	-0.272838	0.179562	-1.51946	0.128647	0.768903
ENSG00000026103	506.718	-0.348188	0.22945	-1.51749	0.129143	0.769306
ENSG00000026297	303.892	-0.265281	0.302242	-0.87771	0.380101	0.904324
ENSG00000026508	1625.42	-0.491961	0.537338	-0.915551	0.359902	0.901075
ENSG00000026559	362.16	-0.536557	0.599514	-0.894987	0.370794	0.903095
ENSG00000026652	2435.52	-0.177394	0.25893	-0.685102	0.49328	0.93776
ENSG00000026751	4.70504	0.856365	0.764113	1.12073	0.262402	0.86316
ENSG00000026950	471.922	-0.273348	0.351216	-0.778292	0.436397	0.922996
ENSG00000027001	697.706	0.0771915	0.153874	0.501653	0.615912	0.95778
ENSG00000027075	1593.47	-0.124858	0.20019	-0.623698	0.532826	0.944367
ENSG00000027644	11.6368	-1.20284	0.531176	-2.26448	0.0235444	0.478879
ENSG00000027697	2221.1	-0.134391	0.104564	-1.28526	0.198702	0.833101
ENSG00000027847	1055.82	0.116342	0.136812	0.850381	0.395113	0.911419
ENSG00000027869	2.73596	-0.587534	0.621858	-0.944803	0.344759	NA
ENSG00000028116	1076.09	-0.0599331	0.0878225	-0.682435	0.494964	0.93776
ENSG00000028137	43.8546	-0.289623	0.475688	-0.60885	0.542624	0.946507
ENSG00000028203	5969.15	0.0646514	0.0723449	0.893655	0.371507	0.903095
ENSG00000028277	57.9785	0.593976	0.424586	1.39895	0.161827	0.807969
ENSG00000028310	1472.37	-0.0276347	0.0650739	-0.424667	0.671079	0.966891
ENSG00000028528	3826.2	-0.0303058	0.0926792	-0.326996	0.743671	0.976478
ENSG00000028839	1023.35	-0.176231	0.113568	-1.55177	0.120718	0.757051
ENSG00000029153	803.418	-0.229744	0.106677	-2.15364	0.0312681	0.518817
ENSG00000029363	10972.9	-0.0510215	0.0762966	-0.668726	0.50367	0.939286
ENSG00000029364	5915.92	-0.145946	0.208098	-0.701336	0.483093	0.937048
ENSG00000029534	507.485	0.167208	0.331586	0.504267	0.614074	0.957141
ENSG00000029559	0.712143	-2.51327	2.36904	-1.06088	0.288744	NA
ENSG00000029639	562.565	0.319513	0.102982	3.10261	0.0019182	0.195944
ENSG00000029725	6677.63	0.00527989	0.0659452	0.0800647	0.936186	0.993257
ENSG00000029993	4415.59	-0.329417	0.232631	-1.41605	0.156761	0.804396
ENSG00000030066	2154.99	-0.0529827	0.104609	-0.506484	0.612517	0.957003
ENSG00000030110	1889.22	0.0810466	0.0903945	0.896588	0.369939	0.90295
ENSG00000030304	16.6728	1.39361	0.960425	1.45104	0.146769	0.791336
ENSG00000030419	512.129	0.161001	0.184166	0.874215	0.382001	0.904324
ENSG00000030582	6269.02	0.173849	0.157101	1.10661	0.268462	0.865094
ENSG00000031003	3207.86	-0.188242	0.0837501	-2.24766	0.024598	0.479116
ENSG00000031081	6217.85	-0.0694585	0.177407	-0.391521	0.695412	0.971369
ENSG00000031691	480.641	0.0146146	0.154346	0.0946869	0.924564	0.993257
ENSG00000031698	7432.92	-0.0604318	0.179123	-0.337376	0.735834	0.975494
ENSG00000031823	2892	0.0871533	0.0897504	0.971062	0.331517	0.889156
ENSG00000032219	1360.48	0.0167737	0.0800348	0.20958	0.833995	0.987586
ENSG00000032389	847.123	-0.0515437	0.11246	-0.45833	0.646716	0.9637
ENSG00000032444	1053.98	-0.125587	0.13256	-0.947395	0.343438	0.894146
ENSG00000032742	1334.34	0.0828406	0.113768	0.728153	0.46652	0.932454
ENSG00000033011	784.926	0.0269281	0.169678	0.158701	0.873905	0.989944
ENSG00000033030	1274.8	0.0584181	0.0853121	0.684757	0.493497	0.93776
ENSG00000033050	3126.73	0.0554635	0.0643828	0.861465	0.388982	0.907688
ENSG00000033100	2764.56	-0.0107906	0.198018	-0.0544932	0.956542	0.995901
ENSG00000033122	141.921	0.570429	0.252495	2.25917	0.0238726	0.478879
ENSG00000033170	1427.7	-0.215113	0.225732	-0.952955	0.340613	0.893123
ENSG00000033178	4930.91	-0.00527575	0.11498	-0.045884	0.963403	0.995968
ENSG00000033327	1674.97	-0.0641588	0.149579	-0.428929	0.667975	0.966084
ENSG00000033627	1412.83	0.0380498	0.0960069	0.396323	0.691867	0.971047
ENSG00000033800	3038.96	-0.0349228	0.0915256	-0.381564	0.702785	0.972261
ENSG00000033867	2205.45	-0.225794	0.0953168	-2.36888	0.0178419	0.437305
ENSG00000034053	261.361	0.703162	0.38814	1.81162	0.070045	0.659056
ENSG00000034152	534.196	-0.0795377	0.117022	-0.679681	0.496706	0.93776
ENSG00000034239	54.1755	-0.0803325	0.567182	-0.141634	0.887369	0.990508
ENSG00000034510	38430.6	-0.0876574	0.238993	-0.366778	0.713784	0.973091
ENSG00000034533	334.581	-0.237545	0.118105	-2.0113	0.0442934	0.57835
ENSG00000034677	7775.51	-0.0578705	0.192648	-0.300395	0.763876	0.98048
ENSG00000034693	1051.64	0.260839	0.116105	2.24659	0.0246662	0.479116
ENSG00000034713	4419.7	0.141629	0.0675381	2.09702	0.0359915	0.546122
ENSG00000034971	2.06071	0.0830872	0.705345	0.117797	0.906229	NA
ENSG00000035115	552.829	-0.11937	0.13783	-0.866066	0.386454	0.90655
ENSG00000035141	2157.39	-0.0286637	0.109526	-0.261706	0.793548	0.985182
ENSG00000035403	16498.9	-0.124291	0.128234	-0.969251	0.33242	0.889676
ENSG00000035499	372.469	-0.170371	0.226796	-0.751208	0.452527	0.927458
ENSG00000035664	213.612	-0.371558	0.26402	-1.40731	0.159335	0.807918
ENSG00000035681	1681.57	0.0501524	0.0945689	0.530327	0.595885	0.954916
ENSG00000035687	1803.47	-0.155411	0.179172	-0.867387	0.38573	0.906077
ENSG00000035720	1.66789	1.97564	0.944228	2.09233	0.0364091	NA
ENSG00000035862	2786.09	-0.0357725	0.153236	-0.233447	0.815414	0.986638
ENSG00000035928	4880.02	-0.0178421	0.101834	-0.175208	0.860916	0.989165
ENSG00000036054	2569.7	-0.164189	0.14989	-1.0954	0.273343	0.866414
ENSG00000036257	5189.28	0.038845	0.0619073	0.627472	0.53035	0.944086
ENSG00000036448	500.855	-1.52517	0.502827	-3.0332	0.00241977	0.20635
ENSG00000036473	1.97679	1.35923	1.62196	0.838016	0.402022	NA
ENSG00000036530	470.614	0.29442	0.135143	2.17859	0.0293624	0.50968
ENSG00000036549	5084.53	0.056764	0.0602725	0.941789	0.346301	0.896054
ENSG00000036565	13.7906	0.22778	0.462476	0.492523	0.62235	0.958797
ENSG00000036672	940.757	0.42865	0.267723	1.60109	0.109356	0.734111
ENSG00000036828	120.117	0.36145	0.308293	1.17242	0.241028	0.853027
ENSG00000037042	482.106	0.167502	0.081777	2.04827	0.0405334	0.561878
ENSG00000037241	1251.53	-0.0934909	0.09251	-1.0106	0.312206	0.883468
ENSG00000037280	70.1243	0.795284	0.501909	1.58452	0.113076	0.743173
ENSG00000037474	1960.94	0.0023635	0.0774383	0.0305211	0.975651	0.996489
ENSG00000037637	2345.92	0.0923297	0.163635	0.564243	0.572589	0.951244
ENSG00000037749	2399.81	-0.103608	0.0549139	-1.88673	0.0591965	0.630817
ENSG00000037757	768.897	0.255732	0.118062	2.16609	0.0303045	0.513864
ENSG00000037897	241.605	0.157524	0.102926	1.53046	0.125902	0.766786
ENSG00000037965	35.3724	-1.4268	0.793241	-1.7987	0.0720663	0.662992
ENSG00000038002	352.832	-0.12195	0.226887	-0.537491	0.590929	0.954335
ENSG00000038210	771.724	-0.132221	0.348781	-0.379095	0.704618	0.972866
ENSG00000038219	5746.28	0.074059	0.113236	0.65402	0.513099	0.942062
ENSG00000038274	2521.01	0.0333133	0.101047	0.329682	0.741641	0.976478
ENSG00000038295	104.549	0.281522	0.360531	0.780854	0.434888	0.922821
ENSG00000038358	3412.41	0.106978	0.102615	1.04251	0.297174	0.87665
ENSG00000038382	8278.58	-0.0536952	0.123357	-0.435283	0.663357	0.966084
ENSG00000038427	63507.9	-0.508602	0.318689	-1.59592	0.110506	0.736015
ENSG00000038532	1258.66	0.130406	0.0945515	1.3792	0.167833	0.809395
ENSG00000038945	76.0422	0.246122	0.212174	1.16	0.24605	0.85525
ENSG00000039068	123.27	0.938562	0.358699	2.61658	0.00888167	0.345631
ENSG00000039123	5180.44	0.0972757	0.0895576	1.08618	0.277399	0.8679
ENSG00000039139	36.6519	0.413844	0.276574	1.49632	0.13457	0.773303
ENSG00000039319	4623.01	-0.117063	0.0641976	-1.82348	0.0682304	0.655273
ENSG00000039523	298.794	-0.0259557	0.137898	-0.188223	0.850702	0.988735
ENSG00000039537	67.1936	-0.223103	0.223789	-0.996935	0.318796	0.883468
ENSG00000039560	9054.15	-0.153697	0.331915	-0.463062	0.64332	0.9637
ENSG00000039600	3.55412	-0.132374	0.665339	-0.198957	0.842296	NA
ENSG00000039650	1058.15	-0.0129495	0.149582	-0.0865712	0.931012	0.993257
ENSG00000039987	11.5571	0.0648463	0.287504	0.22555	0.821552	0.987586
ENSG00000040199	1110.59	-0.261006	0.136506	-1.91204	0.0558713	0.620724
ENSG00000040275	1788.47	-0.204306	0.152211	-1.34225	0.179514	0.817617
ENSG00000040341	5437.95	0.225325	0.107568	2.09473	0.0361953	0.546132
ENSG00000040487	552.64	-0.0230245	0.121776	-0.189073	0.850036	0.988735
ENSG00000040531	641.149	0.0503295	0.0834176	0.603344	0.54628	0.947778
ENSG00000040608	72.3735	0.381555	0.232966	1.63782	0.10146	0.719123
ENSG00000040633	2672.36	0.103536	0.0851585	1.2158	0.224061	0.844074
ENSG00000040731	409.76	0.129764	0.445866	0.291038	0.771022	0.981433
ENSG00000040933	1453.34	-0.19275	0.0995626	-1.93596	0.0528722	0.609957
ENSG00000041353	87.7354	-0.174003	0.296662	-0.586536	0.557515	0.949224
ENSG00000041357	4464.66	-0.0169959	0.0648998	-0.261879	0.793414	0.985167
ENSG00000041515	19.3107	-0.352095	0.444438	-0.792226	0.428229	0.920721
ENSG00000041802	1799.69	-0.00707227	0.0941311	-0.0751321	0.94011	0.993982
ENSG00000041880	281.127	0.114465	0.123284	0.928468	0.353165	0.898649
ENSG00000041982	2775.48	-0.217696	0.424314	-0.513054	0.607914	0.955957
ENSG00000041988	653.357	0.119309	0.0856629	1.39277	0.16369	0.808309
ENSG00000042062	55.097	0.685959	0.291363	2.35431	0.0185572	0.441098
ENSG00000042088	866.598	-0.0190411	0.0810734	-0.234862	0.814315	0.986638
ENSG00000042286	238.728	0.101246	0.165597	0.611402	0.540934	0.945286
ENSG00000042304	10.5581	0.328247	0.505055	0.649924	0.515741	0.943311
ENSG00000042317	1156.05	-0.028578	0.103891	-0.275076	0.783258	0.982972
ENSG00000042429	1756.28	-0.153288	0.0970893	-1.57884	0.114374	0.74582
ENSG00000042445	1326.45	0.0201011	0.200559	0.100226	0.920165	0.993257
ENSG00000042493	77.2951	0.152177	0.332348	0.457884	0.647036	0.9637
ENSG00000042753	3363.54	-0.0394363	0.13254	-0.297543	0.766052	0.980717
ENSG00000042781	283.303	0.437965	0.258525	1.69409	0.0902476	0.703418
ENSG00000042813	2.46384	-1.411	0.998787	-1.41272	0.157739	NA
ENSG00000042832	55.8857	-0.524818	0.421724	-1.24446	0.213331	0.839177
ENSG00000042980	152.14	-1.04144	0.380338	-2.73819	0.00617778	0.296502
ENSG00000043039	8.92254	0.396203	0.410178	0.965928	0.33408	0.889676
ENSG00000043093	3667.41	-0.0340191	0.070364	-0.483473	0.62876	0.960825
ENSG00000043143	367.977	-0.383229	0.25698	-1.49128	0.135888	0.774385
ENSG00000043355	45.1881	-0.697603	0.652876	-1.06851	0.285291	0.870967
ENSG00000043462	4.31929	-1.85008	1.14628	-1.61399	0.10653	0.727643
ENSG00000043514	1029.31	0.0682136	0.155734	0.438014	0.661376	0.966084
ENSG00000043591	80.3983	-0.693632	0.303308	-2.28689	0.0222021	0.467193
ENSG00000044012	0.140677	0.503535	3.10543	0.162147	0.87119	NA
ENSG00000044090	2833.78	0.00329985	0.149421	0.0220842	0.982381	0.996978
ENSG00000044115	30892.5	0.0625407	0.0772351	0.809745	0.418087	0.917592
ENSG00000044446	2075.58	0.298667	0.16913	1.76591	0.0774117	0.680052
ENSG00000044459	1045.75	0.0298123	0.115097	0.25902	0.79562	0.985182
ENSG00000044524	2600.51	-0.0919894	0.416512	-0.220856	0.825204	0.987586
ENSG00000044574	11866.6	0.0354664	0.147725	0.240084	0.810265	0.986526
ENSG00000046604	6859.51	-0.271216	0.192033	-1.41234	0.157849	0.807061
ENSG00000046647	467.438	-0.0523879	0.104456	-0.501532	0.615997	0.95778
ENSG00000046651	1394.39	0.189658	0.100714	1.88314	0.059682	0.631908
ENSG00000046653	1230.16	-0.193636	0.160881	-1.2036	0.228745	0.846798
ENSG00000046774	0.31867	1.48171	1.98654	0.745874	0.455744	NA
ENSG00000046889	106.755	-0.482638	0.322222	-1.49784	0.134174	0.773303
ENSG00000047056	1457.11	-0.112389	0.0848549	-1.32448	0.185344	0.822054
ENSG00000047188	1247.82	0.0539864	0.105116	0.513587	0.60754	0.955957
ENSG00000047230	2672.23	-0.044243	0.131028	-0.33766	0.735619	0.975373
ENSG00000047249	3273.8	0.0719773	0.0613446	1.17333	0.240665	0.853027
ENSG00000047315	12416.7	-0.03046	0.0563187	-0.540851	0.58861	0.954335
ENSG00000047346	1435.71	0.0148321	0.132254	0.112149	0.910706	0.991845
ENSG00000047365	833.52	0.442122	0.192596	2.2956	0.021699	0.466517
ENSG00000047410	14084.2	0.0291462	0.0931451	0.312912	0.754348	0.978501
ENSG00000047457	48.484	1.16741	0.477348	2.44562	0.0144601	0.413743
ENSG00000047578	1160.03	0.0803833	0.0824124	0.975379	0.329372	0.887638
ENSG00000047579	322.655	0.142715	0.130499	1.09361	0.274128	0.866636
ENSG00000047597	420.867	-0.0155062	0.182256	-0.0850791	0.932199	0.993257
ENSG00000047617	21.7133	0.241863	0.566353	0.427054	0.66934	0.966643
ENSG00000047621	1613.48	0.0435892	0.0857772	0.508168	0.611336	0.957003
ENSG00000047634	392.379	-0.141082	0.20527	-0.687299	0.491894	0.937338
ENSG00000047644	1945.2	-0.159348	0.114894	-1.38691	0.165471	0.809395
ENSG00000047648	643.073	-0.219041	0.136303	-1.60702	0.10805	0.729812
ENSG00000047662	24.0411	0.142931	0.247617	0.577227	0.563786	0.950735
ENSG00000047849	14142	0.205098	0.125173	1.63852	0.101313	0.719123
ENSG00000047932	4567.19	0.0461221	0.0613131	0.752239	0.451907	0.927349
ENSG00000047936	7.97582	-0.625373	0.658503	-0.949688	0.342271	0.893894
ENSG00000048028	10461.7	0.110719	0.16585	0.667588	0.504397	0.939531
ENSG00000048052	4266.44	-0.134717	0.171717	-0.784526	0.432731	0.921964
ENSG00000048140	2353.54	-0.00619437	0.0939928	-0.0659026	0.947455	0.994706
ENSG00000048162	512.714	-0.0652256	0.0811313	-0.803951	0.421425	0.918519
ENSG00000048342	1397.12	-0.0113168	0.157236	-0.0719734	0.942623	0.993982
ENSG00000048392	2420.05	-0.0465212	0.192155	-0.242102	0.808701	0.986303
ENSG00000048405	1524.87	-0.203195	0.118098	-1.72056	0.0853316	0.69346
ENSG00000048462	3.05059	1.03018	0.550374	1.87179	0.0612356	NA
ENSG00000048471	745.917	0.116238	0.0938642	1.23836	0.215582	0.839177
ENSG00000048540	447.087	-0.762981	0.358157	-2.1303	0.033147	0.529492
ENSG00000048544	2716.37	-0.0304126	0.0952838	-0.319179	0.74959	0.977199
ENSG00000048545	49.021	0.183326	0.703031	0.260765	0.794274	0.985182
ENSG00000048649	4308.22	0.000188086	0.0945974	0.00198828	0.998414	0.999466
ENSG00000048707	7671.4	0.855097	0.312685	2.73469	0.00624394	0.29818
ENSG00000048740	5196.94	-0.0589327	0.112544	-0.523639	0.600529	0.955957
ENSG00000048828	3919.6	-0.115368	0.0707033	-1.63172	0.102739	0.721363
ENSG00000048991	877.139	0.0841004	0.104188	0.807201	0.419551	0.917628
ENSG00000049089	54.7703	-0.0239882	0.452065	-0.0530635	0.957681	0.995901
ENSG00000049130	2266.18	-0.115368	0.21839	-0.528267	0.597314	0.955264
ENSG00000049167	809.344	-0.134421	0.104226	-1.28971	0.197152	0.83237
ENSG00000049192	4111.54	0.258475	0.230702	1.12039	0.262549	0.86316
ENSG00000049239	3875.6	0.0110586	0.102089	0.108323	0.91374	0.992139
ENSG00000049245	6048.79	-0.00244211	0.0892326	-0.027368	0.978166	0.996489
ENSG00000049246	516.081	-0.219986	0.178117	-1.23506	0.216807	0.840049
ENSG00000049247	4.11174	2.53849	1.28955	1.96851	0.0490097	0.595596
ENSG00000049249	113.324	-0.00103705	0.416906	-0.00248749	0.998015	0.999466
ENSG00000049283	225.891	0.2517	0.388282	0.648241	0.516829	0.943311
ENSG00000049323	33666.7	-0.260565	0.179961	-1.44789	0.147646	0.792899
ENSG00000049449	10103.8	-0.129409	0.323599	-0.399905	0.689227	0.97064
ENSG00000049540	291.794	-0.955023	0.610263	-1.56494	0.117597	0.753697
ENSG00000049541	1536.96	0.0677936	0.141267	0.479898	0.6313	0.961345
ENSG00000049618	2835.33	0.071634	0.107799	0.664516	0.50636	0.940253
ENSG00000049656	4128.49	-0.083026	0.079201	-1.04829	0.294503	0.875344
ENSG00000049759	2389.68	0.316113	0.25445	1.24234	0.214111	0.839177
ENSG00000049768	3.94566	0.275989	0.614484	0.44914	0.653331	0.964005
ENSG00000049769	517.773	0.0701218	0.137268	0.510839	0.609464	0.956897
ENSG00000049860	1820.36	-0.309599	0.222559	-1.39109	0.164198	0.808309
ENSG00000049883	761.821	-0.124906	0.101373	-1.23214	0.217897	0.840926
ENSG00000050030	225.582	-0.441959	0.322397	-1.37085	0.170421	0.809795
ENSG00000050130	2678.16	0.0142562	0.114474	0.124537	0.90089	0.991174
ENSG00000050165	24378.9	0.181615	0.17475	1.03928	0.298672	0.877181
ENSG00000050327	40.9625	0.679572	0.368554	1.84389	0.0651998	0.65178
ENSG00000050344	324.838	0.204962	0.23184	0.884064	0.376662	0.903803
ENSG00000050393	2032.79	0.0874344	0.119591	0.731113	0.46471	0.932159
ENSG00000050405	1677.77	-0.168305	0.417425	-0.403198	0.686802	0.970546
ENSG00000050426	1850.7	0.138356	0.0710611	1.947	0.0515342	0.603965
ENSG00000050438	1428.88	-0.0462574	0.483372	-0.0956974	0.923761	0.993257
ENSG00000050555	519.543	-0.529612	0.552402	-0.958744	0.337688	0.891251
ENSG00000050628	493.585	0.0939741	0.372327	0.252397	0.800735	0.985638
ENSG00000050730	16.7568	0.212815	0.288561	0.737506	0.460815	0.929324
ENSG00000050748	3380.76	-0.118137	0.0776735	-1.52094	0.128274	0.76874
ENSG00000050767	419.577	-0.389185	0.338334	-1.1503	0.250021	0.857564
ENSG00000050820	3813.48	0.178432	0.0944464	1.88924	0.0588596	0.629455
ENSG00000051009	932.542	0.154771	0.127576	1.21317	0.225066	0.844074
ENSG00000051108	3674.99	-0.0571106	0.309456	-0.184552	0.853581	0.988753
ENSG00000051128	772.691	0.0450457	0.171171	0.263163	0.792425	0.98516
ENSG00000051180	433.136	-0.116577	0.218818	-0.532759	0.5942	0.954385
ENSG00000051341	1045.58	-0.132887	0.218144	-0.60917	0.542412	0.946483
ENSG00000051382	626.527	0.123956	0.177859	0.696936	0.485843	0.937336
ENSG00000051523	1456.47	0.0519218	0.249094	0.208442	0.834884	0.987586
ENSG00000051596	1151.72	0.224142	0.146735	1.52753	0.126629	0.767612
ENSG00000051620	2048.47	-0.168424	0.143201	-1.17614	0.23954	0.852572
ENSG00000051825	3297.93	-0.0953488	0.0998273	-0.955137	0.339508	0.892553
ENSG00000052126	4216.71	-0.0339766	0.166974	-0.203485	0.838756	0.987605
ENSG00000052344	99.5597	0.110125	0.354268	0.310853	0.755913	0.978954
ENSG00000052723	4914.43	0.00422747	0.0636349	0.0664332	0.947033	0.994706
ENSG00000052749	800.376	0.144533	0.148141	0.975644	0.329241	0.887562
ENSG00000052795	4485.3	-0.0801238	0.142373	-0.562773	0.573589	0.951348
ENSG00000052802	5104.26	-0.246659	0.348426	-0.707924	0.478993	0.936291
ENSG00000052841	4230.86	-0.0854477	0.0881446	-0.969404	0.332344	0.889675
ENSG00000052850	24.2197	0.168174	0.340346	0.494127	0.621217	0.958514
ENSG00000053108	55.1406	0.0313803	0.270037	0.116207	0.907488	0.991174
ENSG00000053254	3661.46	-0.130484	0.127854	-1.02057	0.307459	0.88309
ENSG00000053328	77.9657	-0.0920453	0.283574	-0.32459	0.745491	0.976495
ENSG00000053371	2336.48	0.0351204	0.106358	0.33021	0.741241	0.976478
ENSG00000053372	1310.46	0.0723305	0.0584503	1.23747	0.215912	0.839479
ENSG00000053438	338.474	0.137272	0.436298	0.314629	0.753043	0.97833
ENSG00000053501	513.329	0.0845344	0.0688635	1.22756	0.219611	0.843194
ENSG00000053524	432.667	-0.876828	0.237448	-3.69271	0.000221875	0.0799673
ENSG00000053702	49.1131	-0.246038	0.214687	-1.14603	0.251782	0.859432
ENSG00000053747	122.262	0.24902	0.196541	1.26701	0.205151	0.835831
ENSG00000053770	3590.26	0.0571088	0.134731	0.423871	0.67166	0.966891
ENSG00000053900	1365.53	-0.218858	0.115026	-1.90268	0.057082	0.624301
ENSG00000053918	1100.88	0.304819	0.250337	1.21764	0.223362	0.844074
ENSG00000054116	2694.18	-0.0814433	0.0655995	-1.24152	0.214412	0.839177
ENSG00000054118	8470.02	0.0113587	0.061423	0.184926	0.853287	0.988753
ENSG00000054148	6432.69	0.0953591	0.0882921	1.08004	0.280124	0.868639
ENSG00000054179	2.01891	0.0112894	0.801272	0.0140894	0.988759	NA
ENSG00000054219	15.049	0.89423	0.464372	1.92567	0.0541451	0.613963
ENSG00000054267	3369.6	0.077534	0.092986	0.833825	0.404379	0.916063
ENSG00000054277	889.424	-0.119203	0.349295	-0.341269	0.732901	0.975054
ENSG00000054282	675.478	-0.286424	0.144883	-1.97694	0.0480486	0.591065
ENSG00000054356	267.203	0.713422	0.752478	0.948097	0.34308	0.894146
ENSG00000054392	430.944	-0.164128	0.167759	-0.978355	0.327899	0.887454
ENSG00000054523	7763.15	-0.0349076	0.0926783	-0.376653	0.706431	0.973091
ENSG00000054598	366.514	-0.829902	0.483224	-1.71743	0.0859011	0.69346
ENSG00000054611	1045.5	0.247789	0.138779	1.78549	0.074182	0.671248
ENSG00000054654	9311.29	0.156737	0.24024	0.652421	0.514129	0.942201
ENSG00000054690	529.82	0.307366	0.361164	0.851041	0.394747	0.911396
ENSG00000054793	2704.07	0.0423528	0.11003	0.38492	0.700297	0.97207
ENSG00000054796	0.46324	-0.346226	2.34901	-0.147392	0.882822	NA
ENSG00000054803	2.39976	-1.19405	1.06556	-1.12058	0.262465	NA
ENSG00000054938	23.5576	-0.190289	0.690702	-0.275501	0.782931	0.982964
ENSG00000054965	4518.86	-0.0429093	0.107532	-0.399036	0.689866	0.97064
ENSG00000054967	232.565	-0.300133	0.301289	-0.996163	0.319171	0.88379
ENSG00000054983	2624.95	0.106799	0.125303	0.852331	0.39403	0.911231
ENSG00000055044	2213.59	0.00233725	0.0794888	0.0294035	0.976543	0.996489
ENSG00000055070	4964.33	-0.0493925	0.0891326	-0.554146	0.579479	0.951984
ENSG00000055118	4747.31	0.129376	0.174328	0.742142	0.458001	0.928279
ENSG00000055130	6431.79	0.0164087	0.0723251	0.226874	0.820522	0.987586
ENSG00000055147	1780.51	-0.0354922	0.0953059	-0.372403	0.709593	0.973091
ENSG00000055163	4565.18	0.314733	0.1604	1.96217	0.0497422	0.59905
ENSG00000055208	7877.55	0.224667	0.132696	1.69309	0.0904376	0.703418
ENSG00000055211	3362.57	0.0889561	0.0841109	1.0576	0.290236	0.872789
ENSG00000055332	4041.69	-0.566881	0.242142	-2.34111	0.0192265	0.447394
ENSG00000055483	528.113	-0.0537662	0.104143	-0.516272	0.605664	0.955957
ENSG00000055609	4385.49	0.0724103	0.150094	0.482433	0.629499	0.961016
ENSG00000055732	126.042	-0.00566043	0.205017	-0.0276096	0.977974	0.996489
ENSG00000055813	611.89	-0.470162	0.305053	-1.54125	0.123257	0.761724
ENSG00000055917	4766.81	-0.103309	0.10266	-1.00632	0.314261	0.883468
ENSG00000055950	2008.29	0.0465936	0.0748708	0.62232	0.533731	0.944425
ENSG00000055955	31.4123	-0.1936	0.269267	-0.718988	0.472148	0.933397
ENSG00000055957	9.38844	0.336597	0.516806	0.651301	0.514852	0.942725
ENSG00000056050	1258.18	0.0525241	0.115853	0.45337	0.650282	0.9637
ENSG00000056097	10984.3	-0.00967103	0.0467545	-0.206847	0.836129	0.987586
ENSG00000056277	399.71	-0.077355	0.106905	-0.723588	0.469319	0.933397
ENSG00000056291	42.6996	0.853416	0.403405	2.11553	0.0343846	0.533882
ENSG00000056487	132.589	-0.22667	0.203025	-1.11647	0.264222	0.86316
ENSG00000056558	163.026	-0.33179	0.210496	-1.57623	0.114973	0.74643
ENSG00000056586	6855.06	0.0243778	0.0599198	0.406841	0.684125	0.969735
ENSG00000056736	360.578	-0.0162839	0.160175	-0.101663	0.919024	0.993257
ENSG00000056972	783.879	0.0885304	0.152581	0.580217	0.561768	0.950562
ENSG00000056998	1653.31	0.0394549	0.150817	0.261607	0.793624	0.985182
ENSG00000057019	22709.6	-0.192358	0.159561	-1.20554	0.227994	0.845251
ENSG00000057149	0.420031	2.62192	2.84583	0.921319	0.356884	NA
ENSG00000057252	1949.58	-0.199611	0.150955	-1.32232	0.186062	0.822529
ENSG00000057294	23524.5	0.200649	0.139336	1.44004	0.149857	0.794256
ENSG00000057468	16.3135	-0.104824	0.359877	-0.291276	0.77084	0.981433
ENSG00000057593	26.5225	1.03719	0.344034	3.0148	0.00257146	0.211701
ENSG00000057608	19814.1	-0.0361872	0.10045	-0.360252	0.718659	0.973091
ENSG00000057657	14.9606	0.691184	0.519854	1.32957	0.183659	0.822054
ENSG00000057663	2251.39	0.0604419	0.0742131	0.814436	0.415395	0.917335
ENSG00000057704	940.326	-0.13801	0.604226	-0.228408	0.819329	0.987586
ENSG00000057757	2506.75	0.0474368	0.0638435	0.743016	0.457472	0.928279
ENSG00000057935	2211.39	0.00537241	0.0563418	0.095354	0.924034	0.993257
ENSG00000058056	4124.13	0.0831943	0.235489	0.353283	0.723876	0.973091
ENSG00000058063	5174.82	-0.25414	0.0901909	-2.8178	0.00483538	0.265165
ENSG00000058085	261.004	0.859207	0.316153	2.71769	0.00657387	0.305103
ENSG00000058091	7495.74	-0.080296	0.0882702	-0.909661	0.363001	0.90278
ENSG00000058262	12057	-0.016853	0.239833	-0.0702698	0.943979	0.994571
ENSG00000058272	11619.4	0.0612817	0.108301	0.565845	0.571499	0.951244
ENSG00000058335	25.6999	0.263861	0.700061	0.376912	0.706239	0.973091
ENSG00000058404	612.143	0.377159	0.229892	1.64059	0.100883	0.719123
ENSG00000058453	563.913	-0.292342	0.215671	-1.3555	0.175257	0.812699
ENSG00000058600	753.758	0.0342288	0.0967236	0.353883	0.723427	0.973091
ENSG00000058668	9314.1	-0.2861	0.131346	-2.17821	0.0293901	0.50968
ENSG00000058673	5746.29	-0.0602663	0.073586	-0.818991	0.412792	0.916834
ENSG00000058729	1762.48	0.0446244	0.0991097	0.450253	0.652528	0.964005
ENSG00000058799	1519.51	0.0551778	0.0927198	0.595103	0.551775	0.948123
ENSG00000058804	2595.54	-0.146609	0.137318	-1.06766	0.285676	0.870967
ENSG00000058866	71.052	0.172794	0.458249	0.377075	0.706118	0.973091
ENSG00000059122	830.285	-0.0153454	0.112204	-0.136763	0.891218	0.991022
ENSG00000059145	418.123	0.0823599	0.146986	0.560325	0.575258	0.951379
ENSG00000059377	27.576	-0.445937	0.365249	-1.22091	0.222119	0.844074
ENSG00000059378	593.364	-0.138881	0.257905	-0.538498	0.590233	0.954335
ENSG00000059573	5091.9	-0.112898	0.340815	-0.331259	0.740449	0.976349
ENSG00000059588	833.906	0.15276	0.119996	1.27304	0.203005	0.835831
ENSG00000059691	1594.08	-0.0545718	0.117205	-0.465611	0.641494	0.963304
ENSG00000059728	815.723	-0.0821511	0.17405	-0.471997	0.636929	0.963124
ENSG00000059758	3299.85	0.0841632	0.0952142	0.883935	0.376731	0.903803
ENSG00000059769	630.989	0.0618992	0.187766	0.329662	0.741655	0.976478
ENSG00000059804	9264.65	0.179138	0.333198	0.537633	0.590831	0.954335
ENSG00000059915	794.606	0.191727	0.332969	0.575809	0.564744	0.950735
ENSG00000060069	827.322	0.127583	0.174139	0.732649	0.463773	0.93125
ENSG00000060138	4519.97	-0.217835	0.105811	-2.05872	0.0395214	0.559213
ENSG00000060140	15.539	0.668963	0.455058	1.47006	0.141545	0.782576
ENSG00000060237	10203.6	0.214528	0.165808	1.29383	0.195725	0.831468
ENSG00000060303	0.389981	-0.68722	2.01454	-0.34113	0.733006	NA
ENSG00000060339	3764.85	-0.0651846	0.0899757	-0.724469	0.468778	0.933397
ENSG00000060491	1711.79	-0.0632362	0.137138	-0.461113	0.644718	0.9637
ENSG00000060558	1.32667	-3.37533	2.16221	-1.56106	0.118509	NA
ENSG00000060566	0.95394	2.34722	2.02588	1.15861	0.246614	NA
ENSG00000060642	469.783	-0.0540481	0.170641	-0.316735	0.751445	0.977999
ENSG00000060656	2110.6	0.0976124	0.302992	0.322161	0.747331	0.976771
ENSG00000060688	2165.68	-0.10352	0.0763067	-1.35664	0.174897	0.812699
ENSG00000060709	132.882	-0.363571	0.417737	-0.870334	0.384118	0.905898
ENSG00000060718	15677.5	-0.126155	0.767994	-0.164266	0.869522	0.989569
ENSG00000060749	3122.93	-0.27726	0.0889718	-3.11627	0.00183153	0.191793
ENSG00000060762	1859.03	0.0629117	0.156358	0.402357	0.687421	0.970546
ENSG00000060971	1543.04	0.134742	0.142881	0.943036	0.345662	0.895933
ENSG00000060982	12738.1	-0.0209944	0.554036	-0.0378935	0.969773	0.996112
ENSG00000061273	1453.86	-0.0705744	0.170515	-0.413889	0.678955	0.96901
ENSG00000061337	685.414	-0.139137	0.485877	-0.286362	0.774601	0.981764
ENSG00000061455	774.764	-0.224102	0.275597	-0.813154	0.41613	0.917592
ENSG00000061492	0.814573	-0.34083	1.29299	-0.263599	0.792089	NA
ENSG00000061656	159.332	1.00994	0.52117	1.93782	0.0526449	0.60873
ENSG00000061676	22460.8	0.0594589	0.0839228	0.708496	0.478637	0.936291
ENSG00000061794	3620.21	0.0356663	0.0836152	0.426552	0.669705	0.966746
ENSG00000061918	2144.04	-0.121311	0.245045	-0.495055	0.620562	0.958495
ENSG00000061936	1351.42	0.172301	0.147987	1.1643	0.244303	0.854461
ENSG00000061938	1230.53	0.081135	0.202403	0.400858	0.688524	0.97064
ENSG00000061987	3044.17	-0.0623085	0.101999	-0.610874	0.541283	0.945636
ENSG00000062038	5788.93	0.476997	0.322993	1.4768	0.139729	0.78021
ENSG00000062096	5.06791	0.02123	0.565674	0.0375305	0.970062	0.99619
ENSG00000062194	5349.74	-0.0259615	0.104264	-0.248997	0.803363	0.985638
ENSG00000062282	434.055	-0.0907484	0.314577	-0.288477	0.772981	0.981433
ENSG00000062370	788.911	-0.084899	0.0728826	-1.16487	0.24407	0.854461
ENSG00000062485	6670.27	0.142078	0.137412	1.03396	0.301157	0.879081
ENSG00000062524	30.5623	0.0351582	0.340321	0.103309	0.917718	0.993148
ENSG00000062582	2257.99	0.00933456	0.0872126	0.107032	0.914763	0.992725
ENSG00000062598	2362.84	-0.0622724	0.0831724	-0.748715	0.454029	0.928134
ENSG00000062650	5083.91	-0.087643	0.0512436	-1.71032	0.0872064	0.694118
ENSG00000062716	3398.41	-0.138202	0.109885	-1.2577	0.208502	0.836978
ENSG00000062725	5781.55	-0.0353959	0.115683	-0.305974	0.759625	0.979757
ENSG00000062822	1717.83	0.137048	0.163053	0.840512	0.400621	0.915144
ENSG00000063015	43.9073	0.722647	0.3377	2.13991	0.032362	0.527007
ENSG00000063046	55661.7	0.19768	0.0899273	2.19822	0.0279336	0.500082
ENSG00000063127	93.0422	-0.0399214	0.194397	-0.20536	0.837291	0.987586
ENSG00000063169	82.7795	-0.141439	0.201368	-0.702391	0.482436	0.936961
ENSG00000063176	270.118	0.0233379	0.167651	0.139205	0.889288	0.990679
ENSG00000063177	23208.6	0.0221998	0.0842643	0.263455	0.7922	0.98516
ENSG00000063180	367.495	0.0734185	0.192565	0.381267	0.703005	0.972261
ENSG00000063241	2075.87	-0.00818279	0.136713	-0.0598539	0.952272	0.995522
ENSG00000063244	3483.13	0.00613827	0.0878933	0.0698377	0.944323	0.994571
ENSG00000063245	1751.09	0.0352339	0.0882683	0.399168	0.689769	0.97064
ENSG00000063322	1790.33	0.050447	0.065809	0.766567	0.443339	0.924224
ENSG00000063438	78.7381	0.281357	0.348884	0.806449	0.419984	0.918165
ENSG00000063515	0.141046	0.204751	3.10547	0.0659321	0.947432	NA
ENSG00000063587	910.191	0.115613	0.119892	0.964307	0.334892	0.889895
ENSG00000063601	1724.59	0.086655	0.105182	0.823854	0.410023	0.916834
ENSG00000063660	10127.8	0.381574	0.208636	1.8289	0.0674151	0.653309
ENSG00000063761	300.083	0.200406	0.127181	1.57576	0.115081	0.74643
ENSG00000063854	2345.58	0.168184	0.113965	1.47575	0.140011	0.78058
ENSG00000063978	3675.41	0.0357678	0.0837691	0.42698	0.669394	0.966643
ENSG00000064012	217.504	-0.0853989	0.308552	-0.276773	0.781954	0.982964
ENSG00000064042	2892.84	-0.983239	0.321998	-3.05356	0.00226144	0.203764
ENSG00000064102	1861.92	0.0322459	0.167027	0.193058	0.846913	0.988735
ENSG00000064115	2932.96	-0.360685	0.155231	-2.32353	0.0201506	0.45402
ENSG00000064195	4.5416	-0.184598	0.577297	-0.319762	0.749148	0.977199
ENSG00000064199	254.001	-0.375101	0.237462	-1.57963	0.114192	0.745575
ENSG00000064201	282.74	0.314674	0.408199	0.770884	0.440775	0.923939
ENSG00000064205	11.2915	-0.0411887	0.310533	-0.132639	0.894479	0.991174
ENSG00000064218	0.997379	3.6919	2.38407	1.54857	0.121484	NA
ENSG00000064225	1869.51	0.130877	0.217636	0.601354	0.547604	0.948123
ENSG00000064270	23.1594	0.541052	0.306571	1.76485	0.0775888	0.680189
ENSG00000064300	880.641	-0.583906	0.524837	-1.11255	0.265902	0.863981
ENSG00000064309	1364.57	0.0442925	0.231676	0.191183	0.848382	0.988735
ENSG00000064313	2145.14	-0.078666	0.0613349	-1.28256	0.199645	0.834144
ENSG00000064393	3971.54	-0.13777	0.161867	-0.851131	0.394697	0.911396
ENSG00000064419	4311.31	-0.00170066	0.0509831	-0.0333574	0.97339	0.99621
ENSG00000064489	79.5726	-0.323736	0.288284	-1.12297	0.261449	0.862708
ENSG00000064490	1676.68	-0.0277592	0.0641355	-0.432821	0.665145	0.966084
ENSG00000064545	968.98	-0.137229	0.0944952	-1.45223	0.146436	0.791105
ENSG00000064547	112.059	0.209988	0.230126	0.912493	0.361509	0.901928
ENSG00000064601	3535.9	0.0718814	0.180111	0.399096	0.689823	0.97064
ENSG00000064607	6149.21	0.0358091	0.109912	0.325799	0.744576	0.976495
ENSG00000064651	1717.23	-0.0270787	0.146247	-0.185157	0.853106	0.988753
ENSG00000064652	1482.13	0.187932	0.139116	1.3509	0.176726	0.814515
ENSG00000064655	26.9406	0.0689632	0.433587	0.159053	0.873627	0.989944
ENSG00000064666	7716.38	0.0411114	0.274112	0.14998	0.88078	0.990129
ENSG00000064687	838.48	0.536243	0.238657	2.24692	0.0246451	0.479116
ENSG00000064692	2603.1	-0.0432928	0.24259	-0.178461	0.858361	0.989165
ENSG00000064703	1740.59	-0.0116632	0.118706	-0.0982532	0.921731	0.993257
ENSG00000064726	11007.2	0.154832	0.116444	1.32967	0.183626	0.822054
ENSG00000064763	546.144	-0.11856	0.210495	-0.563246	0.573268	0.951348
ENSG00000064787	13.3473	0.186962	0.323879	0.577259	0.563764	0.950735
ENSG00000064835	1.23481	-0.0957397	1.15631	-0.0827975	0.934013	NA
ENSG00000064886	9.77073	0.0362854	0.461206	0.078675	0.937291	0.99341
ENSG00000064932	444.441	0.133953	0.250498	0.534748	0.592824	0.954335
ENSG00000064933	1447.12	-0.0409425	0.0852974	-0.479997	0.631229	0.961345
ENSG00000064961	2285.6	-0.0144259	0.0549372	-0.262589	0.792867	0.98516
ENSG00000064989	304.33	0.259275	0.228425	1.13506	0.256351	0.861308
ENSG00000064995	2218.96	-0.0784116	0.0765748	-1.02399	0.305842	0.882383
ENSG00000064999	1343.93	-0.210474	0.139317	-1.51076	0.13085	0.769827
ENSG00000065000	5360.39	0.0333493	0.102054	0.326782	0.743833	0.976478
ENSG00000065029	1446.54	0.0809156	0.112226	0.721006	0.470906	0.933397
ENSG00000065054	809.757	0.0529279	0.257298	0.205707	0.83702	0.987586
ENSG00000065057	462.341	0.00229487	0.136399	0.0168247	0.986576	0.997133
ENSG00000065060	2791.51	-0.0417388	0.0932235	-0.447728	0.654349	0.964205
ENSG00000065135	5087.15	-0.205142	0.178034	-1.15226	0.249213	0.857564
ENSG00000065150	11491.1	0.0346775	0.106278	0.326289	0.744206	0.976495
ENSG00000065154	2996.24	-0.167313	0.31295	-0.534633	0.592904	0.954335
ENSG00000065183	1793.45	0.0104767	0.0709637	0.147635	0.882631	0.990307
ENSG00000065243	4493.19	0.100527	0.123702	0.812656	0.416415	0.917592
ENSG00000065268	1336.74	0.0774815	0.139809	0.554194	0.579446	0.951984
ENSG00000065308	1482.95	-0.199196	0.151619	-1.31379	0.188916	0.825218
ENSG00000065320	792.281	1.15555	0.42115	2.74378	0.00607354	0.296482
ENSG00000065325	301.425	-1.12711	3.00497	-0.375081	0.7076	0.973091
ENSG00000065328	839.226	-0.248618	0.261887	-0.949332	0.342452	0.893894
ENSG00000065357	386.032	-0.116919	0.177319	-0.65937	0.509658	0.94121
ENSG00000065361	863.45	0.460262	0.271914	1.69267	0.0905175	0.703418
ENSG00000065371	4.0767	-0.653403	0.626353	-1.04319	0.296862	0.87659
ENSG00000065413	285.661	-0.954849	0.284973	-3.35067	0.000806175	0.13162
ENSG00000065427	7800.43	0.0301091	0.0478589	0.629123	0.529269	0.944043
ENSG00000065457	676.435	-0.133108	0.140803	-0.94535	0.34448	0.89503
ENSG00000065485	1025.76	-0.287709	0.434733	-0.661805	0.508096	0.940591
ENSG00000065491	752.341	-0.0156995	0.106657	-0.147196	0.882977	0.990343
ENSG00000065518	4004.07	-0.0017577	0.0837026	-0.0209993	0.983246	0.996983
ENSG00000065526	1069.48	-0.297229	0.114456	-2.59689	0.00940711	0.350293
ENSG00000065534	6630.75	-0.899679	0.528147	-1.70346	0.0884816	0.69789
ENSG00000065548	4289.32	0.0328374	0.061876	0.530697	0.595629	0.954905
ENSG00000065559	5847.68	0.000925798	0.075067	0.012333	0.99016	0.997567
ENSG00000065600	392.591	-0.180998	0.179996	-1.00557	0.314625	0.883468
ENSG00000065609	576.62	0.706727	0.439493	1.60805	0.107824	0.729339
ENSG00000065613	9605.73	-0.0819695	0.107684	-0.761204	0.446535	0.925573
ENSG00000065615	1054.93	0.0256044	0.156529	0.163576	0.870065	0.989735
ENSG00000065618	34.4488	1.14317	0.51842	2.20511	0.0274464	0.49655
ENSG00000065621	145.067	-0.286302	0.208188	-1.37521	0.169066	0.809395
ENSG00000065665	1398.05	-0.0504504	0.140695	-0.358579	0.71991	0.973091
ENSG00000065675	92.1321	0.462255	0.239121	1.93315	0.0532182	0.611344
ENSG00000065717	1049.16	-0.226783	0.128704	-1.76205	0.078061	0.682304
ENSG00000065802	2587.02	0.0401233	0.0876703	0.457661	0.647196	0.9637
ENSG00000065809	1119.12	-0.340351	0.202109	-1.684	0.0921823	0.705838
ENSG00000065833	787.413	-0.0390574	0.355316	-0.109923	0.91247	0.992103
ENSG00000065882	7579.29	-0.00988594	0.123533	-0.0800268	0.936216	0.993257
ENSG00000065883	2933.75	-0.131033	0.0727931	-1.80007	0.0718489	0.662063
ENSG00000065911	8265.85	-0.191064	0.425858	-0.448656	0.65368	0.964118
ENSG00000065923	2354.2	-0.0229692	0.236148	-0.0972661	0.922515	0.993257
ENSG00000065970	752.93	-0.0450018	0.159797	-0.281619	0.778236	0.982671
ENSG00000065978	48148.4	0.0344782	0.115035	0.299719	0.764392	0.98048
ENSG00000065989	26.1797	-0.250054	0.304239	-0.821897	0.411135	0.916834
ENSG00000066027	4462.83	0.193353	0.152394	1.26877	0.204523	0.835831
ENSG00000066032	164.119	0.365033	0.444916	0.820452	0.411958	0.916834
ENSG00000066044	3819.2	-0.0636957	0.0542904	-1.17324	0.240699	0.853027
ENSG00000066056	54.1322	0.0949929	0.376727	0.252153	0.800923	0.985638
ENSG00000066084	5364.45	-0.02331	0.103487	-0.225246	0.821788	0.987586
ENSG00000066117	1132.89	-0.128346	0.0794478	-1.61547	0.106208	0.726453
ENSG00000066135	3884.38	0.0855261	0.0906588	0.943384	0.345485	0.895933
ENSG00000066136	4035.88	0.107838	0.121122	0.890323	0.373292	0.90321
ENSG00000066185	52.5582	0.162499	0.237976	0.682838	0.494709	0.93776
ENSG00000066230	161.003	-0.0783669	0.250605	-0.312711	0.7545	0.978501
ENSG00000066248	30.2618	0.225777	0.379733	0.594567	0.552133	0.948123
ENSG00000066279	4862.72	-0.324534	0.298012	-1.089	0.276155	0.867448
ENSG00000066294	19.4409	0.479264	0.296467	1.61658	0.105968	0.726379
ENSG00000066322	1048.91	-0.193328	0.192802	-1.00273	0.315992	0.883468
ENSG00000066336	1.76699	1.15594	0.913057	1.26601	0.20551	NA
ENSG00000066379	72.7332	-0.0213744	0.229821	-0.0930046	0.9259	0.993257
ENSG00000066382	2443.61	-0.612679	0.233295	-2.6262	0.00863444	0.343312
ENSG00000066405	28.33	-0.379773	0.220984	-1.71856	0.0856951	0.69346
ENSG00000066422	1829.81	-0.0804296	0.0907451	-0.886325	0.375442	0.903578
ENSG00000066427	1931.58	0.0290108	0.0962853	0.301301	0.763185	0.98048
ENSG00000066455	2869.54	0.0269449	0.162921	0.165386	0.86864	0.989569
ENSG00000066468	3732.17	-0.744566	0.478081	-1.55741	0.119374	0.754259
ENSG00000066557	1974.65	-0.0360412	0.102308	-0.352281	0.724627	0.973138
ENSG00000066583	4380.16	0.401954	0.210697	1.90774	0.0564251	0.623117
ENSG00000066629	2005.04	-0.0788169	0.132849	-0.593283	0.552992	0.948437
ENSG00000066651	713.022	0.0408021	0.0908666	0.449033	0.653408	0.964037
ENSG00000066654	3451.65	-0.155073	0.0716165	-2.16532	0.0303629	0.513864
ENSG00000066697	1585.78	-0.000336255	0.115709	-0.00290603	0.997681	0.999466
ENSG00000066735	1394.87	0.0159399	0.215596	0.0739339	0.941063	0.993982
ENSG00000066739	2163.58	-0.0978881	0.103267	-0.947917	0.343172	0.894146
ENSG00000066777	4329.21	0.16073	0.0870308	1.84681	0.0647742	0.651765
ENSG00000066813	66.5899	-0.0305733	0.428252	-0.0713909	0.943087	0.994237
ENSG00000066827	794.512	0.0214489	0.0815407	0.263046	0.792515	0.98516
ENSG00000066855	686.319	-0.0551568	0.111258	-0.495754	0.620068	0.958364
ENSG00000066923	183.568	0.091885	0.155546	0.590727	0.554703	0.948707
ENSG00000066926	1934.29	0.149734	0.1361	1.10018	0.271254	0.865094
ENSG00000066933	4922.66	-0.0979947	0.105419	-0.929569	0.352594	0.898394
ENSG00000067048	3759.36	-0.020929	0.633459	-0.0330392	0.973643	0.99621
ENSG00000067057	32587.6	0.308867	0.260731	1.18462	0.236168	0.850138
ENSG00000067064	3757.81	-0.313531	0.307403	-1.01993	0.30776	0.883328
ENSG00000067066	1228.49	-0.518567	0.374776	-1.38367	0.166459	0.809395
ENSG00000067082	2475.8	-0.171941	0.198056	-0.868146	0.385314	0.906077
ENSG00000067113	1480.1	-0.491239	0.14207	-3.45772	0.000544764	0.108397
ENSG00000067141	4196.53	-0.512771	0.17955	-2.85587	0.00429186	0.25375
ENSG00000067167	9773.94	-0.232424	0.341129	-0.681336	0.495659	0.93776
ENSG00000067177	849.573	-0.0654967	0.135689	-0.482697	0.629311	0.960995
ENSG00000067182	1398.21	-0.0141333	0.34666	-0.04077	0.967479	0.995968
ENSG00000067191	664.674	0.143279	0.161731	0.885908	0.375667	0.903637
ENSG00000067208	3931.74	-0.17564	0.137127	-1.28086	0.200242	0.834144
ENSG00000067221	470.542	-0.0891318	0.19109	-0.466439	0.640901	0.963304
ENSG00000067225	61381.5	-0.0237986	0.258913	-0.0919177	0.926763	0.993257
ENSG00000067248	3252.24	-0.101845	0.0842387	-1.209	0.226661	0.844114
ENSG00000067334	2696.8	0.0514782	0.0621817	0.827868	0.407745	0.916224
ENSG00000067365	630.756	0.213259	0.0880697	2.42149	0.0154572	0.424115
ENSG00000067369	7770.14	-0.0315954	0.0639253	-0.494255	0.621126	0.958514
ENSG00000067445	3726.27	0.0930513	0.129422	0.718973	0.472157	0.933397
ENSG00000067533	2224.38	-0.0946913	0.148135	-0.639225	0.522677	0.943533
ENSG00000067560	20531.5	-0.105228	0.138006	-0.762488	0.445769	0.925351
ENSG00000067596	2852.44	-0.0306805	0.0578944	-0.529939	0.596154	0.955204
ENSG00000067601	89.4822	0.100341	0.157622	0.63659	0.524392	0.943533
ENSG00000067606	1414.96	0.302491	0.108727	2.78211	0.00540061	0.282442
ENSG00000067646	952.762	-0.116975	0.132115	-0.885402	0.37594	0.903803
ENSG00000067704	8901.7	0.212335	0.136849	1.5516	0.120759	0.757051
ENSG00000067715	310.945	0.101402	0.299979	0.33803	0.73534	0.975373
ENSG00000067798	1183.93	0.0618143	0.185693	0.332884	0.739222	0.976173
ENSG00000067829	1513.94	0.134269	0.0764751	1.75572	0.0791359	0.682784
ENSG00000067836	3123.39	0.158157	0.151233	1.04579	0.295658	0.875344
ENSG00000067840	421.792	-0.0150118	0.342292	-0.0438567	0.965019	0.995968
ENSG00000067842	12.1632	-0.416432	0.753736	-0.55249	0.580613	0.952496
ENSG00000067900	5220.21	-0.0801848	0.0678624	-1.18158	0.237373	0.851351
ENSG00000067955	3563.23	-0.152639	0.0794576	-1.92101	0.0547299	0.616421
ENSG00000067992	741.075	0.114342	0.319517	0.357858	0.720449	0.973091
ENSG00000068001	2537.52	-0.044475	0.0956171	-0.465137	0.641833	0.963304
ENSG00000068024	468.428	-0.111457	0.189798	-0.587242	0.557042	0.949224
ENSG00000068028	645.68	0.0107871	0.20113	0.0536326	0.957228	0.995901
ENSG00000068078	248.788	-0.383027	0.356954	-1.07304	0.283253	0.870967
ENSG00000068079	282.121	-0.622281	0.382536	-1.62672	0.103796	0.722951
ENSG00000068097	1259.24	0.0925598	0.0698465	1.32519	0.185108	0.822054
ENSG00000068120	765.484	0.0645319	0.120538	0.535366	0.592397	0.954335
ENSG00000068137	1277.41	0.0062618	0.145091	0.0431577	0.965576	0.995968
ENSG00000068305	14709.4	0.397319	0.203825	1.94931	0.0512581	0.603285
ENSG00000068308	2009.71	0.0972269	0.0723569	1.34371	0.179041	0.817132
ENSG00000068323	937.329	-0.0331071	0.146885	-0.225394	0.821673	0.987586
ENSG00000068354	510.91	0.195331	0.132627	1.47278	0.140809	0.781672
ENSG00000068366	3786.97	-0.100416	0.135962	-0.738558	0.460175	0.929314
ENSG00000068383	7678.66	0.0329987	0.0751441	0.439138	0.660561	0.966084
ENSG00000068394	1033.08	0.0721061	0.057409	1.25601	0.209113	0.836978
ENSG00000068400	1364.08	0.149827	0.0676513	2.21469	0.0267811	0.490035
ENSG00000068438	1364.91	-0.0695666	0.139524	-0.498601	0.618061	0.957906
ENSG00000068489	1460.91	-0.278862	0.261786	-1.06523	0.286772	0.870967
ENSG00000068615	1959.92	-0.0398774	0.191556	-0.208176	0.835091	0.987586
ENSG00000068650	3085.28	0.225768	0.268463	0.840966	0.400367	0.915033
ENSG00000068654	1783.68	0.0944266	0.140054	0.674218	0.500173	0.937825
ENSG00000068697	8818.51	0.0882426	0.173648	0.508169	0.611335	0.957003
ENSG00000068724	266.866	0.0479655	0.150949	0.317759	0.750668	0.977517
ENSG00000068745	2807.99	-0.045945	0.102446	-0.448481	0.653806	0.964118
ENSG00000068781	237.894	0.0760919	0.535215	0.142171	0.886945	0.990508
ENSG00000068784	1445.38	0.0536918	0.10625	0.505336	0.613323	0.957018
ENSG00000068796	2035.31	-0.239943	0.0873836	-2.74585	0.00603538	0.296482
ENSG00000068831	229.781	-0.0466424	0.320805	-0.145392	0.884402	0.990367
ENSG00000068878	2534.97	-0.147364	0.0854321	-1.72492	0.084542	0.691926
ENSG00000068885	3057.15	0.0963356	0.11855	0.812617	0.416437	0.917592
ENSG00000068903	758.231	-0.437014	0.215027	-2.03237	0.0421161	0.569638
ENSG00000068912	4098.63	-0.0565974	0.194224	-0.291403	0.770743	0.981433
ENSG00000068971	965.547	0.139709	0.347855	0.40163	0.687956	0.970628
ENSG00000068976	2158.32	0.643411	0.288143	2.23296	0.0255519	0.484677
ENSG00000068985	0.139253	0.495886	3.10529	0.159691	0.873125	NA
ENSG00000069011	204.036	-0.147939	0.545925	-0.270989	0.7864	0.983733
ENSG00000069018	2.90676	0.516159	0.956933	0.539389	0.589619	NA
ENSG00000069020	1617.58	-0.0484248	0.158061	-0.306367	0.759325	0.979757
ENSG00000069122	32.4346	0.0282539	0.573337	0.0492797	0.960696	0.995968
ENSG00000069188	1580.95	-0.011317	0.193195	-0.0585782	0.953288	0.995823
ENSG00000069206	2.10412	1.64496	1.25386	1.31192	0.189549	NA
ENSG00000069248	5309.73	0.0445256	0.0909669	0.489471	0.624508	0.95985
ENSG00000069275	41327.9	-0.124449	0.123199	-1.01015	0.312426	0.883468
ENSG00000069329	11780.3	-0.0806312	0.0741649	-1.08719	0.276954	0.867555
ENSG00000069345	7067.01	-0.00347333	0.0507663	-0.068418	0.945453	0.994706
ENSG00000069399	59.1187	0.0825342	0.376648	0.219128	0.82655	0.987586
ENSG00000069424	114.527	0.005531	0.154963	0.0356925	0.971528	0.99621
ENSG00000069431	1128.72	0.494616	0.458654	1.07841	0.280852	0.868639
ENSG00000069482	15.079	-0.0439666	0.476838	-0.0922045	0.926536	0.993257
ENSG00000069493	374.022	-0.371707	0.181577	-2.04711	0.0406474	0.562236
ENSG00000069509	519.987	0.000204268	0.103148	0.00198034	0.99842	0.999466
ENSG00000069535	219.002	0.354546	0.326899	1.08457	0.278111	0.868639
ENSG00000069667	1504.17	-0.372077	0.408968	-0.909795	0.36293	0.90278
ENSG00000069696	5.74391	0.718703	0.376338	1.90973	0.0561682	0.623069
ENSG00000069702	3064.27	-0.420722	0.472889	-0.889685	0.373635	0.90321
ENSG00000069712	227.095	-0.127936	0.26863	-0.476255	0.633893	0.961994
ENSG00000069764	10.7606	0.110181	0.212108	0.519458	0.603442	0.955957
ENSG00000069812	10.2656	0.979449	0.595878	1.64371	0.100237	0.7182
ENSG00000069849	2186.39	-0.287115	0.123153	-2.33136	0.0197342	0.45099
ENSG00000069869	2699.36	0.14964	0.142472	1.05031	0.293574	0.875344
ENSG00000069943	270.599	0.0750649	0.118971	0.63095	0.528073	0.943655
ENSG00000069956	6953.01	-0.0310607	0.166349	-0.18672	0.85188	0.988735
ENSG00000069966	1784.45	0.210949	0.0987902	2.13533	0.0327343	0.528756
ENSG00000069974	572.76	0.120436	0.142638	0.844347	0.398475	0.913518
ENSG00000069998	1726.18	0.0493418	0.2299	0.214623	0.830061	0.987586
ENSG00000070010	2117.08	-0.00122331	0.109355	-0.0111865	0.991075	0.99776
ENSG00000070018	1811.95	-0.141401	0.0798708	-1.77037	0.0766658	0.677199
ENSG00000070019	12.826	0.00136806	0.440226	0.00310764	0.99752	0.999466
ENSG00000070031	1.28455	-0.936549	0.862047	-1.08642	0.277291	NA
ENSG00000070047	122.328	-2.8527	3.03423	-0.940175	0.347128	0.896786
ENSG00000070061	3984.27	0.0174228	0.117562	0.148201	0.882184	0.990263
ENSG00000070081	3801.27	-0.00625992	0.164907	-0.0379604	0.969719	0.996112
ENSG00000070087	8396.93	0.0484034	0.128384	0.377021	0.706158	0.973091
ENSG00000070159	680.474	0.87288	0.293382	2.97524	0.00292761	0.222802
ENSG00000070182	3599.02	-0.35849	0.284382	-1.26059	0.207457	0.836772
ENSG00000070190	83.2996	-1.05705	0.54098	-1.95396	0.0507064	0.603043
ENSG00000070193	694.844	-0.165147	0.266041	-0.620757	0.534759	0.944432
ENSG00000070214	2465.31	0.00629985	0.122041	0.0516207	0.958831	0.995901
ENSG00000070269	839.704	0.0466201	0.148056	0.314882	0.752852	0.978266
ENSG00000070366	1768.24	0.120884	0.12489	0.967919	0.333085	0.889676
ENSG00000070367	6566.24	0.0451918	0.101251	0.446333	0.655357	0.964306
ENSG00000070371	486.851	0.038301	0.214018	0.178962	0.857968	0.989165
ENSG00000070388	9.78186	0.750078	0.383572	1.95551	0.0505232	0.603043
ENSG00000070404	1787.82	0.485929	0.394187	1.23274	0.217673	0.840679
ENSG00000070413	4242.46	-0.0107503	0.074036	-0.145204	0.88455	0.990367
ENSG00000070423	1004.19	0.108932	0.176376	0.617614	0.53683	0.944835
ENSG00000070444	235.623	0.0443524	0.180466	0.245766	0.805863	0.9861
ENSG00000070476	1134.46	0.12617	0.121408	1.03922	0.298702	0.877181
ENSG00000070495	1538.36	0.147137	0.242962	0.605595	0.544783	0.947339
ENSG00000070501	1064.02	0.086699	0.104306	0.8312	0.40586	0.916087
ENSG00000070526	10.6481	1.0082	0.385326	2.61648	0.00888414	0.345631
ENSG00000070540	2982.56	-0.0821871	0.254273	-0.323224	0.746526	0.976495
ENSG00000070601	56.7994	-0.596766	0.249489	-2.39196	0.0167588	0.431438
ENSG00000070610	4501.03	0.0654655	0.114578	0.57136	0.567755	0.950735
ENSG00000070614	5227.35	0.00716464	0.16974	0.0422095	0.966332	0.995968
ENSG00000070669	3424.88	-0.182479	0.486174	-0.375338	0.707409	0.973091
ENSG00000070718	1801.59	-0.0920848	0.0790709	-1.16459	0.244187	0.854461
ENSG00000070729	22.9316	0.263965	0.361557	0.730079	0.465342	0.932269
ENSG00000070731	11.3609	0.0824569	0.369936	0.222895	0.823617	0.987586
ENSG00000070748	9.5037	-0.295574	0.464227	-0.636701	0.52432	0.943533
ENSG00000070756	12545.6	0.109701	0.12528	0.875646	0.381223	0.904324
ENSG00000070759	215.526	-0.172228	0.217571	-0.791595	0.428597	0.920721
ENSG00000070761	4138.05	0.181511	0.114408	1.58652	0.112622	0.741829
ENSG00000070770	2985.26	0.126186	0.114202	1.10494	0.269186	0.865094
ENSG00000070778	3702.31	0.145859	0.186575	0.781775	0.434347	0.922492
ENSG00000070785	1263.1	-0.0565247	0.105986	-0.533323	0.59381	0.954335
ENSG00000070808	2165.47	0.179465	0.274188	0.654532	0.512769	0.941909
ENSG00000070814	1704.08	0.0165699	0.125377	0.132161	0.894857	0.991174
ENSG00000070831	21285.1	0.0124725	0.0973868	0.128072	0.898092	0.991174
ENSG00000070882	875.924	-0.0821169	0.236892	-0.346643	0.72886	0.974227
ENSG00000070886	9.53552	0.449437	0.417653	1.0761	0.281882	0.870436
ENSG00000070915	9.81195	2.64643	1.0208	2.59251	0.00952781	0.351352
ENSG00000070950	681.962	-0.0800181	0.113894	-0.702567	0.482326	0.936961
ENSG00000070961	4341.83	-0.142215	0.17359	-0.819257	0.41264	0.916834
ENSG00000070985	8.38375	0.128646	0.329133	0.390864	0.695898	0.971369
ENSG00000071051	2162.49	-0.139029	0.0811815	-1.71257	0.0867916	0.694026
ENSG00000071054	15490.4	0.0179558	0.104342	0.172086	0.86337	0.989165
ENSG00000071073	645.743	0.153812	0.16089	0.956011	0.339067	0.892252
ENSG00000071082	30081.7	0.0827233	0.116705	0.708822	0.478435	0.936291
ENSG00000071127	14466	-0.103062	0.123956	-0.831436	0.405727	0.916087
ENSG00000071189	4594.37	0.0296095	0.10439	0.283642	0.776685	0.982012
ENSG00000071203	0.739608	-1.30005	2.38936	-0.544101	0.586372	NA
ENSG00000071205	2404.05	-0.0313734	0.125865	-0.249261	0.803159	0.985638
ENSG00000071242	2859.2	-0.179044	0.0924214	-1.93726	0.052714	0.609161
ENSG00000071243	957.449	-0.126688	0.0781626	-1.62083	0.105055	0.725315
ENSG00000071246	4994.23	-0.126553	0.236738	-0.534571	0.592946	0.954335
ENSG00000071282	4079.99	-0.0622327	0.612438	-0.101615	0.919063	0.993257
ENSG00000071462	2302.65	0.17453	0.0807903	2.16028	0.0307507	0.515353
ENSG00000071537	6404.05	-0.0297928	0.15537	-0.191754	0.847935	0.988735
ENSG00000071539	962.22	-0.374913	0.256101	-1.46393	0.143214	0.783609
ENSG00000071553	4210.53	0.0308823	0.118918	0.259695	0.795099	0.985182
ENSG00000071564	3455.98	-0.0583082	0.125879	-0.46321	0.643214	0.9637
ENSG00000071575	2672.86	0.00880895	0.189558	0.046471	0.962935	0.995968
ENSG00000071626	2885.09	0.0112328	0.0953354	0.117824	0.906207	0.991174
ENSG00000071655	4124.83	-0.0564044	0.0721462	-0.781807	0.434328	0.922492
ENSG00000071677	0.103236	0.201925	3.10537	0.0650246	0.948154	NA
ENSG00000071794	7070.4	0.0506383	0.0983391	0.514935	0.606598	0.955957
ENSG00000071859	2560.66	0.115331	0.0725882	1.58885	0.112095	0.740147
ENSG00000071889	2493.24	0.165586	0.0905286	1.8291	0.0673843	0.653309
ENSG00000071894	2635.07	0.203405	0.109739	1.85354	0.0638054	0.648304
ENSG00000071909	40.6463	-0.343567	0.282585	-1.2158	0.224061	0.844074
ENSG00000071967	2883.96	-0.150157	0.599706	-0.250384	0.80229	0.985638
ENSG00000071991	9.98562	0.649158	0.621206	1.045	0.296025	0.87547
ENSG00000071994	2498.29	0.0175787	0.0739204	0.237806	0.812031	0.986638
ENSG00000072041	74.4127	0.250068	0.459702	0.543979	0.586456	0.954335
ENSG00000072042	4210.71	0.0436411	0.210559	0.207264	0.835804	0.987586
ENSG00000072062	972.596	0.165876	0.168661	0.983488	0.325367	0.886741
ENSG00000072071	1936.22	0.0322105	0.141292	0.227971	0.819669	0.987586
ENSG00000072080	32.3186	0.255349	0.330436	0.772765	0.439662	0.923749
ENSG00000072110	11228.9	-0.145615	0.243944	-0.596922	0.55056	0.948123
ENSG00000072121	2019.87	-0.0333274	0.0866098	-0.3848	0.700386	0.97207
ENSG00000072133	854.711	-0.00548651	0.116964	-0.0469078	0.962587	0.995968
ENSG00000072134	2699.6	0.114697	0.0932228	1.23035	0.218565	0.841609
ENSG00000072135	360.625	0.0385186	0.188573	0.204264	0.838148	0.987586
ENSG00000072163	678.126	-0.0339113	0.160077	-0.211843	0.832229	0.987586
ENSG00000072182	80.816	-1.47525	0.400612	-3.68248	0.000230979	0.080221
ENSG00000072195	5212.56	-0.268444	0.159734	-1.68057	0.0928472	0.705838
ENSG00000072201	364.63	-0.00737925	0.400572	-0.0184218	0.985302	0.997133
ENSG00000072210	6355.04	-0.122669	0.178109	-0.688728	0.490994	0.937338
ENSG00000072274	15544.2	0.0884657	0.294151	0.300749	0.763606	0.98048
ENSG00000072310	1166.66	0.222038	0.232381	0.955491	0.33933	0.892328
ENSG00000072315	10.2711	-1.0064	0.487873	-2.06284	0.0391276	0.557008
ENSG00000072364	9531.92	-0.0371684	0.147388	-0.25218	0.800902	0.985638
ENSG00000072401	1025.63	-0.0672761	0.0889714	-0.756154	0.449557	0.926998
ENSG00000072415	2786.53	-0.0851477	0.113895	-0.747599	0.454702	0.928134
ENSG00000072422	3060.51	-0.598901	0.268582	-2.22987	0.0257563	0.485999
ENSG00000072501	3677.41	0.00104903	0.182187	0.00575798	0.995406	0.999093
ENSG00000072506	2879.99	-0.0533374	0.122776	-0.434429	0.663977	0.966084
ENSG00000072518	1068.49	0.101882	0.121887	0.835871	0.403227	0.915625
ENSG00000072571	1817.77	-0.350022	0.276249	-1.26705	0.205137	0.835831
ENSG00000072609	1747.94	-0.043109	0.0841564	-0.512249	0.608477	0.956161
ENSG00000072657	103.886	0.216214	0.368199	0.58722	0.557056	0.949224
ENSG00000072682	8834.8	-0.0319374	0.512403	-0.0623286	0.950301	0.995067
ENSG00000072694	5.47033	0.0885069	0.522284	0.169461	0.865434	0.989165
ENSG00000072736	2791.43	-0.140332	0.0512252	-2.7395	0.00615322	0.296502
ENSG00000072756	1165.17	-0.0170716	0.0787835	-0.21669	0.82845	0.987586
ENSG00000072778	8895.84	0.143331	0.084158	1.70312	0.0885447	0.69789
ENSG00000072786	592.068	-0.0713009	0.163299	-0.436627	0.662382	0.966084
ENSG00000072803	7031.27	0.0893098	0.0628399	1.42123	0.155251	0.802438
ENSG00000072818	398.388	0.0865597	0.190635	0.45406	0.649786	0.9637
ENSG00000072832	1909.27	0.0427526	0.289308	0.147775	0.88252	0.990307
ENSG00000072840	572.955	-0.138161	0.167035	-0.827139	0.408158	0.916224
ENSG00000072849	1725.51	-0.0867921	0.111301	-0.779797	0.43551	0.922902
ENSG00000072858	24.8695	-0.119789	0.313026	-0.38268	0.701957	0.972261
ENSG00000072864	479.011	-0.40063	0.129824	-3.08594	0.00202908	0.198836
ENSG00000072952	306.798	-0.138636	0.4842	-0.286319	0.774634	0.981764
ENSG00000072954	888.333	-0.0314009	0.208011	-0.150958	0.880009	0.990129
ENSG00000072958	2496.84	0.0632861	0.0603538	1.04859	0.294369	0.875344
ENSG00000073008	2962.92	-0.20312	0.195556	-1.03868	0.298953	0.877397
ENSG00000073050	1542.03	0.0102204	0.162966	0.0627148	0.949994	0.995067
ENSG00000073060	806.317	0.174761	0.173628	1.00652	0.314163	0.883468
ENSG00000073067	20.7686	-0.124265	0.568185	-0.218706	0.826879	0.987586
ENSG00000073111	4246.18	0.0661447	0.209717	0.3154	0.752458	0.978266
ENSG00000073146	50.898	0.174903	0.528984	0.33064	0.740916	0.976478
ENSG00000073150	160.236	0.385767	0.291972	1.32125	0.186419	0.822984
ENSG00000073169	475.892	0.0351558	0.0768729	0.457324	0.647438	0.9637
ENSG00000073282	5.7446	0.226552	0.701328	0.323032	0.746671	0.976495
ENSG00000073331	343.053	0.0872325	0.293664	0.297048	0.76643	0.9809
ENSG00000073350	1119.94	-0.0758448	0.174825	-0.433834	0.664409	0.966084
ENSG00000073417	897.729	-0.329958	0.160467	-2.05624	0.0397597	0.559792
ENSG00000073464	1792.97	0.0891773	0.203974	0.437199	0.661967	0.966084
ENSG00000073536	889.165	-0.0573321	0.113079	-0.507012	0.612147	0.957003
ENSG00000073578	9835.08	0.0273686	0.13364	0.204793	0.837734	0.987586
ENSG00000073584	8282.38	-0.0659421	0.0873014	-0.755339	0.450045	0.926998
ENSG00000073598	3.30902	0.00695608	0.676021	0.0102897	0.99179	NA
ENSG00000073605	84.8544	-0.0661587	0.182195	-0.36312	0.716515	0.973091
ENSG00000073614	4539.96	-0.0671223	0.0692231	-0.969651	0.33222	0.889553
ENSG00000073670	2383.95	-0.00547896	0.307064	-0.017843	0.985764	0.997133
ENSG00000073711	6266.75	0.100411	0.223844	0.448577	0.653737	0.964118
ENSG00000073712	12569.5	-0.215589	0.181478	-1.18796	0.234849	0.849285
ENSG00000073734	32.6552	-0.148006	0.423937	-0.349122	0.726998	0.973635
ENSG00000073737	975.792	-1.79567	0.498939	-3.59897	0.000319476	0.0967154
ENSG00000073754	1.06064	-1.15138	1.02813	-1.11988	0.262763	NA
ENSG00000073756	103.111	-0.635856	0.715294	-0.888944	0.374033	0.90321
ENSG00000073792	3413.87	-0.102	0.119088	-0.856513	0.391714	0.908604
ENSG00000073803	935.338	0.11602	0.137767	0.842146	0.399706	0.914404
ENSG00000073849	6488.89	0.156223	0.186984	0.835488	0.403443	0.915747
ENSG00000073861	3.7851	0.362557	1.17161	0.309453	0.756977	NA
ENSG00000073905	0.50168	0.469748	1.36502	0.344132	0.730747	NA
ENSG00000073910	6058.15	0.404138	0.164356	2.45891	0.0139359	0.408287
ENSG00000073921	10321.6	-0.077012	0.134543	-0.572396	0.567054	0.950735
ENSG00000073969	1247.61	0.0858515	0.261602	0.328177	0.742778	0.976478
ENSG00000074047	262.507	-0.258378	0.341408	-0.756799	0.44917	0.926998
ENSG00000074054	5281.67	-0.00666878	0.0730319	-0.0913132	0.927244	0.993257
ENSG00000074071	1735.25	-0.00312003	0.0733569	-0.0425322	0.966074	0.995968
ENSG00000074181	1517.23	-0.183299	0.280195	-0.654184	0.512993	0.942062
ENSG00000074201	4597.69	0.00770512	0.0672994	0.11449	0.908849	0.991457
ENSG00000074211	27.6923	0.418901	0.43385	0.965543	0.334273	0.889676
ENSG00000074219	3339.49	-0.144816	0.0765994	-1.89056	0.0586825	0.62909
ENSG00000074266	848.678	-0.122086	0.103833	-1.17579	0.239678	0.852572
ENSG00000074276	25.3791	0.658297	0.344053	1.91336	0.0557019	0.619335
ENSG00000074317	49.4203	1.21669	3.0364	0.400701	0.68864	0.97064
ENSG00000074319	2999.37	0.132144	0.0841536	1.57027	0.116352	0.751274
ENSG00000074356	2731.06	0.118264	0.107234	1.10286	0.270088	0.865094
ENSG00000074370	181.375	0.383058	0.231668	1.65348	0.098233	0.715109
ENSG00000074410	84.1069	0.169046	0.479712	0.352391	0.724545	0.973138
ENSG00000074416	408.914	1.38286	0.425238	3.25197	0.00114609	0.160975
ENSG00000074527	1108.48	-0.0546793	0.405252	-0.134926	0.89267	0.991022
ENSG00000074582	805.151	-0.0134908	0.120623	-0.111843	0.910948	0.991845
ENSG00000074590	4607.77	-0.0855733	0.214533	-0.398881	0.689981	0.97064
ENSG00000074603	2667.48	0.0594458	0.0783379	0.758838	0.447949	0.926655
ENSG00000074621	233.485	0.00100286	0.233599	0.00429307	0.996575	0.999358
ENSG00000074657	7719.05	-0.0608893	0.0536774	-1.13435	0.256646	0.861308
ENSG00000074660	50.9567	0.23722	0.18852	1.25833	0.208272	0.836978
ENSG00000074695	10963.4	0.059119	0.275516	0.214575	0.830098	0.987586
ENSG00000074696	7362.55	-0.194694	0.101276	-1.92241	0.0545548	0.615902
ENSG00000074706	34.3552	-0.0393734	0.402752	-0.0977608	0.922122	0.993257
ENSG00000074755	2364.91	0.0975737	0.11348	0.859834	0.389881	0.907772
ENSG00000074771	1.06183	0.875329	1.37435	0.636904	0.524187	NA
ENSG00000074800	60327.7	0.0924151	0.45937	0.201178	0.84056	0.98779
ENSG00000074803	10.214	0.776139	0.751334	1.03301	0.301597	0.879424
ENSG00000074842	1801.13	-0.0600184	0.30488	-0.196859	0.843938	0.988471
ENSG00000074855	292.554	0.150086	0.133764	1.12202	0.261853	0.86316
ENSG00000074935	978.405	0.0543233	0.100044	0.542992	0.587135	0.954335
ENSG00000074964	2442.09	0.157728	0.120002	1.31437	0.188721	0.824761
ENSG00000074966	25.6282	-0.209852	0.304307	-0.689608	0.490441	0.937338
ENSG00000075035	165.503	0.433411	0.324914	1.33393	0.182228	0.821234
ENSG00000075043	92.1272	-0.151491	0.706007	-0.214575	0.830099	0.987586
ENSG00000075073	52.551	0.218993	0.18915	1.15778	0.246956	0.856454
ENSG00000075089	912.534	0.0307178	0.0868562	0.353662	0.723592	0.973091
ENSG00000075131	424.797	-0.0304626	0.162192	-0.187818	0.85102	0.988735
ENSG00000075142	2005.38	-0.178275	0.103871	-1.71632	0.0861037	0.693613
ENSG00000075151	4676.99	-0.0272959	0.0592359	-0.460801	0.644942	0.9637
ENSG00000075188	1056.67	-0.0135473	0.123398	-0.109785	0.91258	0.992103
ENSG00000075213	1519.27	-0.153025	0.226483	-0.67566	0.499257	0.937825
ENSG00000075218	943.265	-0.248184	0.268801	-0.923299	0.355851	0.899234
ENSG00000075223	3344.94	-0.421933	0.305967	-1.37902	0.167889	0.809395
ENSG00000075234	1110.43	0.0456864	0.112272	0.406925	0.684063	0.96972
ENSG00000075239	3448.57	0.02815	0.149581	0.188193	0.850726	0.988735
ENSG00000075240	2693.21	0.058738	0.123882	0.474143	0.635398	0.963054
ENSG00000075275	2655.31	0.360052	0.208936	1.72327	0.0848399	0.692865
ENSG00000075290	3.62869	-0.111719	0.493587	-0.226341	0.820936	NA
ENSG00000075292	13028.2	0.0653677	0.115385	0.566519	0.571041	0.951233
ENSG00000075303	706.93	0.064341	0.163935	0.392479	0.694704	0.971369
ENSG00000075336	1432.53	0.0949843	0.121035	0.784766	0.432591	0.921964
ENSG00000075340	1576.69	0.581155	0.315085	1.84444	0.0651192	0.65178
ENSG00000075388	1.9826	-2.3598	1.34938	-1.7488	0.0803247	NA
ENSG00000075391	4813.75	0.115497	0.126708	0.911524	0.362019	0.902278
ENSG00000075399	676.476	-0.000127891	0.0919216	-0.0013913	0.99889	0.999708
ENSG00000075407	1027.39	-0.411902	0.222879	-1.8481	0.0645881	0.651765
ENSG00000075413	4424.9	0.0964238	0.0654686	1.47283	0.140798	0.781672
ENSG00000075415	28228.8	-0.0338075	0.0884461	-0.382239	0.702284	0.972261
ENSG00000075420	8892.52	-0.0903936	0.196402	-0.460249	0.645338	0.9637
ENSG00000075426	1755.65	-0.00228484	0.464877	-0.00491494	0.996078	0.999284
ENSG00000075429	0.493724	-6.77019	2.82745	-2.39445	0.0166454	NA
ENSG00000075461	44.4045	0.63958	0.556237	1.14983	0.250212	0.857564
ENSG00000075539	4477.98	-0.0217109	0.134443	-0.161488	0.871709	0.989844
ENSG00000075568	1584.2	-0.171369	0.115012	-1.49001	0.136222	0.774424
ENSG00000075618	5734.42	-0.0472523	0.201083	-0.23499	0.814217	0.986638
ENSG00000075624	50192.5	-0.286664	0.378235	-0.757899	0.448511	0.926832
ENSG00000075643	602.404	-0.160607	0.471257	-0.340805	0.73325	0.975182
ENSG00000075651	2287.36	0.0980967	0.127612	0.768713	0.442064	0.924042
ENSG00000075673	0.875415	1.01342	1.50824	0.671923	0.501633	NA
ENSG00000075702	388.262	-0.0709955	0.196859	-0.36064	0.718368	0.973091
ENSG00000075711	4087.03	0.0441979	0.0683431	0.646707	0.517822	0.943311
ENSG00000075785	2684.92	-0.0299911	0.128545	-0.233313	0.815519	0.986638
ENSG00000075790	1798.31	0.111371	0.10134	1.09898	0.271777	0.865094
ENSG00000075826	228.782	0.195423	0.161234	1.21205	0.225495	0.844114
ENSG00000075856	2982.74	0.039298	0.0664403	0.591478	0.5542	0.948618
ENSG00000075884	74.8461	0.206767	0.226552	0.912671	0.361416	0.901928
ENSG00000075886	20.881	0.303376	0.407776	0.743977	0.456891	0.92819
ENSG00000075891	3.68447	0.0226456	1.3879	0.0163164	0.986982	NA
ENSG00000075914	891.983	0.0985221	0.102239	0.963647	0.335223	0.889984
ENSG00000075945	9163.11	0.0723248	0.194839	0.371204	0.710486	0.973091
ENSG00000075975	3611.06	0.080172	0.0720868	1.11216	0.26607	0.864071
ENSG00000076003	3518.95	-0.0167877	0.232048	-0.0723458	0.942327	0.993982
ENSG00000076043	3008.22	-0.132951	0.211797	-0.62773	0.530181	0.944086
ENSG00000076053	2061.42	-0.00359502	0.133495	-0.0269299	0.978516	0.996489
ENSG00000076067	1974.87	-0.09892	0.150566	-0.656988	0.511189	0.941365
ENSG00000076108	1456.99	0.107802	0.185574	0.580912	0.5613	0.950178
ENSG00000076201	307.738	-0.436881	0.229151	-1.90652	0.0565828	0.623117
ENSG00000076242	3854.02	0.0126351	0.119692	0.105564	0.915929	0.992725
ENSG00000076248	2105.43	-0.000682577	0.132771	-0.005141	0.995898	0.999258
ENSG00000076258	159.754	0.0504864	0.174479	0.289356	0.772309	0.981433
ENSG00000076321	1629.43	-0.0510959	0.102011	-0.500887	0.616451	0.95778
ENSG00000076344	115.58	0.47435	0.208495	2.27512	0.0228989	0.473906
ENSG00000076351	602.379	0.107665	0.162708	0.661709	0.508158	0.940591
ENSG00000076356	3213.05	-0.208582	0.193767	-1.07646	0.281721	0.87022
ENSG00000076382	2303.66	-0.368523	0.244309	-1.50843	0.131445	0.769966
ENSG00000076513	2898.86	0.13187	0.0733973	1.79665	0.0723905	0.664297
ENSG00000076554	1499.41	0.26508	0.29849	0.88807	0.374503	0.903374
ENSG00000076555	2288.58	0.216189	0.205692	1.05103	0.293244	0.875344
ENSG00000076604	1518.44	-0.0382015	0.226343	-0.168777	0.865972	0.989305
ENSG00000076641	2288.9	-0.323199	0.218532	-1.47896	0.139152	0.778809
ENSG00000076650	563.062	0.0760231	0.103927	0.731506	0.46447	0.932063
ENSG00000076662	229.405	-0.0829204	0.163523	-0.507088	0.612093	0.957003
ENSG00000076685	3579.15	-0.0612914	0.123628	-0.495773	0.620055	0.958364
ENSG00000076706	3102.94	-0.224537	0.28927	-0.776218	0.43762	0.922996
ENSG00000076716	2235.03	-0.237223	0.594943	-0.398733	0.69009	0.97064
ENSG00000076770	304.182	-0.113092	0.410135	-0.275743	0.782745	0.982964
ENSG00000076826	132.086	0.439073	0.264278	1.66141	0.0966315	0.710976
ENSG00000076864	259.888	0.50119	0.199357	2.51403	0.0119361	0.380642
ENSG00000076924	1250.96	0.03154	0.0975984	0.323161	0.746574	0.976495
ENSG00000076928	698.469	-0.0652864	0.123362	-0.529228	0.596647	0.955225
ENSG00000076944	283.566	0.487074	0.247	1.97196	0.0486142	0.592616
ENSG00000076984	793.666	-0.0477093	0.104038	-0.458578	0.646538	0.9637
ENSG00000077009	72.6666	-0.653311	0.322814	-2.0238	0.0429906	0.570397
ENSG00000077044	1295.66	-0.056142	0.103252	-0.54374	0.58662	0.954335
ENSG00000077063	491.442	-0.413289	0.23872	-1.73127	0.0834034	0.688636
ENSG00000077080	15.0856	2.27491	1.1283	2.01623	0.0437756	0.575132
ENSG00000077092	1660.52	-0.0816211	0.155404	-0.525217	0.599432	0.955957
ENSG00000077097	15777.7	0.076389	0.118697	0.643564	0.519859	0.943311
ENSG00000077147	10039.5	-0.183479	0.13896	-1.32037	0.18671	0.822984
ENSG00000077150	668.952	0.144747	0.288221	0.502209	0.61552	0.95778
ENSG00000077152	1671.34	-0.0912695	0.203546	-0.448398	0.653866	0.964118
ENSG00000077157	26626.4	0.503887	0.26802	1.88004	0.0601031	0.634304
ENSG00000077232	8950.39	0.0126372	0.118166	0.106945	0.914833	0.992725
ENSG00000077235	6529.13	0.0629167	0.109123	0.576568	0.564231	0.950735
ENSG00000077238	342.334	-0.238881	0.307384	-0.77714	0.437076	0.922996
ENSG00000077254	5789.14	-0.00814811	0.0520577	-0.156521	0.875623	0.990129
ENSG00000077264	345.057	0.0309527	0.401122	0.0771653	0.938492	0.993906
ENSG00000077274	109.285	1.4004	0.835525	1.67608	0.0937232	0.706511
ENSG00000077279	267.205	0.0233287	0.566585	0.0411742	0.967157	0.995968
ENSG00000077312	1673.26	-0.23119	0.130666	-1.76933	0.0768392	0.67796
ENSG00000077327	3.51007	1.31811	0.780402	1.68902	0.0912159	NA
ENSG00000077348	429.709	0.214087	0.130183	1.64451	0.100071	0.717282
ENSG00000077380	7532.36	-0.0642643	0.0477605	-1.34555	0.178447	0.816681
ENSG00000077420	9.66094	-0.584657	0.804815	-0.726449	0.467564	0.933397
ENSG00000077454	527.141	-0.121404	0.138851	-0.874346	0.38193	0.904324
ENSG00000077458	825.008	-0.0578981	0.0902376	-0.641619	0.521121	0.943311
ENSG00000077463	422.772	0.103886	0.0903502	1.14982	0.250219	0.857564
ENSG00000077498	2.742	-0.49003	0.659296	-0.743263	0.457323	NA
ENSG00000077514	1953.17	0.0691162	0.0872553	0.792114	0.428294	0.920721
ENSG00000077522	23014.8	0.246479	0.261088	0.944043	0.345147	0.895424
ENSG00000077549	5334.94	-0.0407647	0.0925903	-0.44027	0.659742	0.966084
ENSG00000077585	593.823	-0.0904692	0.238802	-0.378846	0.704802	0.972982
ENSG00000077616	672.311	0.222922	0.292162	0.763007	0.445459	0.925196
ENSG00000077684	3422.82	0.094745	0.114899	0.824594	0.409602	0.916773
ENSG00000077713	205.333	0.0728439	0.463262	0.157241	0.875055	0.989944
ENSG00000077721	3133.76	-0.0630206	0.065362	-0.964178	0.334957	0.889895
ENSG00000077782	3963.77	-0.410904	0.125943	-3.26262	0.00110387	0.158542
ENSG00000077800	4.85484	0.0632344	0.785578	0.0804941	0.935844	0.993257
ENSG00000077935	6.0637	0.130109	0.478504	0.271908	0.785693	0.983733
ENSG00000077942	4718.45	-0.15419	0.503726	-0.306099	0.75953	0.979757
ENSG00000077943	1433.87	-0.212925	0.47256	-0.450578	0.652294	0.964005
ENSG00000077984	0.808088	0.137347	0.961472	0.142851	0.886408	NA
ENSG00000078018	301.064	0.0292227	0.367562	0.0795042	0.936632	0.993356
ENSG00000078043	2715.94	0.0664095	0.166597	0.398624	0.69017	0.97064
ENSG00000078053	268.893	-0.16053	0.309438	-0.51878	0.603914	0.955957
ENSG00000078061	1690.81	-0.0195468	0.0815621	-0.239655	0.810598	0.986526
ENSG00000078070	2113.71	0.173422	0.157549	1.10075	0.271006	0.865094
ENSG00000078081	26.7834	0.292841	0.367368	0.797132	0.425374	0.919662
ENSG00000078098	202.456	-0.329012	0.578795	-0.568444	0.569734	0.950846
ENSG00000078114	63397.4	0.298422	0.230035	1.29729	0.194533	0.830914
ENSG00000078124	1162.32	-0.115707	0.114411	-1.01133	0.31186	0.883468
ENSG00000078140	2805.08	0.130385	0.100785	1.2937	0.19577	0.831468
ENSG00000078142	3364.95	-0.0487575	0.124642	-0.391179	0.695665	0.971369
ENSG00000078177	3260.56	-0.0361327	0.110794	-0.326126	0.744329	0.976495
ENSG00000078237	922.673	0.108703	0.154588	0.703181	0.481943	0.936961
ENSG00000078246	1279.03	0.0518885	0.158012	0.328383	0.742622	0.976478
ENSG00000078269	1068.11	-0.252813	0.18533	-1.36412	0.172529	0.810984
ENSG00000078295	245.699	0.0623242	0.265614	0.234642	0.814486	0.986638
ENSG00000078304	8724.04	0.0620839	0.066952	0.927289	0.353777	0.898934
ENSG00000078319	322.739	-0.129785	0.159758	-0.812387	0.41657	0.917592
ENSG00000078328	261.53	-0.0401346	0.308002	-0.130306	0.896324	0.991174
ENSG00000078369	12163.3	-0.0969484	0.114754	-0.84484	0.3982	0.913381
ENSG00000078399	2.68837	1.11691	1.14759	0.973261	0.330423	NA
ENSG00000078401	668.215	-0.220152	0.475385	-0.463103	0.643291	0.9637
ENSG00000078403	2014.7	0.0647081	0.0916238	0.706236	0.480041	0.93692
ENSG00000078487	349.544	0.374424	0.145966	2.56514	0.0103134	0.35901
ENSG00000078549	59.9725	0.884568	0.529527	1.67049	0.0948231	0.707267
ENSG00000078579	9.69656	1.46565	0.820382	1.78655	0.0740109	0.670027
ENSG00000078589	0.208642	0.244123	3.10547	0.0786104	0.937343	NA
ENSG00000078596	898.737	0.244824	0.216106	1.13289	0.257263	0.861308
ENSG00000078618	6987.74	0.0290296	0.0561759	0.516762	0.605322	0.955957
ENSG00000078668	9272.25	0.0735316	0.146651	0.501404	0.616087	0.95778
ENSG00000078674	19110.8	0.11723	0.146736	0.798921	0.424336	0.919662
ENSG00000078687	1373.2	-0.0719631	0.160797	-0.447541	0.654484	0.964205
ENSG00000078699	1425.43	-0.00954003	0.125635	-0.0759345	0.939471	0.993982
ENSG00000078725	269.002	-0.501335	0.405823	-1.23536	0.216698	0.839887
ENSG00000078747	7513.21	-0.045106	0.0804663	-0.560558	0.575099	0.951379
ENSG00000078795	22.0927	0.249464	0.270982	0.92059	0.357265	0.899355
ENSG00000078804	600.146	-0.155724	0.206829	-0.752911	0.451504	0.927159
ENSG00000078808	4098.82	-0.0750959	0.162408	-0.462391	0.643801	0.9637
ENSG00000078814	1932.62	0.172851	0.295214	0.58551	0.558205	0.949748
ENSG00000078898	0.525156	-1.14019	1.9573	-0.582534	0.560207	NA
ENSG00000078900	35.8553	-0.0956645	0.334406	-0.286073	0.774822	0.981764
ENSG00000078902	1413.33	-0.0171043	0.127084	-0.13459	0.892936	0.991022
ENSG00000078967	764.083	0.0284162	0.09974	0.284903	0.775718	0.981764
ENSG00000079101	76.8116	-0.0725876	0.192174	-0.377717	0.705641	0.973091
ENSG00000079102	2696.81	0.197433	0.151964	1.2992	0.193874	0.830385
ENSG00000079112	41.1366	0.182345	0.368097	0.495372	0.620338	0.95848
ENSG00000079134	1168.21	-0.0909325	0.0982149	-0.925852	0.354523	0.899033
ENSG00000079150	1557.55	-0.0743825	0.396825	-0.187444	0.851313	0.988735
ENSG00000079156	210.979	-0.367091	0.214606	-1.71054	0.0871665	0.694118
ENSG00000079215	2118.19	-0.191112	0.221748	-0.861843	0.388774	0.907534
ENSG00000079246	22124.4	-0.078251	0.0718674	-1.08882	0.276231	0.867448
ENSG00000079257	813.603	-0.601976	0.544981	-1.10458	0.269341	0.865094
ENSG00000079263	6.42745	-0.932106	0.835923	-1.11506	0.264824	0.86316
ENSG00000079277	888.277	0.00811139	0.0845095	0.095982	0.923535	0.993257
ENSG00000079308	3268.69	-0.0861843	0.1618	-0.532659	0.59427	0.954385
ENSG00000079313	762.093	-0.0854541	0.133713	-0.639087	0.522766	0.943533
ENSG00000079332	11342.7	-0.0906682	0.14658	-0.618557	0.536208	0.944706
ENSG00000079335	367.614	-0.165657	0.165996	-0.997957	0.3183	0.883468
ENSG00000079337	191.599	0.296217	0.214039	1.38394	0.166378	0.809395
ENSG00000079385	41.9645	-0.358023	0.479556	-0.746572	0.455322	0.928134
ENSG00000079387	1733.68	-0.0578319	0.0789651	-0.732373	0.463941	0.931403
ENSG00000079393	10.5661	-0.601979	0.456638	-1.31829	0.187408	0.823039
ENSG00000079432	1312.75	0.152303	0.17477	0.871447	0.38351	0.905893
ENSG00000079435	280.831	-0.141464	0.183575	-0.770606	0.440941	0.923996
ENSG00000079459	8207.96	-0.0224672	0.259715	-0.0865071	0.931063	0.993257
ENSG00000079462	1112.93	0.0290004	0.09512	0.304882	0.760456	0.979757
ENSG00000079482	2405.44	0.668605	0.192774	3.46834	0.000523694	0.107367
ENSG00000079557	5.19823	2.66348	1.03491	2.57363	0.0100637	0.356223
ENSG00000079616	2524.42	-0.169302	0.2299	-0.736416	0.461477	0.929457
ENSG00000079689	8.4029	2.4289	1.05142	2.31012	0.0208818	0.458585
ENSG00000079691	1382.9	-0.125353	0.224466	-0.558452	0.576536	0.951379
ENSG00000079739	8280.15	0.201228	0.191025	1.05341	0.292153	0.874422
ENSG00000079785	6159.15	0.0663626	0.0744307	0.891603	0.372606	0.90321
ENSG00000079805	4988.45	0.111031	0.0784124	1.41599	0.156778	0.804396
ENSG00000079819	1052.66	-0.437077	0.264656	-1.65149	0.0986378	0.716418
ENSG00000079841	556.891	0.0310528	0.496784	0.0625076	0.950159	0.995067
ENSG00000079931	1030.32	1.33728	0.52969	2.52465	0.0115815	0.374964
ENSG00000079950	3483.18	0.109585	0.0848558	1.29143	0.196555	0.832293
ENSG00000079974	379.127	0.03404	0.094298	0.360983	0.718112	0.973091
ENSG00000079999	3124.67	0.0951873	0.0639445	1.48859	0.136595	0.774426
ENSG00000080007	14.5251	-0.32283	0.948339	-0.340416	0.733543	0.975206
ENSG00000080031	169.174	0.335551	0.393809	0.852065	0.394178	0.911352
ENSG00000080166	13.46	0.342096	0.506254	0.67574	0.499206	0.937825
ENSG00000080189	1526.7	0.0288266	0.0998727	0.288633	0.772862	0.981433
ENSG00000080200	7582.84	0.355051	0.238552	1.48836	0.136655	0.774426
ENSG00000080224	66.8683	1.02581	0.610231	1.68102	0.0927581	0.705838
ENSG00000080293	11.7586	1.18996	0.446953	2.66238	0.00775911	0.326464
ENSG00000080298	741.516	-0.054984	0.130516	-0.42128	0.67355	0.967574
ENSG00000080345	5184.2	-0.130678	0.113175	-1.15466	0.248231	0.856748
ENSG00000080371	6194.98	0.199557	0.115528	1.72735	0.0841049	0.690108
ENSG00000080493	2608.46	0.189156	0.188332	1.00437	0.3152	0.883468
ENSG00000080503	3882.85	0.112689	0.155881	0.722919	0.46973	0.933397
ENSG00000080511	2.79254	0.31581	0.753987	0.418854	0.675323	NA
ENSG00000080546	2355.95	0.133817	0.140041	0.955557	0.339296	0.892328
ENSG00000080561	387.352	0.12041	0.206463	0.583204	0.559756	0.95003
ENSG00000080572	5.117	0.19545	0.474844	0.41161	0.680625	0.96901
ENSG00000080573	39.3785	0.426907	0.560952	0.761039	0.446634	0.925573
ENSG00000080603	674.748	0.0716331	0.130401	0.549328	0.58278	0.95335
ENSG00000080608	1678.17	-0.252253	0.144479	-1.74595	0.0808205	0.684323
ENSG00000080618	7.06443	0.952556	0.730102	1.30469	0.191999	0.830385
ENSG00000080644	506.7	0.0051966	0.438632	0.0118473	0.990547	0.997567
ENSG00000080709	1852.88	-0.584501	0.194848	-2.99977	0.0027018	0.214749
ENSG00000080802	827.579	0.0322086	0.10487	0.30713	0.758745	0.979629
ENSG00000080815	3862.1	-0.0716642	0.105235	-0.68099	0.495878	0.93776
ENSG00000080819	1033.06	-0.180344	0.215546	-0.836682	0.402771	0.915441
ENSG00000080822	2868.31	-0.101262	0.125741	-0.80532	0.420635	0.918165
ENSG00000080823	442.769	0.0652501	0.124179	0.525454	0.599268	0.955957
ENSG00000080824	19001.3	-0.160491	0.170566	-0.940936	0.346738	0.896142
ENSG00000080839	850.266	-0.13816	0.171706	-0.80463	0.421033	0.918165
ENSG00000080845	902.869	-0.152809	0.22485	-0.679605	0.496755	0.93776
ENSG00000080854	228.816	-0.249398	0.236619	-1.05401	0.291879	0.874335
ENSG00000080910	0.597262	-0.347907	1.80543	-0.1927	0.847194	NA
ENSG00000080947	170.946	-0.21839	0.210623	-1.03688	0.299794	0.878684
ENSG00000080986	1801.03	-0.300384	0.262665	-1.1436	0.25279	0.859432
ENSG00000081014	1939.16	0.11257	0.10583	1.06369	0.287471	0.871582
ENSG00000081019	1622.05	-0.0599912	0.196015	-0.306054	0.759563	0.979757
ENSG00000081026	1414.17	0.0171451	0.0673032	0.254744	0.798921	0.985636
ENSG00000081041	23.7591	0.0515478	0.837005	0.061586	0.950893	0.995067
ENSG00000081051	562.988	0.844002	0.886102	0.952488	0.34085	0.893248
ENSG00000081052	114.179	1.48461	0.571985	2.59555	0.00944409	0.350293
ENSG00000081059	111.151	0.1027	0.150663	0.681656	0.495456	0.93776
ENSG00000081087	2982.02	-0.0446486	0.146535	-0.304695	0.760598	0.979766
ENSG00000081138	177.21	0.69246	0.595177	1.16345	0.244646	0.854461
ENSG00000081148	142.411	-0.0288465	0.148791	-0.193872	0.846276	0.988702
ENSG00000081154	6099.06	-0.0488069	0.0706387	-0.690938	0.489605	0.937338
ENSG00000081177	1486.57	-0.0145956	0.0640682	-0.227814	0.819791	0.987586
ENSG00000081181	3336.52	-0.0430855	0.411639	-0.104668	0.916639	0.992725
ENSG00000081189	3914.87	-0.474259	0.149299	-3.17656	0.00149032	0.177925
ENSG00000081237	20.2975	-0.0208385	0.356552	-0.0584445	0.953395	0.995823
ENSG00000081248	17.1905	0.736173	0.545904	1.34854	0.177485	0.815873
ENSG00000081277	10.6713	1.345	0.56628	2.37515	0.0175418	0.435198
ENSG00000081307	1613.03	0.0324162	0.081311	0.398669	0.690137	0.97064
ENSG00000081320	2598.11	-0.275939	0.206908	-1.33363	0.182325	0.821234
ENSG00000081377	3931.41	-0.117028	0.153947	-0.760182	0.447146	0.925795
ENSG00000081386	1309.83	-0.00736231	0.087104	-0.0845233	0.93264	0.993257
ENSG00000081479	290.552	0.00100731	0.27136	0.00371207	0.997038	0.999466
ENSG00000081665	1245.62	-0.00375118	0.228363	-0.0164264	0.986894	0.997133
ENSG00000081692	1314.82	0.135742	0.0908405	1.49429	0.1351	0.773585
ENSG00000081721	938.694	-0.0964573	0.10557	-0.913679	0.360886	0.901692
ENSG00000081760	1398.93	0.0233273	0.114445	0.203829	0.838487	0.987586
ENSG00000081791	3186.15	0.248676	0.0937885	2.65145	0.00801468	0.332818
ENSG00000081800	2.75144	0.0715433	0.684285	0.104552	0.916731	NA
ENSG00000081803	4854.1	-0.991839	0.241305	-4.11032	3.95114e-05	0.0335419
ENSG00000081818	55.4827	0.0426004	0.222022	0.191875	0.84784	0.988735
ENSG00000081842	233.888	-1.08415	0.587847	-1.84427	0.0651437	0.65178
ENSG00000081853	23.219	0.048517	0.361114	0.134354	0.893123	0.991022
ENSG00000081870	783.622	0.0136403	0.0800937	0.170304	0.864771	0.989165
ENSG00000081913	756.878	-0.249851	0.184622	-1.35331	0.175957	0.813397
ENSG00000081923	199.434	-0.359658	0.22707	-1.58391	0.113215	0.743173
ENSG00000081985	7.68273	0.570917	0.441278	1.29378	0.195741	0.831468
ENSG00000082014	5627.29	-0.00548634	0.118048	-0.0464757	0.962931	0.995968
ENSG00000082068	1788.47	0.0538415	0.0901108	0.597504	0.550171	0.948123
ENSG00000082074	4.86623	-2.13594	1.2162	-1.75624	0.0790482	0.682784
ENSG00000082126	27.5926	-0.0070563	0.259636	-0.0271777	0.978318	0.996489
ENSG00000082146	2947.07	0.202935	0.145337	1.39631	0.162622	0.808309
ENSG00000082153	13749.1	-0.233989	0.0957272	-2.44433	0.014512	0.413743
ENSG00000082175	32.328	0.333054	0.667771	0.498755	0.617952	0.957862
ENSG00000082196	947.447	-0.258943	0.647418	-0.399962	0.689184	0.97064
ENSG00000082212	3109.66	-0.0080364	0.111123	-0.0723199	0.942347	0.993982
ENSG00000082213	2012.92	0.0891268	0.0720225	1.23749	0.215907	0.839479
ENSG00000082258	3432.06	0.0133282	0.0759412	0.175507	0.860681	0.989165
ENSG00000082269	1637.11	-0.145496	0.0895854	-1.62411	0.104353	0.723412
ENSG00000082293	219.662	0.735576	0.353726	2.07951	0.0375707	0.551873
ENSG00000082397	10046.4	0.0304172	0.227874	0.133483	0.893812	0.991022
ENSG00000082438	1118.23	-0.031427	0.262196	-0.11986	0.904594	0.991174
ENSG00000082458	3159.6	-0.0476827	0.166484	-0.286409	0.774565	0.981764
ENSG00000082482	28.4459	-0.245202	0.418491	-0.585919	0.55793	0.949704
ENSG00000082497	238.316	-0.746116	0.377992	-1.97389	0.0483937	0.591816
ENSG00000082512	542.9	-0.593402	0.405131	-1.46471	0.142999	0.783609
ENSG00000082515	884.976	0.35073	0.131955	2.65795	0.00786182	0.327521
ENSG00000082516	1974.18	0.0788735	0.0929489	0.848569	0.396121	0.912641
ENSG00000082556	78.7138	1.09754	0.463445	2.36822	0.0178741	0.437305
ENSG00000082641	20629.7	0.366865	0.126385	2.90277	0.00369877	0.243452
ENSG00000082684	313.154	-1.50186	0.381924	-3.93236	8.41146e-05	0.0495299
ENSG00000082701	3264.07	-0.0227849	0.117262	-0.194308	0.845935	0.988702
ENSG00000082781	10470.3	-0.52298	0.265759	-1.96787	0.0490828	0.595596
ENSG00000082805	2123.56	0.162083	0.12749	1.27134	0.203608	0.835831
ENSG00000082898	12639.1	-0.12652	0.0751896	-1.68269	0.0924359	0.705838
ENSG00000082996	1710.69	-0.165726	0.127204	-1.30284	0.192631	0.830385
ENSG00000083067	128.09	0.436828	0.479227	0.911526	0.362018	0.902278
ENSG00000083093	744.12	0.0514097	0.0767732	0.669631	0.503093	0.938792
ENSG00000083097	3369.86	-0.0700047	0.0999858	-0.700147	0.483836	0.937085
ENSG00000083099	3047.77	-0.000611464	0.0881584	-0.00693596	0.994466	0.998887
ENSG00000083123	1081.84	0.0839552	0.11007	0.762746	0.445615	0.925332
ENSG00000083168	3965.19	-0.12485	0.123954	-1.00722	0.313828	0.883468
ENSG00000083223	1340.08	-0.13734	0.0934954	-1.46895	0.141847	0.782921
ENSG00000083290	1884.08	-0.00711531	0.120041	-0.0592742	0.952734	0.99563
ENSG00000083307	18.6998	0.871071	0.510032	1.70787	0.0876596	0.694226
ENSG00000083312	15483.7	-0.0735927	0.136354	-0.539716	0.589393	0.954335
ENSG00000083444	13364.9	-0.035864	0.24825	-0.144467	0.885132	0.990367
ENSG00000083454	10.3925	0.394238	0.35007	1.12617	0.260094	0.862708
ENSG00000083457	462.398	-0.0870094	0.135931	-0.640102	0.522106	0.943533
ENSG00000083520	3398.44	-0.0285583	0.105763	-0.27002	0.787145	0.983733
ENSG00000083535	1511.6	-0.03617	0.113951	-0.317418	0.750927	0.977711
ENSG00000083544	2155.07	0.16452	0.12762	1.28914	0.197349	0.83237
ENSG00000083635	808.542	-0.0499596	0.106943	-0.46716	0.640385	0.963304
ENSG00000083642	2584.25	-0.0274238	0.0979091	-0.280094	0.779405	0.982797
ENSG00000083720	7119.87	-0.118998	0.13012	-0.914523	0.360442	0.901462
ENSG00000083750	1279.27	0.140297	0.101413	1.38343	0.166534	0.809395
ENSG00000083782	6.23583	-0.796097	1.02938	-0.773377	0.439299	0.923359
ENSG00000083799	1987.48	-0.0105539	0.086296	-0.122299	0.902662	0.991174
ENSG00000083807	365.049	-0.0186603	0.121057	-0.154145	0.877495	0.990129
ENSG00000083812	707.677	-0.00480073	0.0943427	-0.0508861	0.959416	0.995968
ENSG00000083814	726.037	-0.106931	0.12908	-0.828407	0.40744	0.916224
ENSG00000083817	581.775	-0.0551896	0.0774188	-0.71287	0.475926	0.935352
ENSG00000083828	544.018	-0.154756	0.0817994	-1.89189	0.0585051	0.628942
ENSG00000083838	594.961	0.12821	0.0898066	1.42762	0.153401	0.798218
ENSG00000083844	1733.34	-0.0642733	0.09344	-0.687856	0.491544	0.937338
ENSG00000083845	20270.2	-0.0372265	0.107734	-0.34554	0.729688	0.974558
ENSG00000083857	25350.1	-0.342102	0.106425	-3.2145	0.00130671	0.166405
ENSG00000083896	1935.58	0.0144922	0.0852639	0.169969	0.865034	0.989165
ENSG00000083937	2129.79	0.0336187	0.0813358	0.413331	0.679364	0.96901
ENSG00000084070	824.64	0.0677724	0.151881	0.446219	0.655439	0.964306
ENSG00000084072	1570.72	-0.0220973	0.0547176	-0.403842	0.686329	0.970533
ENSG00000084073	1853.85	-0.200272	0.147624	-1.35663	0.174899	0.812699
ENSG00000084090	11194.3	0.0838673	0.107363	0.781157	0.43471	0.922546
ENSG00000084092	1403.52	0.0614283	0.0756786	0.8117	0.416964	0.917592
ENSG00000084093	6487.04	-0.0783695	0.0659154	-1.18894	0.234463	0.849285
ENSG00000084110	5.65735	-0.639232	0.860087	-0.743218	0.45735	0.928279
ENSG00000084112	2757.09	-0.0670703	0.0990831	-0.67691	0.498463	0.93776
ENSG00000084207	12058.5	-0.144661	0.178298	-0.811348	0.417166	0.917592
ENSG00000084234	42726.1	0.0173655	0.0980765	0.177061	0.859461	0.989165
ENSG00000084444	463.372	0.356185	0.252219	1.41221	0.157889	0.807061
ENSG00000084453	94.994	-0.141308	0.373268	-0.37857	0.705008	0.973053
ENSG00000084463	3493.92	-0.0472797	0.0985715	-0.479649	0.631477	0.961345
ENSG00000084623	7758.89	-0.00997722	0.070759	-0.141003	0.887868	0.990677
ENSG00000084628	41.1342	0.125145	0.389276	0.321481	0.747846	0.977043
ENSG00000084636	4363.76	-0.183757	0.193649	-0.948919	0.342662	0.894146
ENSG00000084652	5447.29	-0.0807982	0.151966	-0.531686	0.594943	0.954849
ENSG00000084674	75.5985	0.774434	0.885229	0.874841	0.381661	0.904324
ENSG00000084676	2968.05	-0.111262	0.133665	-0.832395	0.405186	0.916087
ENSG00000084693	2575.95	0.0535573	0.0885024	0.60515	0.545079	0.947339
ENSG00000084710	1049.24	-0.260522	0.187195	-1.39172	0.164008	0.808309
ENSG00000084731	568.372	-0.165667	0.231685	-0.715051	0.474577	0.934629
ENSG00000084733	7958.73	-0.103246	0.0720224	-1.43353	0.151707	0.797004
ENSG00000084734	8.68398	0.34022	0.356903	0.953256	0.34046	0.893123
ENSG00000084754	11338	0.0569754	0.0997258	0.57132	0.567783	0.950735
ENSG00000084764	724.636	0.169259	0.11835	1.43016	0.152672	0.797726
ENSG00000084774	1693.69	0.27941	0.153414	1.82129	0.0685632	0.655902
ENSG00000085063	10186	-0.123454	0.101727	-1.21358	0.224908	0.844074
ENSG00000085117	372.653	-0.0420843	0.376232	-0.111857	0.910936	0.991845
ENSG00000085185	127.187	-0.200866	0.18532	-1.08389	0.278414	0.868639
ENSG00000085224	7860.11	0.0363227	0.0918508	0.395453	0.692508	0.971098
ENSG00000085231	336.774	-0.0875471	0.0810939	-1.07958	0.28033	0.868639
ENSG00000085265	16.1687	-0.30081	0.455501	-0.660393	0.509002	0.940597
[truncated: 31,152 more rows]

## Sheet: Omec
gene	baseMean	log2FoldChange	lfcSE	stat	pvalue	padj
[truncated: 32,800 more rows]
