# Supplementary material for: Single-cell polygenic risk scores dissect cellular and molecular heterogeneity of complex human diseases
Source: Nat Biotechnol. 2025 Jul 25;44(5):845–61. doi: 10.1038/s41587-025-02725-6 (PMC13180658; doi:10.1038/s41587-025-02725-6)
Supplement: Supplementary file 6 — AD-relevant variants, cCREs and genes identified in different cell types. [file 41587_2025_2725_MOESM6_ESM.xlsx]

## Sheet: Sheet1
SNP	variant rsid
CHR	chromosome
POS	variant position (hg19)
REF	reference allele
ALT	alternative allele
INFO	variant category
PEAK	peak information
PEAK_P	peak P-value by differential accessibility analysis
PEAK_LOGFC	peak log2 fold change by differential accessibility analysis
DL_AST	seq-DL-brain prediction in astrocytes
DL_AST_Q	Q-score of seq-DL-brain prediction in astrocytes
DL_AST_Z	Z-score of seq-DL-brain prediction in astrocytes
DL_MG	seq-DL-brain prediction in microglia
DL_MG_Q	Q-score of seq-DL-brain prediction in microglia
DL_MG_Z	Z-score of seq-DL-brain prediction in microglia
DL_OPC	seq-DL-brain prediction in OPCs
DL_OPC_Q	Q-score of seq-DL-brain prediction in OPCs
DL_OPC_Z	Z-score of seq-DL-brain prediction in OPCs
DL_EN	seq-DL-brain prediction in excitatory neurons
DL_EN_Q	Q-score of seq-DL-brain prediction in excitatory neurons
DL_EN_Z	Z-score of seq-DL-brain prediction in excitatory neurons
GRN_TARGET	gene target by GRN (coaccessibility)
CLOSE_TARGET	closest gene (distance to TSS)
GWAS_P	variant P-value by GWAS
GWAS_BETA	variant beta value (effect size) by GWAS
GWAS_A1	A1 (effect) allele in GWAS
GWAS_A2	A2 allele in GWAS

## Sheet: Astrocytes
SNP	CHR	POS	REF	ALT	INFO	PEAK	PEAK_P	PEAK_LOGFC	DL_AST	DL_AST_Q	DL_AST_Z	DL_MG	DL_MG_Q	DL_MG_Z	DL_OPC	DL_OPC_Q	DL_OPC_Z	DL_EN	DL_EN_Q	DL_EN_Z	GRN_TARGET	CLOSE_TARGET	GWAS_P	GWAS_BETA	GWAS_A1	GWAS_A2
rs7527798	chr1	207698945	T	C	intronic,.	chr1-207872146-207872646	0.0399818	0.881685	-0.0103	0.78694	-0.394751	-0.00188	0.595751	-0.0589034	-0.0153	0.944384	-1.15826	-0.00395	0.475344	-0.125269	CD46 (0.395153420732565),CD55 (0.40909031279224395),CR1 (0.08226923090230201),CR1L (0.46075752021223104),MIR29B2CHG (0.242719732431905)	CR1L (0)	0.002484	0.0499	T	C
rs35675400	chr1	207699060	C	T	intronic,.	chr1-207872146-207872646	0.0399818	0.881685	0.00238	0.49276	0.0912143	0.0424	0.956284	1.32846	0.03	0.976766	2.27109	0.027	0.886052	0.856268	CD46 (0.395153420732565),CD55 (0.40909031279224395),CR1 (0.08226923090230201),CR1L (0.46075752021223104),MIR29B2CHG (0.242719732431905)	CR1L (0)	4.27e-05	0.2172	T	C
rs12729569	chr1	207699250	A	G	exonic,synonymous SNV	chr1-207872146-207872646	0.0399818	0.881685	-0.0608	0.969867	-2.33018	0.0146	0.880004	0.457441	0.0556	0.991121	4.20908	0.0141	0.776427	0.447162	CD46 (0.395153420732565),CD55 (0.40909031279224395),CR1 (0.08226923090230201),CR1L (0.46075752021223104),MIR29B2CHG (0.242719732431905)	CR1L (0)	0.003109	0.0487	A	G
rs115433400	chr1	244362295	G	A	intronic,.	chr1-244525324-244525824	0.000707965	2.25371	-0.0289	0.920808	-1.1076	0.000593	0.39441	0.0185796	0.0317	0.97851	2.39978	0.0122	0.74618	0.386906	ADSS (0.126327140343626),DESI2 (0.165477737027173),ZBTB18 (0.0906861570031837)	C1orf100 (0)	0.0001131	0.2745	A	G
rs78308355	chr3	44983410	C	T	intronic,.	chr3-45024883-45025383	0.00635479	2.25869	-0.0271	0.914882	-1.03862	0.00213	0.616662	0.0667363	-0.00071	0.486219	-0.0537491	0.0151	0.790148	0.478876		EXOSC7 (0)	0.000126	-0.0864	T	C
rs871085	chr3	44983641	T	C	intronic,.	chr3-45024883-45025383	0.00635479	2.25869	0.0116	0.806567	0.444574	0.000175	0.207703	0.00548303	-0.000422	0.381543	-0.0319466	-0.00507	0.536285	-0.160788		EXOSC7 (0)	0.03285	0.0308	T	C
rs335473	chr5	177559423	G	A	intergenic,.	chr5-176986412-176986912	0.0145625	1.95833	-0.0263	0.912021	-1.00796	-0.00053	0.375165	-0.0166057	0.005	0.835086	0.378515	-0.00457	0.510658	-0.144931		RP11-1277A3.3 (-4048)	6.676e-05	0.1361	A	G
rs3130285	chr6	32058480	T	C	intronic,.	chr6-32026120-32026620	6.75567e-29	4.40198	0.00991	0.780369	0.379804	-0.00805	0.813522	-0.252219	0.0163	0.948371	1.23396	0.000445	0.111782	0.0141126		TNXB (0)	0.0001156	0.0825	T	C
rs3130287	chr6	32082767	C	T	intronic,.	chr6-32050165-32050665	2.66469e-14	3.32611	0.123	0.99122	4.71401	-0.00518	0.754614	-0.162298	0.0033	0.775513	0.24982	-0.0425	0.935364	-1.34783	C2 (0.0633533176899271),TSBP1-AS1 (0.0601172653870191)	TNXB (0)	0.0001506	-0.0786	T	C
rs17207951	chr6	32082876	C	T	intronic,.	chr6-32050165-32050665	2.66469e-14	3.32611	0.0771	0.979247	2.95488	0.0104	0.8441	0.325849	-0.0115	0.923549	-0.870584	0.00977	0.696276	0.309842	C2 (0.0633533176899271),TSBP1-AS1 (0.0601172653870191)	TNXB (0)	0.006225	-0.0418	T	C
rs12539172	chr7	100494172	T	C	UTR3,.	chr7-100091492-100091992	1.13595e-20	2.97753	0.0109	0.796372	0.417746	0.00676	0.791109	0.211802	0.0249	0.969919	1.885	0.0132	0.762853	0.41862	NYAP1 (0.10669296216351598),ZNF3 (0.0643371970173334)	NYAP1 (0)	2.093e-05	-0.0674	T	C
rs1532278	chr8	27608798	T	C	intronic,.	chr8-27466167-27466667	2.33713e-23	2.23738	-0.013	0.824405	-0.498229	0.00679	0.791692	0.212742	0.0158	0.946435	1.19611	0.16	0.992846	5.07418	CLU (0.3558358894509221),ESCO2 (0.118803593766443),MIR3622B (0.39719626127329705),MIR6843 (0.17001112791393),SCARA3 (0.15368751941792802),SCARA5 (0.0751340018106406)	CLU (0)	3.266e-16	-0.1258	T	C
rs7872575	chr9	21267135	A	C	intergenic,.	chr9-21267116-21267616	0.022686	1.36257	0.00847	0.752537	0.324615	0.00149	0.555831	0.0466841	0.0105	0.915905	0.794881	-0.0156	0.796446	-0.494732	HACD4 (0.15071070162577302)	IFNA22P (10433)	0.0002077	-0.0577	A	C
rs10902246	chr11	953674	T	C	intronic,.	chr11-953464-953964	8.46639e-05	2.66532	0.0194	0.87899	0.743511	-0.00202	0.607802	-0.0632898	0.00418	0.810683	0.316438	0.00151	0.27084	0.0478876		AP2A2 (0)	0.0001492	-0.0569	T	C
rs10902247	chr11	953686	G	A	intronic,.	chr11-953464-953964	8.46639e-05	2.66532	-0.0136	0.831181	-0.521224	-0.000179	0.210584	-0.00560835	0.034	0.980617	2.5739	0.00663	0.602918	0.210261		AP2A2 (0)	0.0003982	0.0511	A	G
rs10751674	chr11	953953	A	G	intronic,.	chr11-953464-953964	8.46639e-05	2.66532	0.0044	0.622843	0.168631	-0.00441	0.731385	-0.138172	0.00577	0.853304	0.436806	0.00366	0.457147	0.116072		AP2A2 (0)	0.000262	-0.0535	A	G
rs1401419	chr11	45858188	T	C	intronic,.	chr11-45879601-45880101	1.09553e-14	2.28054	0.139	0.993241	5.32722	-0.225	0.996019	-7.04961	0.00312	0.766717	0.236193	0.00513	0.53922	0.162691	CHST1 (0.15594043599626198),LINC02716 (0.14107564967802402),MAPK8IP1 (0.137037644665397)	CRY2 (0)	0.0001256	0.0548	T	C
rs11039149	chr11	47255124	A	G	intronic,.	chr11-47276253-47276753	0.000808167	1.51448	-0.00434	0.619949	-0.166332	0.0103	0.842985	0.322715	-0.00697	0.875381	-0.52765	-0.00031	0.0837663	-0.00983122	ACP2 (0.0772600453464687),ARFGAP2 (0.173173698243226),CELF1 (0.0976148074634041),DDB2 (0.175718482656156),MADD (0.0774392252464302),MTCH2 (0.11087594916203501),NR1H3 (0.25198602622188604),PACSIN3 (0.110740214073605),PSMC3 (0.111383547701127),SLC39A13 (0.169849643794423),SPI1 (0.0963143814636326)	NR1H3 (0)	3.786e-08	-0.0861	A	G
rs67132220	chr11	47500005	C	T	intronic,.	chr11-47521096-47521596	0.00672048	1.37354	-0.000481	0.208268	-0.0184345	0.00144	0.549876	0.0451175	0.000179	0.233036	0.0135508	-0.000752	0.166576	-0.0238486	MIR4487 (0.102803986004446),NR1H3 (0.14971194783760802),SLC39A13 (0.21422089816191398),SPI1 (0.274733339103322)	CELF1 (0)	0.000215	-0.1768	T	C
rs79600045	chr11	58675849	G	A	intergenic,.	chr11-58442971-58443471	0.00331452	1.24988	-0.00457	0.63076	-0.175147	0.01	0.83982	0.313316	0.00782	0.887755	0.591997	0.000902	0.190084	0.0286057	CNTF (0.177401989924595),LPXN (0.0686724261837463),ZFP91 (0.0602703225602918),ZFP91-CNTF (0.0602703225602918)	GLYAT (0)	7.048e-05	0.1588	A	G
rs1784920	chr11	121566862	A	G	intronic,.	chr11-121437155-121437655	5.40879e-21	3.71137	-0.00628	0.695582	-0.240683	0.0204	0.90986	0.639164	9.54e-05	0.152044	0.00722206	-1.98e-06	0.000833896	-6.2793e-05	SORL1 (0.13015015646856698)	SORL1 (0)	1.523e-05	-0.0961	A	G
rs12582221	chr12	124838694	G	A	intronic,.	chr12-125322781-125323281	0.0097468	0.918578	0.00484	0.642687	0.185495	-0.00246	0.640508	-0.0770757	-0.0051	0.837658	-0.386085	-0.00074	0.164616	-0.0234681		SCARB1 (0)	8.816e-05	0.0578	A	G
rs16972322	chr16	19735660	C	T	intronic,.	chr16-19746724-19747224	1.90326e-11	3.50195	0.00719	0.721983	0.275559	-0.00166	0.57449	-0.0520104	-0.0179	0.953901	-1.35508	-0.00294	0.406331	-0.093238		IQCK (0)	4.676e-05	-0.0763	T	C
rs62025012	chr16	19757018	C	T	intronic,.	chr16-19768313-19768813	0.0344807	1.11522	-0.000124	0.0792274	-0.00475234	0.000198	0.223821	0.00620366	3.36e-06	0.00914716	0.000254362	0.00325	0.429225	0.103069	CCP110 (0.316049960338319),GDE1 (0.208661616574103),GPRC5B (0.413305121942349),KNOP1 (0.168980836455317),VPS35L (0.289805064458059)	IQCK (0)	4.716e-05	-0.0763	T	C
rs6497402	chr16	19758072	A	G	intronic,.	chr16-19769366-19769866	0.000457032	1.10459	-0.0141	0.836496	-0.540387	0.0031	0.677669	0.0971279	-0.0534	0.990482	-4.04254	-0.00269	0.3865	-0.0853096	CCP110 (0.49708822340702796),GDE1 (0.350114086952795),GPRC5B (0.611727199063415),KNOP1 (0.26725063643789),VPS35L (0.475705443519871)	IQCK (0)	3.247e-05	0.077	A	G
rs4782281	chr16	19758501	T	C	intronic,.	chr16-19769366-19769866	0.000457032	1.10459	-0.00868	0.757007	-0.332664	0.000673	0.416352	0.0210862	0.033	0.979754	2.4982	0.000139	0.0427058	0.00440819	CCP110 (0.49708822340702796),GDE1 (0.350114086952795),GPRC5B (0.611727199063415),KNOP1 (0.26725063643789),VPS35L (0.475705443519871)	IQCK (0)	2.953e-05	0.0774	T	C
rs11866204	chr16	19783381	C	T	intronic,.	chr16-19794650-19795150	0.00108237	1.43219	-0.00187	0.442639	-0.0716683	2.22e-05	0.0449575	0.000695561	0.0187	0.956351	1.41565	-0.0177	0.82002	-0.561331	CCP110 (0.35539320160092697),GDE1 (0.22964434521393803),GPRC5B (0.47042385380493895),KNOP1 (0.185414956878593),VPS35L (0.304104873908271)	IQCK (0)	1.534e-05	-0.08	T	C
rs13331681	chr16	19785807	G	A	intronic,.	chr16-19796837-19797337	6.76298e-10	2.12559	0.00155	0.404859	0.0594042	-0.000163	0.198781	-0.00510705	-0.00263	0.738862	-0.199099	-0.000508	0.12394	-0.0161105	CCP110 (0.392361703238132),GDE1 (0.254870008435691),GPRC5B (0.556586582533071),KNOP1 (0.19372224942834398),VPS35L (0.34405180152897097)	IQCK (0)	3.735e-05	-0.0775	A	G
rs11641590	chr16	19808919	G	A	intronic,.	chr16-19819826-19820326	8.70762e-07	2.74327	-0.00528	0.66062	-0.202358	-0.0252	0.92585	-0.789556	0.00124	0.599719	0.0938717	0.000692	0.156673	0.0219458		IQCK (0)	4.306e-05	-0.0772	A	G
rs11648129	chr16	19809372	T	C	intronic,.	chr16-19820499-19820999	0.0012292	2.09541	0.000488	0.210178	0.0187028	-0.00316	0.680686	-0.0990078	7.46e-05	0.127088	0.00564744	0.00222	0.345309	0.0704042		IQCK (0)	4.243e-05	0.0774	T	C
rs72835023	chr17	4856048	C	T	intronic,.	chr17-4758991-4759491	0.0368066	1.14763	1.43e-05	0.0126288	0.000548052	-5.82e-05	0.0977404	-0.0018235	0.000222	0.266503	0.0168061	-0.000205	0.0594905	-0.00650129	CAMTA2 (0.059242324377769995),ENO3 (0.0888340955091302),INCA1 (0.139803685599637),KIF1C (0.139803685599637),LOC100130950 (0.0688212276148357),LOC101928000 (0.100907300375612),MINK1 (0.12165360940636201),PFN1 (0.0888340955091302),PLD2 (0.15099178707470098),PSMB6 (0.11702151399792401),RNF167 (0.11166962626310001),SLC25A11 (0.11166962626310001),SPAG7 (0.14921449290293698),ZFP3 (0.0802664963873279),Z…	MINK1 (0)	0.0002302	0.0911	T	C
rs55732969	chr17	75063325	G	A	UTR3,.	chr17-73059177-73059677	6.77918e-08	2.94377	0.036	0.93893	1.37971	-0.0006	0.396417	-0.018799	-0.00851	0.896352	-0.644232	0.0127	0.754758	0.402763		KCTD2 (0)	5.217e-05	0.1846	A	G
rs846848	chr19	44570931	T	G	intergenic,.	chr19-45074034-45074534	0.0355619	1.34145	0.00144	0.390391	0.0551885	0.00402	0.717628	0.125953	0.00596	0.85726	0.45119	-0.00199	0.323061	-0.0631101	APOE (0.0607225261878103),BCL3 (0.0833962093263226)	CEACAM22P (0)	9.537e-06	0.1036	T	G
rs2927448	chr19	44784592	G	T	intronic,.	chr19-45287519-45288019	0.000305089	1.87835	-0.000952	0.313702	-0.0364857	0.0154	0.885133	0.482507	0.000724	0.490251	0.0548089	0.00392	0.473524	0.124317	APOC1 (0.127384558761655),APOC1P1 (0.10699162286486501),APOC2 (0.146096618872055),APOE (0.264629860023383),BCL3 (0.23341544257360897),MIR4531 (0.116372785345051),NECTIN2 (0.30573022658963),ZNF296 (0.0711948912279462)	CBLC (0)	1.577e-06	-0.1359	T	G
rs12162222	chr19	44845265	G	T	intergenic,.	chr19-45348417-45348917	0.0016367	1.59102	0.00167	0.419733	0.0640033	-0.000568	0.387012	-0.0177963	-0.0105	0.915905	-0.794881	-0.00556	0.559176	-0.176328	APOC1 (0.27400105609223196),APOC1P1 (0.26578675836135895),APOC2 (0.29283592348841103),APOE (0.36427117250632896),BCAM (0.0956845488410921),BCL3 (0.413444002880295),CLPTM1 (0.0639986174175933),MIR4531 (0.220441776704847),NECTIN2 (1.0),PPP1R37 (0.0752495001154369),ZNF180 (0.0644386476270562),ZNF296 (0.138671252823906)	PVRL2 (515)	5.215e-73	0.2897	T	G
rs4802240	chr19	44849547	C	T	intronic,.	chr19-45352611-45353111	0.0224318	1.45073	-0.00769	0.734701	-0.294722	0.0182	0.900336	0.570235	-0.00699	0.875695	-0.529164	0.00144	0.262532	0.0456676	APOC1 (0.0625162366710152),APOC2 (0.0731419296684397),APOE (0.10714524363262),BCL3 (0.11163795781211401),MIR4531 (0.0636042950113965),NECTIN2 (0.164445661731566)	PVRL2 (0)	3.061e-23	-0.1512	T	C
rs405509	chr19	44905579	T	G	upstream,.	chr19-45408752-45409252	1.4762e-38	3.96204	-0.00111	0.341171	-0.0425411	-0.000732	0.431089	-0.0229347	-0.00011	0.1681	-0.00832732	0.00314	0.421283	0.0995807	APOC1 (0.29311319536725605),APOC1P1 (0.30603073417511895),APOC2 (0.317429890890701),APOE (1.0),BCAM (0.124355976413456),BCL3 (0.5477433493551279),MIR4531 (0.234623445649193),NECTIN2 (0.586291899809345),PVR (0.0668838818545766),ZNF296 (0.147225241557331)	APOE (0)	3.11e-114	0.3331	T	G
rs769449	chr19	44906745	G	A	intronic,.	chr19-45409563-45410063	1.30433e-22	3.88456	-0.00201	0.457471	-0.0770339	-0.0215	0.914047	-0.673629	8.95e-06	0.0222746	0.000677541	0.0078	0.6427	0.247366	APOC1 (0.261479445386132),APOC1P1 (0.266682995959207),APOC2 (0.274987057764049),APOE (1.0),BCAM (0.104176429404205),BCL3 (0.497431723110615),MIR4531 (0.20782941352305104),NECTIN2 (0.527764016780219),ZNF296 (0.12870286179221402)	APOE (0)	0	1.137	A	G
rs429358	chr19	44908684	T	C	exonic,synonymous SNV	chr19-45411710-45412210	2.03007e-08	3.21427	-0.000228	0.124947	-0.00873817	0.00223	0.62429	0.0698694	-0.00335	0.777834	-0.253605	-0.00264	0.382356	-0.0837239	APOC2 (0.067389265839545),APOE (0.207185025715344),BCL3 (0.11339761300260401),NECTIN2 (0.11852975198201401)	APOE (0)	0	-1.2017	T	C
rs72654472	chr19	44911135	G	T	intergenic,.	chr19-45414382-45414882	0.0318565	0.8653	-0.165	0.995417	-6.32368	-0.0152	0.883881	-0.47624	-0.139	0.998552	-10.5227	-0.0029	0.403248	-0.0919695	APOC1 (0.49663947667948105),APOC1P1 (0.448274638392851),APOC2 (0.33304832869542306),APOE (0.37091858360157304),BCAM (0.0994007573847839),BCL3 (0.465598548981478),BLOC1S3 (0.243920415868881),CLASRP (0.17792041934467398),CLPTM1 (0.181277242245021),GEMIN7 (0.0858556431110759),GEMIN7-AS1 (0.124242694380408),MIR4531 (0.191292091468026),NECTIN2 (0.512101750060168),PPP1R37 (0.16115618345934),RELB (0.202…	APOE (-1733)	2.353e-11	-0.3732	T	G
rs439401	chr19	44911194	T	C	intergenic,.	chr19-45414382-45414882	0.0318565	0.8653	0.0728	0.977214	2.79008	0.0325	0.942214	1.01828	0.0714	0.994298	5.40519	-0.0906	0.979202	-2.87325	APOC1 (0.49663947667948105),APOC1P1 (0.448274638392851),APOC2 (0.33304832869542306),APOE (0.37091858360157304),BCAM (0.0994007573847839),BCL3 (0.465598548981478),BLOC1S3 (0.243920415868881),CLASRP (0.17792041934467398),CLPTM1 (0.181277242245021),GEMIN7 (0.0858556431110759),GEMIN7-AS1 (0.124242694380408),MIR4531 (0.191292091468026),NECTIN2 (0.512101750060168),PPP1R37 (0.16115618345934),RELB (0.202…	APOE (-1733)	7.61e-128	-0.3824	T	C
rs7248162	chr19	44951429	T	C	intergenic,.	chr19-45454462-45454962	3.92454e-16	2.19534	-0.000563	0.230041	-0.0215772	0.0024	0.636426	0.0751958	0.00332	0.776456	0.251334	0.00256	0.375609	0.0811869	APOC1 (0.322296081862246),APOC1P1 (0.336128587843547),APOC2 (0.10288408745936699),APOE (0.261095608982246),BCAM (0.183773532079359),BCL3 (0.211867532769446),BLOC1S3 (0.279071664250007),CLASRP (0.189030034181726),CLPTM1 (0.221621640176524),GEMIN7-AS1 (0.12952176870932303),MIR4531 (0.0720184317374716),NECTIN2 (0.27250592530692),PPP1R37 (0.0980680883789392),RELB (0.21557842744617897),TOMM40 (0.26177…	CTB-129P6.11 (0)	1.137e-13	-0.1064	T	C
rs7247227	chr19	44951502	A	G	intergenic,.	chr19-45454462-45454962	3.92454e-16	2.19534	-0.00375	0.589188	-0.14372	4.17e-06	0.00990472	0.000130653	0.00684	0.873282	0.517808	0.00101	0.206075	0.0320308	APOC1 (0.322296081862246),APOC1P1 (0.336128587843547),APOC2 (0.10288408745936699),APOE (0.261095608982246),BCAM (0.183773532079359),BCL3 (0.211867532769446),BLOC1S3 (0.279071664250007),CLASRP (0.189030034181726),CLPTM1 (0.221621640176524),GEMIN7-AS1 (0.12952176870932303),MIR4531 (0.0720184317374716),NECTIN2 (0.27250592530692),PPP1R37 (0.0980680883789392),RELB (0.21557842744617897),TOMM40 (0.26177…	CTB-129P6.11 (0)	2.184e-13	-0.1052	A	G
rs7247551	chr19	44951509	G	A	intergenic,.	chr19-45454462-45454962	3.92454e-16	2.19534	0.00139	0.383501	0.0532722	-0.00094	0.475129	-0.0294517	-0.0651	0.993269	-4.92826	-0.000628	0.145714	-0.0199161	APOC1 (0.322296081862246),APOC1P1 (0.336128587843547),APOC2 (0.10288408745936699),APOE (0.261095608982246),BCAM (0.183773532079359),BCL3 (0.211867532769446),BLOC1S3 (0.279071664250007),CLASRP (0.189030034181726),CLPTM1 (0.221621640176524),GEMIN7-AS1 (0.12952176870932303),MIR4531 (0.0720184317374716),NECTIN2 (0.27250592530692),PPP1R37 (0.0980680883789392),RELB (0.21557842744617897),TOMM40 (0.26177…	CTB-129P6.11 (0)	9.504e-10	0.088	A	G
rs892101	chr19	44952201	G	A	intergenic,.	chr19-45454980-45455480	0.000948349	1.39104	-0.00129	0.369202	-0.0494397	0.00332	0.688392	0.104021	0.000278	0.304291	0.0210454	0.000725	0.162139	0.0229924	APOC1 (0.22061099066480896),APOC1P1 (0.21873959533840304),APOC2 (0.059987569692599996),APOE (0.14958056707104503),BCAM (0.114210033771109),BCL3 (0.133828880152038),BLOC1S3 (0.20217452983029802),CLASRP (0.142852299224414),CLPTM1 (0.164152465487739),GEMIN7-AS1 (0.098527062298075),NECTIN2 (0.16349716132623499),PPP1R37 (0.077127241932683),RELB (0.167296140193295),TOMM40 (0.18226997211669502),TRAPPC6A…	CTB-129P6.11 (0)	2.169e-13	0.1051	A	G
rs10425074	chr19	45136866	A	G	intronic,.	chr19-45640033-45640533	0.0320604	1.09475	0.00845	0.752106	0.323849	0.00173	0.58157	0.0542037	0.0137	0.936882	1.03713	-0.000572	0.135787	-0.0181402		MARK4 (0),PPP1R37 (0),AC005757.6 (0)	2.005e-05	-0.0725	A	G
rs522769	chr19	45781262	G	A	intronic,.	chr19-46284356-46284856	0.029809	1.33858	-0.0362	0.939342	-1.38738	0.0065	0.785898	0.203655	-0.032	0.978807	-2.42249	0.000732	0.163293	0.0232144	DMPK (1.0),RSPH6A (0.14187822783114498)	DMPK (0),AC011530.4 (0)	1.792e-05	0.0613	A	G
rs2070736	chr19	45783456	A	C	UTR3,.	chr19-46286242-46286742	1.90307e-07	2.24243	-0.012	0.811968	-0.459904	0.000788	0.444005	0.0246893	-0.0138	0.937396	-1.0447	0.0174	0.816916	0.551817	DMPK (1.0)	AC011530.4 (0),DMWD (0)	3.533e-06	-0.0715	A	C
rs2143606	chr20	44209910	A	G	intronic,.	chr20-42838338-42838838	0.000192566	1.60207	0.00573	0.677161	0.219604	0.103	0.985545	3.22715	0.00469	0.826613	0.355047	-0.00889	0.674134	-0.281934	OSER1 (1.0),OSER1-DT (0.0999989276326487)	OSER1 (0)	7.308e-05	0.0574	A	G

## Sheet: Microglia
SNP	CHR	POS	REF	ALT	INFO	PEAK	PEAK_P	PEAK_LOGFC	DL_AST	DL_AST_Q	DL_AST_Z	DL_MG	DL_MG_Q	DL_MG_Z	DL_OPC	DL_OPC_Q	DL_OPC_Z	DL_EN	DL_EN_Q	DL_EN_Z	GRN_TARGET	CLOSE_TARGET	GWAS_P	GWAS_BETA	GWAS_A1	GWAS_A2
rs2273979	chr1	30757821	C	T	upstream,.	chr1-31230449-31230949	2.09661e-29	4.07064	-0.0186	0.873861	-0.712851	0.0188	0.903118	0.589034	-0.102	0.997147	-7.7217	-0.00215	0.338661	-0.0681843	LAPTM5 (1.0),MATN1 (0.0760536585142054),MATN1-AS1 (0.119349124970003)	LAPTM5 (0)	0.0003091	0.0663	T	C
rs3762297	chr1	30758833	C	T	intergenic,.	chr1-31231549-31232049	0.00082281	2.02911	-0.00442	0.6238	-0.169398	-0.0491	0.962843	-1.53838	-3.6e-05	0.0723692	-0.00272531	0.0108	0.719193	0.342507	LAPTM5 (1.0)	LAPTM5 (-883)	0.0003291	0.0661	T	C
rs13025717	chr2	127128582	C	T	intergenic,.	chr2-127885969-127886469	1.44824e-16	3.01531	0.0913	0.984466	3.4991	-0.083	0.980499	-2.60052	0.0307	0.977514	2.32408	-0.00539	0.55145	-0.170936	BIN1 (0.381670711772752),ERCC3 (0.155494573115995)	BIN1 (-21039)	2.98e-15	0.1252	T	C
rs13025765	chr2	127128657	C	T	intergenic,.	chr2-127885969-127886469	1.44824e-16	3.01531	-0.117	0.990274	-4.48406	0.487	0.999378	15.2585	-0.143	0.998648	-10.8255	-0.00733	0.627569	-0.232461	BIN1 (0.381670711772752),ERCC3 (0.155494573115995)	BIN1 (-21039)	3.25e-15	0.1251	T	C
rs12618593	chr2	127128795	T	C	intergenic,.	chr2-127885969-127886469	1.44824e-16	3.01531	0.00842	0.751457	0.322699	0.0018	0.588328	0.0563969	0.00699	0.875695	0.529164	0.000452	0.113163	0.0143346	BIN1 (0.381670711772752),ERCC3 (0.155494573115995)	BIN1 (-21039)	2.872e-15	-0.1253	T	C
rs12617835	chr2	127128840	A	C	intergenic,.	chr2-127885969-127886469	1.44824e-16	3.01531	0.000701	0.263006	0.026866	-0.000865	0.460494	-0.0271018	-0.00176	0.6675	-0.133237	5.75e-05	0.0195108	0.00182353	BIN1 (0.381670711772752),ERCC3 (0.155494573115995)	BIN1 (-21039)	2.839e-15	-0.1253	A	C
rs4954176	chr2	134786079	C	T	intergenic,.	chr2-135543380-135543880	1.02436e-06	3.32349	-0.00119	0.354046	-0.0456071	-0.00236	0.633647	-0.0739426	-8.82e-05	0.143681	-0.006677	-0.000423	0.107435	-0.0134149		AC016725.4 (0)	0.0001457	0.0578	T	C
rs78467594	chr6	27896050	C	T	intergenic,.	chr6-27863771-27864271	6.53052e-06	2.37231	0.00306	0.54604	0.117275	-0.000425	0.338253	-0.0133159	-0.000239	0.278581	-0.018093	0.00274	0.390575	0.0868953	HIST1H1B (0.176489433269599),HIST1H2AI (0.149859691241594),HIST1H2AJ (0.105451462911257),HIST1H2AK (0.128772293741308),HIST1H2AL (0.149691217074351),HIST1H2AM (0.343714379842378),HIST1H2BL (0.108599644516731),HIST1H2BM (0.141752955810985),HIST1H2BN (0.110997872993794),HIST1H2BO (0.204776272556371),HIST1H3H (0.110364250613931),HIST1H3I (0.199594802008085),HIST1H3J (0.242937862486356),HIST1H4J (0.1…	RNU7-26P (1011)	0.0003474	0.2036	T	C
rs3763321	chr6	32438927	T	G	upstream,.	chr6-32406674-32407174	1.0809e-12	4.18702	0.00318	0.554209	0.121875	0.000247	0.254508	0.0077389	0.000114	0.17234	0.00863014	-0.000423	0.107435	-0.0134149	GPSM3 (0.361593039215772),HLA-DQA1 (0.471461976373475),HLA-DQB1 (0.373462429537633),HLA-DRA (1.0),HLA-DRB1 (0.504098158741084),HLA-DRB5 (0.433878352951396),PBX2 (0.166119226692346)	HLA-DRA (445)	0.0001717	0.0695	T	G
rs3763322	chr6	32439030	G	A	upstream,.	chr6-32406674-32407174	1.0809e-12	4.18702	0.00313	0.550861	0.119958	-0.000318	0.292204	-0.00996345	0.000252	0.287426	0.0190771	0.00108	0.21599	0.0342507	GPSM3 (0.361593039215772),HLA-DQA1 (0.471461976373475),HLA-DQB1 (0.373462429537633),HLA-DRA (1.0),HLA-DRB1 (0.504098158741084),HLA-DRB5 (0.433878352951396),PBX2 (0.166119226692346)	HLA-DRA (445)	0.004875	-0.043	A	G
rs3763323	chr6	32439066	C	T	upstream,.	chr6-32406674-32407174	1.0809e-12	4.18702	-0.00887	0.760899	-0.339946	-0.000251	0.256836	-0.00786423	-0.000494	0.412517	-0.0373973	-0.00144	0.262532	-0.0456676	GPSM3 (0.361593039215772),HLA-DQA1 (0.471461976373475),HLA-DQB1 (0.373462429537633),HLA-DRA (1.0),HLA-DRB1 (0.504098158741084),HLA-DRB5 (0.433878352951396),PBX2 (0.166119226692346)	HLA-DRA (445)	0.0005932	-0.0724	T	C
rs9270073	chr6	32586346	G	A	intronic,.	chr6-32554121-32554621	3.29535e-09	4.06852	0.00565	0.674346	0.216538	-0.000633	0.405691	-0.0198329	0.0033	0.775513	0.24982	-0.00729	0.626218	-0.231192	HLA-DMA (0.422105544543125),HLA-DMB (0.258986566810884),HLA-DOB (0.23838124582348),HLA-DQA1 (0.418637818273461),HLA-DQB1 (0.316920079108626),HLA-DRA (0.340125686437667),HLA-DRB1 (0.533694930911224),HLA-DRB5 (0.403961779239637),PSMB8 (0.223112986705312),PSMB9 (0.0619751880909504)	HLA-DRB1 (0)	0.002001	-0.0652	A	G
rs9270074	chr6	32586352	T	C	intronic,.	chr6-32554121-32554621	3.29535e-09	4.06852	0.00214	0.470498	0.0820162	0.00108	0.499626	0.0338381	0.000576	0.443456	0.0436049	0.00277	0.393007	0.0878467	HLA-DMA (0.422105544543125),HLA-DMB (0.258986566810884),HLA-DOB (0.23838124582348),HLA-DQA1 (0.418637818273461),HLA-DQB1 (0.316920079108626),HLA-DRA (0.340125686437667),HLA-DRB1 (0.533694930911224),HLA-DRB5 (0.403961779239637),PSMB8 (0.223112986705312),PSMB9 (0.0619751880909504)	HLA-DRB1 (0)	0.0424	0.0403	T	C
rs9270089	chr6	32586574	T	C	intronic,.	chr6-32554121-32554621	3.29535e-09	4.06852	0.00743	0.728242	0.284757	-0.000166	0.201025	-0.00520104	0.00336	0.778286	0.254362	-0.00731	0.626894	-0.231827	HLA-DMA (0.422105544543125),HLA-DMB (0.258986566810884),HLA-DOB (0.23838124582348),HLA-DQA1 (0.418637818273461),HLA-DQB1 (0.316920079108626),HLA-DRA (0.340125686437667),HLA-DRB1 (0.533694930911224),HLA-DRB5 (0.403961779239637),PSMB8 (0.223112986705312),PSMB9 (0.0619751880909504)	HLA-DRB1 (0)	0.00197	0.0707	T	C
rs9270101	chr6	32586830	T	C	intronic,.	chr6-32554121-32554621	3.29535e-09	4.06852	-0.013	0.824405	-0.498229	-0.00229	0.628689	-0.0717493	-0.00875	0.899086	-0.662401	0.0147	0.784833	0.46619	HLA-DMA (0.422105544543125),HLA-DMB (0.258986566810884),HLA-DOB (0.23838124582348),HLA-DQA1 (0.418637818273461),HLA-DQB1 (0.316920079108626),HLA-DRA (0.340125686437667),HLA-DRB1 (0.533694930911224),HLA-DRB5 (0.403961779239637),PSMB8 (0.223112986705312),PSMB9 (0.0619751880909504)	HLA-DRB1 (0)	0.0001474	0.0849	T	C
rs9270880	chr6	32603882	G	T	intergenic,.	chr6-32571632-32572132	2.22306e-15	4.25334	-0.000941	0.31166	-0.0360641	0.000907	0.468838	0.0284178	-0.00243	0.725361	-0.183958	-0.00286	0.400134	-0.0907009	BRD2 (0.0774904006356604),HLA-DMA (0.528501667976922),HLA-DMB (0.314310739358739),HLA-DOB (0.254452551438231),HLA-DQA1 (0.498549061916492),HLA-DQB1 (0.388838668596444),HLA-DRA (0.421300845858213),HLA-DRB1 (0.509147655123197),HLA-DRB5 (0.432412755757289),PSMB8 (0.278666686863133),PSMB9 (0.0700518067741998),TSBP1-AS1 (0.0656312216317845)	HLA-DRB1 (-14008)	0.0002183	-0.075	T	G
rs4478449	chr6	32604024	A	G	intergenic,.	chr6-32571632-32572132	2.22306e-15	4.25334	0.00551	0.669277	0.211173	-0.0191	0.904447	-0.598433	0.0178	0.953576	1.34751	0.0346	0.915601	1.09729	BRD2 (0.0774904006356604),HLA-DMA (0.528501667976922),HLA-DMB (0.314310739358739),HLA-DOB (0.254452551438231),HLA-DQA1 (0.498549061916492),HLA-DQB1 (0.388838668596444),HLA-DRA (0.421300845858213),HLA-DRB1 (0.509147655123197),HLA-DRB5 (0.432412755757289),PSMB8 (0.278666686863133),PSMB9 (0.0700518067741998),TSBP1-AS1 (0.0656312216317845)	HLA-DRB1 (-14008)	0.0005299	0.072	A	G
rs9270912	chr6	32604447	A	G	intergenic,.	chr6-32572194-32572694	2.39397e-17	3.27422	-0.00109	0.337845	-0.0417746	-0.00504	0.750731	-0.157911	-0.024	0.96842	-1.81687	0.00931	0.684996	0.295254	BRD2 (0.0622164735610098),HLA-DMA (0.519840575297999),HLA-DMB (0.326871369556763),HLA-DOB (0.266061700742598),HLA-DQA1 (0.51418687064397),HLA-DQB1 (0.430015084568835),HLA-DRA (0.471435779599331),HLA-DRB1 (0.548772955556275),HLA-DRB5 (0.457572028398806),LOC100294145 (0.0657287407987917),PSMB8 (0.299285251383228),TSBP1-AS1 (0.0736686489613371)	HLA-DRB1 (-14570)	4.734e-08	0.0944	A	G
rs9270913	chr6	32604452	A	G	intergenic,.	chr6-32572194-32572694	2.39397e-17	3.27422	0.00261	0.512183	0.100029	-0.00549	0.762831	-0.17201	-0.0286	0.975139	-2.1651	0.02	0.841142	0.634272	BRD2 (0.0622164735610098),HLA-DMA (0.519840575297999),HLA-DMB (0.326871369556763),HLA-DOB (0.266061700742598),HLA-DQA1 (0.51418687064397),HLA-DQB1 (0.430015084568835),HLA-DRA (0.471435779599331),HLA-DRB1 (0.548772955556275),HLA-DRB5 (0.457572028398806),LOC100294145 (0.0657287407987917),PSMB8 (0.299285251383228),TSBP1-AS1 (0.0736686489613371)	HLA-DRB1 (-14570)	4.435e-08	0.0946	A	G
rs28582842	chr6	32604457	G	A	intergenic,.	chr6-32572194-32572694	2.39397e-17	3.27422	-0.000873	0.29878	-0.033458	-0.00774	0.808577	-0.242507	-0.0254	0.970712	-1.92285	0.0123	0.747936	0.390077	BRD2 (0.0622164735610098),HLA-DMA (0.519840575297999),HLA-DMB (0.326871369556763),HLA-DOB (0.266061700742598),HLA-DQA1 (0.51418687064397),HLA-DQB1 (0.430015084568835),HLA-DRA (0.471435779599331),HLA-DRB1 (0.548772955556275),HLA-DRB5 (0.457572028398806),LOC100294145 (0.0657287407987917),PSMB8 (0.299285251383228),TSBP1-AS1 (0.0736686489613371)	HLA-DRB1 (-14570)	0.000784	0.0814	A	G
rs9270922	chr6	32604611	T	C	intergenic,.	chr6-32572194-32572694	2.39397e-17	3.27422	-2.08e-05	0.0177055	-0.000797167	-0.00332	0.688392	-0.104021	0.0144	0.940361	1.09012	0.0145	0.782092	0.459847	BRD2 (0.0622164735610098),HLA-DMA (0.519840575297999),HLA-DMB (0.326871369556763),HLA-DOB (0.266061700742598),HLA-DQA1 (0.51418687064397),HLA-DQB1 (0.430015084568835),HLA-DRA (0.471435779599331),HLA-DRB1 (0.548772955556275),HLA-DRB5 (0.457572028398806),LOC100294145 (0.0657287407987917),PSMB8 (0.299285251383228),TSBP1-AS1 (0.0736686489613371)	HLA-DRB1 (-14570)	5.692e-08	0.0938	T	C
rs9270927	chr6	32604674	A	G	intergenic,.	chr6-32572194-32572694	2.39397e-17	3.27422	0.00708	0.719016	0.271343	0.0898	0.982492	2.81358	0.0141	0.938912	1.06741	-0.0576	0.957783	-1.8267	BRD2 (0.0622164735610098),HLA-DMA (0.519840575297999),HLA-DMB (0.326871369556763),HLA-DOB (0.266061700742598),HLA-DQA1 (0.51418687064397),HLA-DQB1 (0.430015084568835),HLA-DRA (0.471435779599331),HLA-DRB1 (0.548772955556275),HLA-DRB5 (0.457572028398806),LOC100294145 (0.0657287407987917),PSMB8 (0.299285251383228),TSBP1-AS1 (0.0736686489613371)	HLA-DRB1 (-14570)	5.623e-08	0.0938	A	G
rs72850029	chr6	32607445	G	T	intergenic,.	chr6-32575157-32575657	4.61434e-16	4.52064	3.15e-06	0.003102	0.000120725	-4.66e-05	0.0824124	-0.00146005	-2.42e-06	0.00674603	-0.000183201	0.00592	0.574771	0.187745	BRD2 (0.0647256581862731),HLA-DMA (0.512008294560807),HLA-DMB (0.339772140518978),HLA-DOB (0.253646060151472),HLA-DQA1 (0.508553230178821),HLA-DQB1 (0.412468433041723),HLA-DRA (0.398605624638113),HLA-DRB1 (0.494255928484218),HLA-DRB5 (0.427720632069668),LOC100294145 (0.0624999156521571),PSMB8 (0.292281243686833),TSBP1-AS1 (0.0702957650503388)	HLA-DRB1 (-17533)	0.0007378	0.0818	T	G
rs34113780	chr6	32607481	A	G	intergenic,.	chr6-32575157-32575657	4.61434e-16	4.52064	-4.97e-06	0.00474336	-0.000190477	-6.46e-05	0.105659	-0.00202402	3.88e-05	0.0768564	0.00293727	-0.000421	0.107039	-0.0133514	BRD2 (0.0647256581862731),HLA-DMA (0.512008294560807),HLA-DMB (0.339772140518978),HLA-DOB (0.253646060151472),HLA-DQA1 (0.508553230178821),HLA-DQB1 (0.412468433041723),HLA-DRA (0.398605624638113),HLA-DRB1 (0.494255928484218),HLA-DRB5 (0.427720632069668),LOC100294145 (0.0624999156521571),PSMB8 (0.292281243686833),TSBP1-AS1 (0.0702957650503388)	HLA-DRB1 (-17533)	0.0007173	-0.082	A	G
rs9271049	chr6	32607488	T	C	intergenic,.	chr6-32575157-32575657	4.61434e-16	4.52064	-8.67e-06	0.00798634	-0.000332281	-0.000126	0.168591	-0.00394778	7.82e-06	0.0197197	0.000591997	0.0282	0.891714	0.894324	BRD2 (0.0647256581862731),HLA-DMA (0.512008294560807),HLA-DMB (0.339772140518978),HLA-DOB (0.253646060151472),HLA-DQA1 (0.508553230178821),HLA-DQB1 (0.412468433041723),HLA-DRA (0.398605624638113),HLA-DRB1 (0.494255928484218),HLA-DRB5 (0.427720632069668),LOC100294145 (0.0624999156521571),PSMB8 (0.292281243686833),TSBP1-AS1 (0.0702957650503388)	HLA-DRB1 (-17533)	4.158e-08	0.0945	T	C
rs9271050	chr6	32607498	G	A	intergenic,.	chr6-32575157-32575657	4.61434e-16	4.52064	-5.62e-05	0.0418332	-0.00215388	-0.000197	0.223137	-0.00617232	-5.26e-05	0.0975696	-0.00398197	-0.00213	0.336752	-0.06755	BRD2 (0.0647256581862731),HLA-DMA (0.512008294560807),HLA-DMB (0.339772140518978),HLA-DOB (0.253646060151472),HLA-DQA1 (0.508553230178821),HLA-DQB1 (0.412468433041723),HLA-DRA (0.398605624638113),HLA-DRB1 (0.494255928484218),HLA-DRB5 (0.427720632069668),LOC100294145 (0.0624999156521571),PSMB8 (0.292281243686833),TSBP1-AS1 (0.0702957650503388)	HLA-DRB1 (-17533)	4.302e-08	-0.0944	A	G
rs9271051	chr6	32607513	T	C	intergenic,.	chr6-32575157-32575657	4.61434e-16	4.52064	5.93e-05	0.0437559	0.00227269	0.00129	0.530792	0.0404178	6.12e-05	0.10954	0.00463302	0.0163	0.804846	0.516932	BRD2 (0.0647256581862731),HLA-DMA (0.512008294560807),HLA-DMB (0.339772140518978),HLA-DOB (0.253646060151472),HLA-DQA1 (0.508553230178821),HLA-DQB1 (0.412468433041723),HLA-DRA (0.398605624638113),HLA-DRB1 (0.494255928484218),HLA-DRB5 (0.427720632069668),LOC100294145 (0.0624999156521571),PSMB8 (0.292281243686833),TSBP1-AS1 (0.0702957650503388)	HLA-DRB1 (-17533)	4.317e-08	0.0944	T	C
rs9271052	chr6	32607532	T	C	intergenic,.	chr6-32575157-32575657	4.61434e-16	4.52064	0.000195	0.1116	0.00747344	0.00468	0.740026	0.146632	4.8e-05	0.0908792	0.00363374	-0.00394	0.474732	-0.124952	BRD2 (0.0647256581862731),HLA-DMA (0.512008294560807),HLA-DMB (0.339772140518978),HLA-DOB (0.253646060151472),HLA-DQA1 (0.508553230178821),HLA-DQB1 (0.412468433041723),HLA-DRA (0.398605624638113),HLA-DRB1 (0.494255928484218),HLA-DRB5 (0.427720632069668),LOC100294145 (0.0624999156521571),PSMB8 (0.292281243686833),TSBP1-AS1 (0.0702957650503388)	HLA-DRB1 (-17533)	4.524e-08	0.0944	T	C
rs9271053	chr6	32607542	C	T	intergenic,.	chr6-32575157-32575657	4.61434e-16	4.52064	-8.41e-05	0.0582628	-0.00322316	-0.000481	0.358768	-0.0150705	-5.39e-05	0.0994236	-0.00408039	0.00679	0.608753	0.215335	BRD2 (0.0647256581862731),HLA-DMA (0.512008294560807),HLA-DMB (0.339772140518978),HLA-DOB (0.253646060151472),HLA-DQA1 (0.508553230178821),HLA-DQB1 (0.412468433041723),HLA-DRA (0.398605624638113),HLA-DRB1 (0.494255928484218),HLA-DRB5 (0.427720632069668),LOC100294145 (0.0624999156521571),PSMB8 (0.292281243686833),TSBP1-AS1 (0.0702957650503388)	HLA-DRB1 (-17533)	3.091e-08	-0.0956	T	C
rs9271055	chr6	32607592	G	T	intergenic,.	chr6-32575157-32575657	4.61434e-16	4.52064	-3.74e-05	0.0296462	-0.00143337	0.00597	0.774421	0.18705	-0.000173	0.22798	-0.0130966	-0.0924	0.979885	-2.93034	BRD2 (0.0647256581862731),HLA-DMA (0.512008294560807),HLA-DMB (0.339772140518978),HLA-DOB (0.253646060151472),HLA-DQA1 (0.508553230178821),HLA-DQB1 (0.412468433041723),HLA-DRA (0.398605624638113),HLA-DRB1 (0.494255928484218),HLA-DRB5 (0.427720632069668),LOC100294145 (0.0624999156521571),PSMB8 (0.292281243686833),TSBP1-AS1 (0.0702957650503388)	HLA-DRB1 (-17533)	0.0002484	-0.0763	T	G
rs9271056	chr6	32607601	T	C	intergenic,.	chr6-32575157-32575657	4.61434e-16	4.52064	-0.000136	0.0850622	-0.00521224	0.00562	0.766116	0.176084	-1.96e-05	0.0439501	-0.00148378	0.0035	0.446568	0.110998	BRD2 (0.0647256581862731),HLA-DMA (0.512008294560807),HLA-DMB (0.339772140518978),HLA-DOB (0.253646060151472),HLA-DQA1 (0.508553230178821),HLA-DQB1 (0.412468433041723),HLA-DRA (0.398605624638113),HLA-DRB1 (0.494255928484218),HLA-DRB5 (0.427720632069668),LOC100294145 (0.0624999156521571),PSMB8 (0.292281243686833),TSBP1-AS1 (0.0702957650503388)	HLA-DRB1 (-17533)	0.0002486	0.0763	T	C
rs9271063	chr6	32607807	A	G	intergenic,.	chr6-32575157-32575657	4.61434e-16	4.52064	0.000321	0.159023	0.0123024	0.000223	0.239991	0.00698694	0.00049	0.410901	0.0370944	0.0176	0.818991	0.55816	BRD2 (0.0647256581862731),HLA-DMA (0.512008294560807),HLA-DMB (0.339772140518978),HLA-DOB (0.253646060151472),HLA-DQA1 (0.508553230178821),HLA-DQB1 (0.412468433041723),HLA-DRA (0.398605624638113),HLA-DRB1 (0.494255928484218),HLA-DRB5 (0.427720632069668),LOC100294145 (0.0624999156521571),PSMB8 (0.292281243686833),TSBP1-AS1 (0.0702957650503388)	HLA-DRB1 (-17533)	6.725e-08	0.093	A	G
rs9271064	chr6	32607824	A	G	intergenic,.	chr6-32575157-32575657	4.61434e-16	4.52064	3.9e-05	0.0307171	0.00149469	0.000205	0.228476	0.00642298	-0.000301	0.318312	-0.0227866	-0.00583	0.570935	-0.18489	BRD2 (0.0647256581862731),HLA-DMA (0.512008294560807),HLA-DMB (0.339772140518978),HLA-DOB (0.253646060151472),HLA-DQA1 (0.508553230178821),HLA-DQB1 (0.412468433041723),HLA-DRA (0.398605624638113),HLA-DRB1 (0.494255928484218),HLA-DRB5 (0.427720632069668),LOC100294145 (0.0624999156521571),PSMB8 (0.292281243686833),TSBP1-AS1 (0.0702957650503388)	HLA-DRB1 (-17533)	9.183e-08	0.0919	A	G
rs9271156	chr6	32609813	G	A	intergenic,.	chr6-32577540-32578040	1.89967e-34	2.4779	-0.000278	0.143896	-0.0106544	6.22e-05	0.102716	0.00194883	-8.51e-05	0.139991	-0.00644232	-0.0289	0.894793	-0.916523	HLA-DMA (0.589685552123057),HLA-DMB (0.387123593474648),HLA-DOB (0.346545192636512),HLA-DQA1 (0.63294885566102),HLA-DQB1 (0.709369139957506),HLA-DRA (0.56836162942593),HLA-DRB1 (0.696893357870236),HLA-DRB5 (0.578136557540425),LOC100294145 (0.125676740888788),PSMB8 (0.465033149383992),TSBP1-AS1 (0.12861979649141)	HLA-DQA1 (17916)	6.906e-08	-0.0925	A	G
rs36233208	chr6	32609829	G	T	intergenic,.	chr6-32577540-32578040	1.89967e-34	2.4779	-0.000307	0.154197	-0.0117659	-6.33e-05	0.104068	-0.00198329	-5.53e-05	0.101403	-0.00418637	-0.0407	0.931542	-1.29074	HLA-DMA (0.589685552123057),HLA-DMB (0.387123593474648),HLA-DOB (0.346545192636512),HLA-DQA1 (0.63294885566102),HLA-DQB1 (0.709369139957506),HLA-DRA (0.56836162942593),HLA-DRB1 (0.696893357870236),HLA-DRB5 (0.578136557540425),LOC100294145 (0.125676740888788),PSMB8 (0.465033149383992),TSBP1-AS1 (0.12861979649141)	HLA-DQA1 (17916)	0.0007907	0.0814	T	G
rs35406945	chr6	32609918	A	C	intergenic,.	chr6-32577540-32578040	1.89967e-34	2.4779	-1.18e-05	0.0105849	-0.000452239	0.000124	0.166814	0.00388512	-1.21e-05	0.0290321	-0.000916006	-0.0117	0.737056	-0.371049	HLA-DMA (0.589685552123057),HLA-DMB (0.387123593474648),HLA-DOB (0.346545192636512),HLA-DQA1 (0.63294885566102),HLA-DQB1 (0.709369139957506),HLA-DRA (0.56836162942593),HLA-DRB1 (0.696893357870236),HLA-DRB5 (0.578136557540425),LOC100294145 (0.125676740888788),PSMB8 (0.465033149383992),TSBP1-AS1 (0.12861979649141)	HLA-DQA1 (17916)	0.0007866	-0.0815	A	C
rs9271161	chr6	32609936	T	C	intergenic,.	chr6-32577540-32578040	1.89967e-34	2.4779	0.000246	0.131938	0.00942803	0.000111	0.154964	0.00347781	6.34e-05	0.112511	0.00479957	0.0232	0.864662	0.735756	HLA-DMA (0.589685552123057),HLA-DMB (0.387123593474648),HLA-DOB (0.346545192636512),HLA-DQA1 (0.63294885566102),HLA-DQB1 (0.709369139957506),HLA-DRA (0.56836162942593),HLA-DRB1 (0.696893357870236),HLA-DRB5 (0.578136557540425),LOC100294145 (0.125676740888788),PSMB8 (0.465033149383992),TSBP1-AS1 (0.12861979649141)	HLA-DQA1 (17916)	0.0002887	0.0754	T	C
rs9271162	chr6	32609938	G	T	intergenic,.	chr6-32577540-32578040	1.89967e-34	2.4779	-0.000508	0.215585	-0.0194693	-0.000261	0.26252	-0.00817755	-0.000292	0.312967	-0.0221053	0.0182	0.824988	0.577188	HLA-DMA (0.589685552123057),HLA-DMB (0.387123593474648),HLA-DOB (0.346545192636512),HLA-DQA1 (0.63294885566102),HLA-DQB1 (0.709369139957506),HLA-DRA (0.56836162942593),HLA-DRB1 (0.696893357870236),HLA-DRB5 (0.578136557540425),LOC100294145 (0.125676740888788),PSMB8 (0.465033149383992),TSBP1-AS1 (0.12861979649141)	HLA-DQA1 (17916)	8.533e-08	-0.0919	T	G
rs9271163	chr6	32609956	C	T	intergenic,.	chr6-32577540-32578040	1.89967e-34	2.4779	-1.91e-05	0.0164104	-0.000732014	-1.32e-05	0.0285715	-0.000413577	-2.91e-05	0.0609579	-0.00220296	-0.012	0.742583	-0.380563	HLA-DMA (0.589685552123057),HLA-DMB (0.387123593474648),HLA-DOB (0.346545192636512),HLA-DQA1 (0.63294885566102),HLA-DQB1 (0.709369139957506),HLA-DRA (0.56836162942593),HLA-DRB1 (0.696893357870236),HLA-DRB5 (0.578136557540425),LOC100294145 (0.125676740888788),PSMB8 (0.465033149383992),TSBP1-AS1 (0.12861979649141)	HLA-DQA1 (17916)	8.535e-08	-0.0919	T	C
rs9271164	chr6	32610007	C	T	intergenic,.	chr6-32577540-32578040	1.89967e-34	2.4779	7.59e-05	0.0536276	0.00290889	4.1e-05	0.0745342	0.0012846	4.81e-07	0.00146958	3.64131e-05	-0.0292	0.896088	-0.926038	HLA-DMA (0.589685552123057),HLA-DMB (0.387123593474648),HLA-DOB (0.346545192636512),HLA-DQA1 (0.63294885566102),HLA-DQB1 (0.709369139957506),HLA-DRA (0.56836162942593),HLA-DRB1 (0.696893357870236),HLA-DRB5 (0.578136557540425),LOC100294145 (0.125676740888788),PSMB8 (0.465033149383992),TSBP1-AS1 (0.12861979649141)	HLA-DQA1 (17916)	2.519e-07	-0.0882	T	C
rs56245106	chr6	32610069	T	C	intergenic,.	chr6-32577540-32578040	1.89967e-34	2.4779	0.00637	0.698399	0.244132	0.00143	0.548665	0.0448042	0.0053	0.842636	0.401226	-0.304	0.998557	-9.64094	HLA-DMA (0.589685552123057),HLA-DMB (0.387123593474648),HLA-DOB (0.346545192636512),HLA-DQA1 (0.63294885566102),HLA-DQB1 (0.709369139957506),HLA-DRA (0.56836162942593),HLA-DRB1 (0.696893357870236),HLA-DRB5 (0.578136557540425),LOC100294145 (0.125676740888788),PSMB8 (0.465033149383992),TSBP1-AS1 (0.12861979649141)	HLA-DQA1 (17916)	0.0008737	-0.0806	T	C
rs9271170	chr6	32610112	T	C	intergenic,.	chr6-32577540-32578040	1.89967e-34	2.4779	0.000178	0.104304	0.00682191	0.000108	0.152113	0.00338381	0.000133	0.191629	0.0100685	0.0169	0.811572	0.53596	HLA-DMA (0.589685552123057),HLA-DMB (0.387123593474648),HLA-DOB (0.346545192636512),HLA-DQA1 (0.63294885566102),HLA-DQB1 (0.709369139957506),HLA-DRA (0.56836162942593),HLA-DRB1 (0.696893357870236),HLA-DRB5 (0.578136557540425),LOC100294145 (0.125676740888788),PSMB8 (0.465033149383992),TSBP1-AS1 (0.12861979649141)	HLA-DQA1 (17916)	9.017e-08	0.0917	T	C
rs9271171	chr6	32610130	C	T	intergenic,.	chr6-32577540-32578040	1.89967e-34	2.4779	-0.000108	0.0711044	-0.00413913	-8.33e-05	0.127068	-0.00260992	-0.000118	0.17652	-0.00893295	0.0903	0.979084	2.86374	HLA-DMA (0.589685552123057),HLA-DMB (0.387123593474648),HLA-DOB (0.346545192636512),HLA-DQA1 (0.63294885566102),HLA-DQB1 (0.709369139957506),HLA-DRA (0.56836162942593),HLA-DRB1 (0.696893357870236),HLA-DRB5 (0.578136557540425),LOC100294145 (0.125676740888788),PSMB8 (0.465033149383992),TSBP1-AS1 (0.12861979649141)	HLA-DQA1 (17916)	7.955e-08	-0.0921	T	C
rs532965	chr6	32610196	T	G	intergenic,.	chr6-32577540-32578040	1.89967e-34	2.4779	3.09e-05	0.0251155	0.00118425	3.65e-05	0.0678769	0.0011436	-3.73e-05	0.0744735	-0.00282372	-0.011	0.723322	-0.34885	HLA-DMA (0.589685552123057),HLA-DMB (0.387123593474648),HLA-DOB (0.346545192636512),HLA-DQA1 (0.63294885566102),HLA-DQB1 (0.709369139957506),HLA-DRA (0.56836162942593),HLA-DRB1 (0.696893357870236),HLA-DRB5 (0.578136557540425),LOC100294145 (0.125676740888788),PSMB8 (0.465033149383992),TSBP1-AS1 (0.12861979649141)	HLA-DQA1 (17916)	6.887e-05	0.081	T	G
rs9271172	chr6	32610198	C	T	intergenic,.	chr6-32577540-32578040	1.89967e-34	2.4779	-2.18e-05	0.0184749	-0.000835492	-2.58e-05	0.0510373	-0.000808355	-5.4e-06	0.0141148	-0.000408796	-0.00276	0.392203	-0.0875296	HLA-DMA (0.589685552123057),HLA-DMB (0.387123593474648),HLA-DOB (0.346545192636512),HLA-DQA1 (0.63294885566102),HLA-DQB1 (0.709369139957506),HLA-DRA (0.56836162942593),HLA-DRB1 (0.696893357870236),HLA-DRB5 (0.578136557540425),LOC100294145 (0.125676740888788),PSMB8 (0.465033149383992),TSBP1-AS1 (0.12861979649141)	HLA-DQA1 (17916)	8.712e-08	-0.0919	T	C
rs9271173	chr6	32610204	A	G	intergenic,.	chr6-32577540-32578040	1.89967e-34	2.4779	1.87e-05	0.0160971	0.000716683	-2.92e-07	0.000778381	-9.14882e-06	6.19e-05	0.110498	0.00468601	0.0398	0.929528	1.2622	HLA-DMA (0.589685552123057),HLA-DMB (0.387123593474648),HLA-DOB (0.346545192636512),HLA-DQA1 (0.63294885566102),HLA-DQB1 (0.709369139957506),HLA-DRA (0.56836162942593),HLA-DRB1 (0.696893357870236),HLA-DRB5 (0.578136557540425),LOC100294145 (0.125676740888788),PSMB8 (0.465033149383992),TSBP1-AS1 (0.12861979649141)	HLA-DQA1 (17916)	8.706e-08	0.0919	A	G
rs36014219	chr6	32616517	C	T	intergenic,.	chr6-32584277-32584777	1.47572e-09	4.6482	0.00467	0.635271	0.178979	-0.0185	0.901742	-0.579634	-0.00163	0.65303	-0.123396	0.00615	0.584245	0.195039	BRD2 (0.0954904562662164),HLA-DMA (0.526584942620835),HLA-DMB (0.274115223713439),HLA-DOB (0.227521545919972),HLA-DQA1 (0.408723349756242),HLA-DQB1 (0.322350025490431),HLA-DRA (0.324216122441315),HLA-DRB1 (0.473754424951218),HLA-DRB5 (0.386562813920186),PSMB8 (0.237324914157581),PSMB9 (0.0834598322497453),TAP1 (0.0606301901504886)	HLA-DQA1 (11179)	0.0005321	0.0931	T	C
rs34694416	chr6	32616594	C	T	intergenic,.	chr6-32584277-32584777	1.47572e-09	4.6482	0.00128	0.367728	0.0490564	0.0116	0.856275	0.363446	-0.00262	0.738211	-0.198342	0.000142	0.0435055	0.00450333	BRD2 (0.0954904562662164),HLA-DMA (0.526584942620835),HLA-DMB (0.274115223713439),HLA-DOB (0.227521545919972),HLA-DQA1 (0.408723349756242),HLA-DQB1 (0.322350025490431),HLA-DRA (0.324216122441315),HLA-DRB1 (0.473754424951218),HLA-DRB5 (0.386562813920186),PSMB8 (0.237324914157581),PSMB9 (0.0834598322497453),TAP1 (0.0606301901504886)	HLA-DQA1 (11179)	0.0007873	0.085	T	C
rs3129757	chr6	32616832	A	C	intergenic,.	chr6-32584277-32584777	1.47572e-09	4.6482	-0.011	0.797878	-0.421579	0.00909	0.828387	0.284804	-0.0121	0.927595	-0.916006	0.00484	0.524776	0.153494	BRD2 (0.0954904562662164),HLA-DMA (0.526584942620835),HLA-DMB (0.274115223713439),HLA-DOB (0.227521545919972),HLA-DQA1 (0.408723349756242),HLA-DQB1 (0.322350025490431),HLA-DRA (0.324216122441315),HLA-DRB1 (0.473754424951218),HLA-DRB5 (0.386562813920186),PSMB8 (0.237324914157581),PSMB9 (0.0834598322497453),TAP1 (0.0606301901504886)	HLA-DQA1 (11179)	0.001386	0.0701	A	C
rs3129758	chr6	32616848	A	G	intergenic,.	chr6-32584277-32584777	1.47572e-09	4.6482	-0.00832	0.749291	-0.318867	0.0214	0.91368	0.670496	0.0097	0.908851	0.734319	0.00269	0.3865	0.0853096	BRD2 (0.0954904562662164),HLA-DMA (0.526584942620835),HLA-DMB (0.274115223713439),HLA-DOB (0.227521545919972),HLA-DQA1 (0.408723349756242),HLA-DQB1 (0.322350025490431),HLA-DRA (0.324216122441315),HLA-DRB1 (0.473754424951218),HLA-DRB5 (0.386562813920186),PSMB8 (0.237324914157581),PSMB9 (0.0834598322497453),TAP1 (0.0606301901504886)	HLA-DQA1 (11179)	4.219e-05	0.0653	A	G
rs28587541	chr6	32616875	A	G	intergenic,.	chr6-32584277-32584777	1.47572e-09	4.6482	-0.00458	0.631216	-0.17553	0.00581	0.770713	0.182037	0.00296	0.75833	0.224081	0.000551	0.131913	0.0174742	BRD2 (0.0954904562662164),HLA-DMA (0.526584942620835),HLA-DMB (0.274115223713439),HLA-DOB (0.227521545919972),HLA-DQA1 (0.408723349756242),HLA-DQB1 (0.322350025490431),HLA-DRA (0.324216122441315),HLA-DRB1 (0.473754424951218),HLA-DRB5 (0.386562813920186),PSMB8 (0.237324914157581),PSMB9 (0.0834598322497453),TAP1 (0.0606301901504886)	HLA-DQA1 (11179)	0.0006913	-0.0831	A	G
rs2856691	chr6	32685658	G	A	intergenic,.	chr6-32653405-32653905	1.44025e-09	4.81622	0.00527	0.660236	0.201974	-0.00665	0.788921	-0.208355	-1.65e-06	0.0047311	-0.00012491	-0.000542	0.130268	-0.0171888	BRD2 (0.0618289774451114),HLA-DMA (0.329679317606764),HLA-DMB (0.176422842840931),HLA-DOB (0.14947910631234),HLA-DQA1 (0.271349431864094),HLA-DQB1 (0.194508295852244),HLA-DRA (0.213573195758661),HLA-DRB1 (0.319665685895024),HLA-DRB5 (0.258490243550103),PSMB8 (0.14509823858019),PSMB9 (0.0593334319236123)	HLA-DQB1 (-17246)	0.0001957	-0.0669	A	G
rs12526612	chr6	32685821	G	A	intergenic,.	chr6-32653405-32653905	1.44025e-09	4.81622	-0.0916	0.984558	-3.5106	0.176	0.993774	5.51436	-0.00531	0.842876	-0.401983	-0.00897	0.676271	-0.284471	BRD2 (0.0618289774451114),HLA-DMA (0.329679317606764),HLA-DMB (0.176422842840931),HLA-DOB (0.14947910631234),HLA-DQA1 (0.271349431864094),HLA-DQB1 (0.194508295852244),HLA-DRA (0.213573195758661),HLA-DRB1 (0.319665685895024),HLA-DRB5 (0.258490243550103),PSMB8 (0.14509823858019),PSMB9 (0.0593334319236123)	HLA-DQB1 (-17246)	0.0003811	0.0828	A	G
rs12528368	chr6	32685866	T	C	intergenic,.	chr6-32653405-32653905	1.44025e-09	4.81622	-0.0119	0.810641	-0.456071	-0.0896	0.982437	-2.80731	0.0524	0.990176	3.96683	0.0656	0.965237	2.08041	BRD2 (0.0618289774451114),HLA-DMA (0.329679317606764),HLA-DMB (0.176422842840931),HLA-DOB (0.14947910631234),HLA-DQA1 (0.271349431864094),HLA-DQB1 (0.194508295852244),HLA-DRA (0.213573195758661),HLA-DRB1 (0.319665685895024),HLA-DRB5 (0.258490243550103),PSMB8 (0.14509823858019),PSMB9 (0.0593334319236123)	HLA-DQB1 (-17246)	0.0005244	-0.0804	T	C
rs9275170	chr6	32685949	G	A	intergenic,.	chr6-32653405-32653905	1.44025e-09	4.81622	-0.0121	0.813284	-0.463736	0.0218	0.915123	0.683029	-0.00725	0.879663	-0.548846	0.033	0.910441	1.04655	BRD2 (0.0618289774451114),HLA-DMA (0.329679317606764),HLA-DMB (0.176422842840931),HLA-DOB (0.14947910631234),HLA-DQA1 (0.271349431864094),HLA-DQB1 (0.194508295852244),HLA-DRA (0.213573195758661),HLA-DRB1 (0.319665685895024),HLA-DRB5 (0.258490243550103),PSMB8 (0.14509823858019),PSMB9 (0.0593334319236123)	HLA-DQB1 (-17246)	0.02491	-0.0348	A	G
rs12528622	chr6	32690482	G	A	intergenic,.	chr6-32657929-32658429	7.87208e-16	4.1894	-0.00727	0.724098	-0.278625	-0.00179	0.587388	-0.0560835	-0.00724	0.879518	-0.548089	0.103	0.983362	3.2665	BRD2 (0.079742718096958),HLA-DMA (0.494590388409125),HLA-DMB (0.27846606560263),HLA-DOB (0.233659334444845),HLA-DQA1 (0.438647613377853),HLA-DQB1 (0.348692964098252),HLA-DRA (0.389853702892702),HLA-DRB1 (0.485770846513282),HLA-DRB5 (0.40857320574306),PSMB8 (0.248256481061357),PSMB9 (0.0725216726413122),TSBP1-AS1 (0.0593091615938277)	MTCO3P1 (15472)	9.576e-05	0.089	A	G
rs9469220	chr6	32690533	G	A	intergenic,.	chr6-32657929-32658429	7.87208e-16	4.1894	-0.00317	0.55354	-0.121491	-7.45e-05	0.117257	-0.0023342	-0.0036	0.788812	-0.272531	-0.00941	0.687496	-0.298425	BRD2 (0.079742718096958),HLA-DMA (0.494590388409125),HLA-DMB (0.27846606560263),HLA-DOB (0.233659334444845),HLA-DQA1 (0.438647613377853),HLA-DQB1 (0.348692964098252),HLA-DRA (0.389853702892702),HLA-DRB1 (0.485770846513282),HLA-DRB5 (0.40857320574306),PSMB8 (0.248256481061357),PSMB9 (0.0725216726413122),TSBP1-AS1 (0.0593091615938277)	MTCO3P1 (15472)	0.002345	0.0455	A	G
rs9275213	chr6	32690558	T	C	intergenic,.	chr6-32657929-32658429	7.87208e-16	4.1894	0.00117	0.350899	0.0448406	0.00013	0.172031	0.00407311	0.000448	0.39316	0.0339149	0.0344	0.914983	1.09095	BRD2 (0.079742718096958),HLA-DMA (0.494590388409125),HLA-DMB (0.27846606560263),HLA-DOB (0.233659334444845),HLA-DQA1 (0.438647613377853),HLA-DQB1 (0.348692964098252),HLA-DRA (0.389853702892702),HLA-DRB1 (0.485770846513282),HLA-DRB5 (0.40857320574306),PSMB8 (0.248256481061357),PSMB9 (0.0725216726413122),TSBP1-AS1 (0.0593091615938277)	MTCO3P1 (15472)	1.394e-06	0.1238	T	C
rs62502392	chr8	27333428	G	A	intronic,.	chr8-27190766-27191266	0.000434213	0.995487	0.000113	0.0736941	0.00433076	-0.00699	0.7955	-0.219008	-6.45e-07	0.00193711	-4.88284e-05	0.01	0.702157	0.317136	EPHX2 (0.169432178311684),PTK2B (0.483923285018536),TRIM35 (0.230694468804141)	PTK2B (0)	0.0001124	0.082	A	G
rs896852	chr8	94948658	G	T	intronic,.	chr8-95960772-95961272	1.05583e-07	1.4718	0.000111	0.072665	0.00425411	0.00477	0.742803	0.149452	-0.0015	0.637081	-0.113554	-0.00184	0.307606	-0.0583531	CCNE2 (0.429731119973928),DPY19L4 (0.187251701795759),INTS8 (0.20565189042836),LINC01298 (0.06033032702422),NDUFAF6 (0.554663866321546),PLEKHF2 (0.333171262927986),TP53INP1 (1.0),VIRMA (0.269489515527667)	NDUFAF6 (0),TP53INP1 (0)	0.0008611	0.0475	T	G
rs2879813	chr8	94948719	A	G	intronic,.	chr8-95960772-95961272	1.05583e-07	1.4718	0.00439	0.622359	0.168248	0.0123	0.862576	0.385379	0.0057	0.851792	0.431507	0.00507	0.536285	0.160788	CCNE2 (0.429731119973928),DPY19L4 (0.187251701795759),INTS8 (0.20565189042836),LINC01298 (0.06033032702422),NDUFAF6 (0.554663866321546),PLEKHF2 (0.333171262927986),TP53INP1 (1.0),VIRMA (0.269489515527667)	NDUFAF6 (0),TP53INP1 (0)	0.0001917	-0.0532	A	G
rs7922621	chr10	80491788	C	A	intronic,.	chr10-82251479-82251979	1.99367e-19	2.39202	-0.000525	0.220131	-0.0201208	-0.0535	0.966313	-1.67624	1.47e-05	0.0343672	0.00111283	0.0651	0.964827	2.06456	ANXA11 (0.594260513924798),DYDC1 (0.145574832449278),DYDC2 (0.14976001331784),LINC00857 (0.296764085358185),LOC101929574 (0.534327476262542),PRXL2A (0.337517278997204),SH2D4B (0.137853009914038),TSPAN14 (0.13907260231119)	TSPAN14 (0)	2.775e-05	0.0755	A	C
rs7910643	chr10	80492013	G	A	intronic,.	chr10-82251479-82251979	1.99367e-19	2.39202	-0.00944	0.771933	-0.361791	0.00934	0.831607	0.292637	-0.000115	0.173394	-0.00870584	0.00776	0.641436	0.246098	ANXA11 (0.594260513924798),DYDC1 (0.145574832449278),DYDC2 (0.14976001331784),LINC00857 (0.296764085358185),LOC101929574 (0.534327476262542),PRXL2A (0.337517278997204),SH2D4B (0.137853009914038),TSPAN14 (0.13907260231119)	TSPAN14 (0)	2.766e-05	0.0755	A	G
rs7896832	chr10	80497814	T	C	intronic,.	chr10-82257294-82257794	7.78594e-31	4.2753	-0.000226	0.124152	-0.00866152	0.00294	0.669256	0.0921149	0.00359	0.788394	0.271774	-0.0161	0.802499	-0.510589	ANXA11 (0.52024334813601),LINC00857 (0.259426478313423),LOC101929574 (0.637942390801531),PRXL2A (0.294060235953952),TSPAN14 (0.205848585250669)	TSPAN14 (0)	2.869e-05	-0.0754	T	C
rs67132220	chr11	47500005	C	T	intronic,.	chr11-47521096-47521596	4.72439e-05	1.47228	-0.000481	0.208268	-0.0184345	0.00144	0.549876	0.0451175	0.000179	0.233036	0.0135508	-0.000752	0.166576	-0.0238486	MIR4487 (0.102803986004446),NR1H3 (0.149711947837608),SLC39A13 (0.214220898161914),SPI1 (0.274733339103322)	CELF1 (0)	0.000215	-0.1768	T	C
rs636317	chr11	60251677	C	T	intergenic,.	chr11-60018861-60019361	3.43518e-06	1.96317	-0.0672	0.97411	-2.57546	-0.184	0.99425	-5.76501	-0.239	0.999661	-18.093	-0.218	0.996462	-6.91357	MS4A4A (0.106531721943623),MS4A7 (0.0944659819970944)	MS4A4E (-8301)	5.906e-15	0.1135	T	C
rs636341	chr11	60251688	A	C	intergenic,.	chr11-60018861-60019361	3.43518e-06	1.96317	0.00327	0.560166	0.125324	0.101	0.985136	3.16449	0.0136	0.936366	1.02956	-0.0437	0.937745	-1.38588	MS4A4A (0.106531721943623),MS4A7 (0.0944659819970944)	MS4A4E (-8301)	4.957e-15	-0.114	A	C
rs4939330	chr11	60281934	A	G	intronic,.	chr11-60048925-60049425	8.13785e-05	1.72599	0.000813	0.286856	0.0311585	0.0134	0.871467	0.419843	-0.000104	0.161632	-0.00787311	-0.00168	0.29035	-0.0532789	MS4A4A (0.535976815076795),MS4A6A (0.234101492815322),MS4A6E (0.0982618444147723),MS4A7 (0.339319679244624)	MS4A4A (0)	4.378e-05	0.0742	A	G
rs7116069	chr11	60333303	T	C	intergenic,.	chr11-60100338-60100838	1.266e-06	2.48735	0.00284	0.530126	0.108844	0.0108	0.84839	0.338381	0.000947	0.545257	0.0716907	-0.00677	0.608036	-0.214701	MS4A4A (0.34240069635252),MS4A6A (0.183403587597493),MS4A6E (0.153494260745011),MS4A7 (0.265946050802883),MS4A8 (0.0593257170746819)	MS4A6E (1466)	1.032e-07	-0.0795	T	C
rs11234556	chr11	86138369	T	C	intergenic,.	chr11-85849310-85849810	6.21693e-12	4.03834	-2.89e-05	0.0236771	-0.0011076	0.000998	0.48567	0.0312689	1.36e-05	0.0321294	0.00102956	-4.13e-05	0.0144139	-0.00130977	PICALM (0.0874076492944831)	RNU6-560P (14459)	7.51e-10	-0.0879	T	C
rs3844143	chr11	86139201	C	T	intergenic,.	chr11-85849861-85850361	5.43881e-18	3.88462	5.09e-05	0.038517	0.00195076	-0.000231	0.244944	-0.0072376	0.000134	0.192598	0.0101442	5.85e-05	0.0198188	0.00185525	CCDC83 (0.0738196855551648),PICALM (0.131306564583475)	RNU6-560P (13908)	7.838e-10	0.0878	T	C
rs10792832	chr11	86156833	A	G	intergenic,.	chr11-85867539-85868039	3.68594e-28	4.20228	0.0165	0.858402	0.632368	-0.0633	0.972419	-1.98329	0.000417	0.379243	0.0315681	0.00621	0.58668	0.196942	CCDC83 (0.0623125422341633),PICALM (0.245634837634577),SYTL2 (0.122094140306563)	RNU6-560P (-3164)	7.555e-16	-0.1195	A	G
rs720099	chr11	121563084	T	C	intronic,.	chr11-121433688-121434188	0.000317956	2.12979	0.00387	0.595864	0.148319	0.00192	0.599281	0.0601567	0.000444	0.391409	0.0336121	0.00178	0.30125	0.0564502	SORL1 (0.0615990044533099)	SORL1 (0)	6.867e-05	0.214	T	C
rs80256323	chr11	121563217	C	A	intronic,.	chr11-121433688-121434188	0.000317956	2.12979	-0.0116	0.806567	-0.444574	0.0496	0.963261	1.55405	-0.00145	0.630508	-0.109769	-0.00462	0.513334	-0.146517	SORL1 (0.0615990044533099)	SORL1 (0)	0.0001446	-0.1887	A	C
rs9665907	chr11	121564761	G	A	intronic,.	chr11-121435116-121435616	0.00851772	1.30932	-0.0277	0.916922	-1.06161	0.01	0.83982	0.313316	-0.00272	0.744498	-0.205912	-0.00761	0.63669	-0.241341	SORL1 (0.0846789114523357)	SORL1 (0)	2.295e-05	-0.0945	A	G
rs11218343	chr11	121564878	T	C	intronic,.	chr11-121435116-121435616	0.00851772	1.30932	-0.0242	0.903756	-0.927473	-0.0147	0.880662	-0.460574	-0.00374	0.794532	-0.283129	0.0983	0.981938	3.11745	SORL1 (0.0846789114523357)	SORL1 (0)	2.633e-08	0.2053	T	C
rs1784920	chr11	121566862	A	G	intronic,.	chr11-121437155-121437655	0.00267241	1.40543	-0.00628	0.695582	-0.240683	0.0204	0.90986	0.639164	9.54e-05	0.152044	0.00722206	-1.98e-06	0.000833896	-6.2793e-05	SORL1 (0.130150156468567)	SORL1 (0)	1.523e-05	-0.0961	A	G
rs3781834	chr11	121575231	A	G	intronic,.	chr11-121445932-121446432	1.56578e-47	3.56875	-2.38e-05	0.019942	-0.000912143	-0.000254	0.258553	-0.00795822	-7.02e-06	0.0178975	-0.000531435	0.00109	0.217382	0.0345678	SORL1 (0.341412032545644)	SORL1 (0)	0.0001348	0.189	A	G
rs1620130	chr11	121575890	T	C	intronic,.	chr11-121446553-121447053	0.00026929	1.33434	0.00319	0.554873	0.122258	-0.004	0.716872	-0.125326	0.000813	0.514077	0.0615465	0.00336	0.436927	0.106558	SORL1 (0.259817144731878)	SORL1 (0)	0.0001036	-0.192	T	C
rs3781837	chr11	121578263	T	C	intronic,.	chr11-121448686-121449186	4.94109e-07	2.22941	-0.0131	0.825567	-0.502062	0.00143	0.548665	0.0448042	0.00611	0.860234	0.462545	-0.000796	0.173684	-0.025244	SORL1 (0.223864393783331)	SORL1 (0)	0.0001363	0.1897	T	C
rs7160285	chr14	52844682	A	C	intergenic,.	chr14-53311312-53311812	1.77785e-25	3.79523	-0.00153	0.402278	-0.0586377	-9.63e-05	0.140643	-0.00301723	-6.7e-05	0.117289	-0.0050721	0.000468	0.116261	0.014842	ERO1A (0.0664996454728767),STYX (0.117669840790355)	FERMT2 (12174)	8.821e-05	0.0871	A	C
rs11648129	chr16	19809372	T	C	intronic,.	chr16-19820499-19820999	6.4901e-18	4.0337	0.000488	0.210178	0.0187028	-0.00316	0.680686	-0.0990078	7.46e-05	0.127088	0.00564744	0.00222	0.345309	0.0704042		IQCK (0)	4.243e-05	0.0774	T	C
rs79436576	chr17	4901872	C	T	UTR3,.	chr17-4804854-4805354	8.49891e-05	1.15641	0.0044	0.622843	0.168631	0.000983	0.48304	0.030799	-0.00207	0.697245	-0.156705	-0.00939	0.686994	-0.297791	C17orf107 (0.125094760081329),CAMTA2 (0.0882426870836558),ENO3 (0.0845071938528456),INCA1 (0.114756233723813),KIF1C (0.114756233723813),LOC100130950 (0.141399796803006),LOC101928000 (0.0876972291278626),MINK1 (0.074543284280044),PFN1 (0.0882466071447464),PLD2 (0.0621094219159204),PSMB6 (0.0729030511219264),RNF167 (0.0822495102096636),SCIMP (0.294358085273916),SLC25A11 (0.0822495102096636),SPAG7 (…	CHRNE (0),C17orf107 (0)	0.0003064	0.0893	T	C
rs72982463	chr19	6868609	G	T	intergenic,.	chr19-6868223-6868723	1.61264e-23	5.25968	-0.00462	0.633049	-0.177063	0.00293	0.668713	0.0918016	0.0181	0.954534	1.37022	-2.58e-05	0.0093553	-0.000818211	ADGRE1 (0.266836358565092),C3 (0.657337429119638),GPR108 (0.176550222483639),SH2D3A (0.150379117830429),TNFSF14 (0.54979038729333),TRIP10 (0.06693389058317),VAV1 (0.540264830845527),ZNF557 (0.103841550177266)	VAV1 (-10847)	0.0002618	0.1233	T	G
rs72982465	chr19	6868646	T	C	intergenic,.	chr19-6868223-6868723	1.61264e-23	5.25968	-0.00388	0.596405	-0.148702	0.0089	0.825833	0.278851	-0.00584	0.8548	-0.442105	-0.00325	0.429225	-0.103069	ADGRE1 (0.266836358565092),C3 (0.657337429119638),GPR108 (0.176550222483639),SH2D3A (0.150379117830429),TNFSF14 (0.54979038729333),TRIP10 (0.06693389058317),VAV1 (0.540264830845527),ZNF557 (0.103841550177266)	VAV1 (-10847)	0.0002594	-0.1234	T	C
rs10424498	chr19	6876985	T	C	intergenic,.	chr19-6876727-6877227	1.8038e-12	4.92026	-0.00038	0.178376	-0.0145636	0.00337	0.690691	0.105587	-0.000243	0.281306	-0.0183958	-0.00414	0.486663	-0.131294	ADGRE1 (0.178821274718849),C3 (0.462190103671152),GPR108 (0.128163370138271),SH2D3A (0.111232957178708),TNFSF14 (0.41380273567356),VAV1 (0.406538072975225)	EMR1 (10350)	0.0003506	-0.1052	T	C
rs28502541	chr19	6877099	T	C	intergenic,.	chr19-6876727-6877227	1.8038e-12	4.92026	1.85e-05	0.0159464	0.000709018	-8.99e-05	0.13406	-0.00281671	-2.34e-05	0.0509619	-0.00177145	-0.00105	0.211765	-0.0332993	ADGRE1 (0.178821274718849),C3 (0.462190103671152),GPR108 (0.128163370138271),SH2D3A (0.111232957178708),TNFSF14 (0.41380273567356),VAV1 (0.406538072975225)	EMR1 (10350)	0.0003773	-0.105	T	C
rs1985157	chr19	18402784	T	C	intergenic,.	chr19-18513485-18513985	9.97871e-18	4.04895	9.22e-07	0.00098325	3.53359e-05	0.00334	0.689314	0.104648	-0.00126	0.602916	-0.0953857	-0.00801	0.64912	-0.254026		LRRC25 (-5059)	1.453e-05	-0.0655	T	C
rs75245298	chr19	18470417	T	C	intronic,.	chr19-18580972-18581472	0.00098276	1.46838	0.000258	0.13649	0.00988793	0.00659	0.787722	0.206475	0.00935	0.905464	0.707823	0.0146	0.783473	0.463019		ELL (0)	2.072e-05	-0.0887	T	C
rs8100767	chr19	18478278	T	C	intronic,.	chr19-18588699-18589199	5.04667e-06	2.0169	0.000932	0.309983	0.0357192	0.0148	0.881315	0.463708	0.00256	0.734291	0.1938	-0.00235	0.357225	-0.074527		ELL (0)	3.378e-05	-0.0619	T	C
rs8107347	chr19	18501938	G	A	intronic,.	chr19-18612488-18612988	1.66495e-10	2.02912	0.00145	0.391739	0.0555717	-0.033	0.943107	-1.03394	0.00017	0.225424	0.0128695	0.0437	0.937745	1.38588		ELL (0)	7.403e-05	0.0597	A	G
rs8107351	chr19	18501948	G	A	intronic,.	chr19-18612488-18612988	1.66495e-10	2.02912	0.000119	0.0767444	0.00456071	0.0175	0.896925	0.548303	-4.49e-05	0.0862728	-0.00339906	-0.0158	0.798919	-0.501075		ELL (0)	7.4e-05	0.0597	A	G
rs8101992	chr19	18503613	A	G	intronic,.	chr19-18614356-18614856	0.00218199	0.596037	0.00444	0.624752	0.170164	-0.0202	0.909051	-0.632898	0.00124	0.599719	0.0938717	0.00564	0.562722	0.178865		ELL (0)	5.519e-05	-0.0856	A	G
rs77775146	chr19	44736932	A	G	intergenic,.	chr19-45239906-45240407	4.37454e-07	3.33378	0.0665	0.973691	2.54863	0.00961	0.83494	0.301097	0.00249	0.72955	0.1885	0.00391	0.472911	0.124	APOC1 (0.144236730591493),APOC1P1 (0.135735359052653),APOC2 (0.159159380411791),APOE (0.193560647429606),BCL3 (0.314156856769613),MIR4531 (0.101409091452504),NECTIN2 (0.234161884813586)	BCL3 (10555)	2.07e-14	0.131	A	G
rs17728272	chr19	44737114	C	T	intergenic,.	chr19-45239906-45240407	4.37454e-07	3.33378	-0.00723	0.723037	-0.277092	-0.0131	0.869154	-0.410444	0.00018	0.23387	0.0136265	0.00302	0.412415	0.0957751	APOC1 (0.144236730591493),APOC1P1 (0.135735359052653),APOC2 (0.159159380411791),APOE (0.193560647429606),BCL3 (0.314156856769613),MIR4531 (0.101409091452504),NECTIN2 (0.234161884813586)	BCL3 (10555)	4.734e-14	-0.1294	T	C
rs28363848	chr19	44753944	G	T	intronic,.	chr19-45256957-45257457	3.16287e-10	2.60073	-0.00209	0.465566	-0.0800999	0.00394	0.7146	0.123446	0.00131	0.610616	0.0991709	-0.00769	0.639251	-0.243878	APOC1 (0.233252100871685),APOC1P1 (0.173021518738625),APOC2 (0.29389321741073),APOE (0.304853122848872),BCAM (0.0601962302246059),BCL3 (0.419196542294734),GEMIN7-AS1 (0.0602321976233781),MIR4531 (0.185751728429595),MIR8085 (0.0743632667379276),NECTIN2 (0.399650631998371),PVR (0.082374529536131),ZNF296 (0.147745253619435)	BCL3 (0)	2.375e-05	-0.211	T	G
rs116480598	chr19	44753996	T	C	intronic,.	chr19-45256957-45257457	3.16287e-10	2.60073	0.00907	0.764856	0.347611	0.00552	0.763603	0.17295	0.0131	0.933657	0.991709	0.033	0.910441	1.04655	APOC1 (0.233252100871685),APOC1P1 (0.173021518738625),APOC2 (0.29389321741073),APOE (0.304853122848872),BCAM (0.0601962302246059),BCL3 (0.419196542294734),GEMIN7-AS1 (0.0602321976233781),MIR4531 (0.185751728429595),MIR8085 (0.0743632667379276),NECTIN2 (0.399650631998371),PVR (0.082374529536131),ZNF296 (0.147745253619435)	BCL3 (0)	0.02382	0.1476	T	C
rs2927448	chr19	44784592	G	T	intronic,.	chr19-45287519-45288019	7.05959e-05	1.64313	-0.000952	0.313702	-0.0364857	0.0154	0.885133	0.482507	0.000724	0.490251	0.0548089	0.00392	0.473524	0.124317	APOC1 (0.127384558761655),APOC1P1 (0.106991622864865),APOC2 (0.146096618872055),APOE (0.264629860023383),BCL3 (0.233415442573609),MIR4531 (0.116372785345051),NECTIN2 (0.30573022658963),ZNF296 (0.0711948912279462)	CBLC (0)	1.577e-06	-0.1359	T	G
rs12162222	chr19	44845265	G	T	intergenic,.	chr19-45348417-45348917	3.16063e-08	2.01585	0.00167	0.419733	0.0640033	-0.000568	0.387012	-0.0177963	-0.0105	0.915905	-0.794881	-0.00556	0.559176	-0.176328	APOC1 (0.274001056092232),APOC1P1 (0.265786758361359),APOC2 (0.292835923488411),APOE (0.364271172506329),BCAM (0.0956845488410921),BCL3 (0.413444002880295),CLPTM1 (0.0639986174175933),MIR4531 (0.220441776704847),NECTIN2 (1.0),PPP1R37 (0.0752495001154369),ZNF180 (0.0644386476270562),ZNF296 (0.138671252823906)	PVRL2 (515)	5.215e-73	0.2897	T	G
rs4802240	chr19	44849547	C	T	intronic,.	chr19-45352611-45353111	0.0103127	1.364	-0.00769	0.734701	-0.294722	0.0182	0.900336	0.570235	-0.00699	0.875695	-0.529164	0.00144	0.262532	0.0456676	APOC1 (0.0625162366710152),APOC2 (0.0731419296684397),APOE (0.10714524363262),BCL3 (0.111637957812114),MIR4531 (0.0636042950113965),NECTIN2 (0.164445661731566)	PVRL2 (0)	3.061e-23	-0.1512	T	C
rs405509	chr19	44905579	T	G	upstream,.	chr19-45408752-45409252	1.03211e-19	3.07787	-0.00111	0.341171	-0.0425411	-0.000732	0.431089	-0.0229347	-0.00011	0.1681	-0.00832732	0.00314	0.421283	0.0995807	APOC1 (0.293113195367256),APOC1P1 (0.306030734175119),APOC2 (0.317429890890701),APOE (1.0),BCAM (0.124355976413456),BCL3 (0.547743349355128),MIR4531 (0.234623445649193),NECTIN2 (0.586291899809345),PVR (0.0668838818545766),ZNF296 (0.147225241557331)	APOE (0)	3.11e-114	0.3331	T	G
rs769449	chr19	44906745	G	A	intronic,.	chr19-45409563-45410063	5.52178e-11	2.83325	-0.00201	0.457471	-0.0770339	-0.0215	0.914047	-0.673629	8.95e-06	0.0222746	0.000677541	0.0078	0.6427	0.247366	APOC1 (0.261479445386132),APOC1P1 (0.266682995959207),APOC2 (0.274987057764049),APOE (1.0),BCAM (0.104176429404205),BCL3 (0.497431723110615),MIR4531 (0.207829413523051),NECTIN2 (0.527764016780219),ZNF296 (0.128702861792214)	APOE (0)	0	1.137	A	G
rs72654472	chr19	44911135	G	T	intergenic,.	chr19-45414382-45414882	4.75749e-22	2.31137	-0.165	0.995417	-6.32368	-0.0152	0.883881	-0.47624	-0.139	0.998552	-10.5227	-0.0029	0.403248	-0.0919695	APOC1 (0.496639476679481),APOC1P1 (0.448274638392851),APOC2 (0.333048328695423),APOE (0.370918583601573),BCAM (0.0994007573847839),BCL3 (0.465598548981478),BLOC1S3 (0.243920415868881),CLASRP (0.177920419344674),CLPTM1 (0.181277242245021),GEMIN7 (0.0858556431110759),GEMIN7-AS1 (0.124242694380408),MIR4531 (0.191292091468026),NECTIN2 (0.512101750060168),PPP1R37 (0.16115618345934),RELB (0.20269711536…	APOE (-1733)	2.353e-11	-0.3732	T	G
rs439401	chr19	44911194	T	C	intergenic,.	chr19-45414382-45414882	4.75749e-22	2.31137	0.0728	0.977214	2.79008	0.0325	0.942214	1.01828	0.0714	0.994298	5.40519	-0.0906	0.979202	-2.87325	APOC1 (0.496639476679481),APOC1P1 (0.448274638392851),APOC2 (0.333048328695423),APOE (0.370918583601573),BCAM (0.0994007573847839),BCL3 (0.465598548981478),BLOC1S3 (0.243920415868881),CLASRP (0.177920419344674),CLPTM1 (0.181277242245021),GEMIN7 (0.0858556431110759),GEMIN7-AS1 (0.124242694380408),MIR4531 (0.191292091468026),NECTIN2 (0.512101750060168),PPP1R37 (0.16115618345934),RELB (0.20269711536…	APOE (-1733)	7.61e-128	-0.3824	T	C
rs11878790	chr19	44927160	T	C	ncRNA_intronic,.	chr19-45430254-45430754	4.77407e-07	0.963861	-0.0155	0.849934	-0.594042	-0.00205	0.610276	-0.0642298	-0.0017	0.660997	-0.128695	0.00663	0.602918	0.210261	APOC1 (0.328672733425423),APOC1P1 (0.292877368554683),APOC2 (0.203543692810401),APOE (0.244912695040347),BCAM (0.064675121587335),BCL3 (0.303156622888137),BLOC1S3 (0.169918524059964),CLASRP (0.16909658385036),CLPTM1 (0.146150287044938),GEMIN7 (0.0916194879804736),GEMIN7-AS1 (0.107894727206085),MIR4531 (0.135708247991704),NECTIN2 (0.37986945820069),PPP1R37 (0.162592321078879),RELB (0.1669232397861…	APOC1P1 (0)	0.0001432	0.3011	T	C
rs12721109	chr19	44943964	G	A	ncRNA_intronic,.	chr19-45446942-45447442	1.13491e-46	5.31627	-6.16e-06	0.00580326	-0.000236084	-0.000636	0.406503	-0.0199269	-5.98e-05	0.107611	-0.00452704	-0.000197	0.0575257	-0.00624758	APOC1 (0.416063267722441),APOC1P1 (0.392918643493064),APOC2 (0.565600205069469),APOE (0.498168653910006),BCAM (0.110488505605093),BCL3 (0.631800388511641),BLOC1S3 (0.111820396534149),CLASRP (0.0601897247444796),CLPTM1 (0.0989123805719658),MIR4531 (0.287092124865327),NECTIN2 (0.634481439952877),PPP1R37 (0.0988901038658216),PVR (0.0639332407985757),RELB (0.10024601176949),TOMM40 (0.0721692532107201…	APOC4 (0),APOC4-APOC2 (0)	1.32e-14	-0.4976	A	G
rs4803776	chr19	44949078	T	C	ncRNA_intronic,.	chr19-45452039-45452539	1.98697e-06	2.9721	0.00241	0.495402	0.092364	-0.00162	0.570276	-0.0507572	0.0104	0.915073	0.787311	-0.00311	0.419109	-0.0986293	APOC1 (0.0684337774867547),APOC1P1 (0.0825728928675813),APOC2 (0.0657578536093219),APOE (0.0601943218736849),BCL3 (0.0707973471324221),NECTIN2 (0.093519374076853)	APOC4 (0),APOC4-APOC2 (0),APOC2 (0)	7.069e-05	-0.0607	T	C
rs2060250	chr19	45087730	G	A	ncRNA_intronic,.	chr19-45590687-45591187	0.0254645	0.530465	0.0809	0.980846	3.10052	0.00567	0.767331	0.17765	0.0285	0.975017	2.15753	0.00943	0.687996	0.299059	CKM (0.102841822410258),GEMIN7-AS1 (0.127786491335549),MARK4 (0.0965635919147355),MIR8085 (0.17340087270878),PPM1N (0.18395073119655),RTN2 (0.208537522593037)	CTB-179K24.3 (0),GEMIN7 (0),MARK4 (0)	2.416e-06	0.0683	A	G
rs78620885	chr19	45087826	C	T	ncRNA_intronic,.	chr19-45590687-45591187	0.0254645	0.530465	0.00169	0.422138	0.0647698	-0.0144	0.87866	-0.451175	0.00162	0.651868	0.122639	-0.00194	0.317976	-0.0615244	CKM (0.102841822410258),GEMIN7-AS1 (0.127786491335549),MARK4 (0.0965635919147355),MIR8085 (0.17340087270878),PPM1N (0.18395073119655),RTN2 (0.208537522593037)	CTB-179K24.3 (0),GEMIN7 (0),MARK4 (0)	0.006175	0.1729	T	C
rs117255828	chr19	51225146	C	T	exonic,synonymous SNV	chr19-51728054-51728554	8.24804e-12	4.06945	-2.48e-06	0.0024694	-9.50468e-05	-1.06e-05	0.0234638	-0.000332115	-6.13e-06	0.0158224	-0.000464059	-2.42e-05	0.00880742	-0.000767469	C19orf84 (0.253683802228154),CD33 (1.0),ETFB (0.109473631155818),LINC01872 (0.118288141695672),SIGLEC10 (0.381411006213542),SIGLEC17P (0.272580498384401),SIGLEC7 (0.409542084649),SIGLEC8 (0.332137080513449),SIGLEC9 (0.34966284457961)	CD33 (0)	0.008916	0.1356	T	C
rs2143606	chr20	44209910	A	G	intronic,.	chr20-42838338-42838838	0.0296067	0.584379	0.00573	0.677161	0.219604	0.103	0.985545	3.22715	0.00469	0.826613	0.355047	-0.00889	0.674134	-0.281934	OSER1 (1.0),OSER1-DT (0.0999989276326487)	OSER1 (0)	7.308e-05	0.0574	A	G
rs6064392	chr20	56409712	G	T	intergenic,.	chr20-54984560-54985060	2.11766e-08	3.45754	0.000911	0.306022	0.0349144	0.0144	0.87866	0.451175	-0.0073	0.880412	-0.552632	-0.0127	0.754758	-0.402763	CASS4 (0.413803296083946)	CASS4 (2108)	5.171e-06	-0.119	T	G
rs909441	chr21	35697312	C	T	intergenic,.	chr21-37069447-37069947	4.63044e-49	4.85185	-0.0296	0.922943	-1.13443	-0.00487	0.745805	-0.152585	-0.0258	0.971325	-1.95314	0.016	0.801327	0.507418	LOC100506403 (0.102267198035114),MIR802 (0.534292013575068)	RUNX1 (0)	4.548e-06	-0.1611	T	C

## Sheet: OPCs
SNP	CHR	POS	REF	ALT	INFO	PEAK	PEAK_P	PEAK_LOGFC	DL_AST	DL_AST_Q	DL_AST_Z	DL_MG	DL_MG_Q	DL_MG_Z	DL_OPC	DL_OPC_Q	DL_OPC_Z	DL_EN	DL_EN_Q	DL_EN_Z	CLOSE_TARGET	GRN_TARGET	GWAS_P	GWAS_BETA	GWAS_A1	GWAS_A2
rs3130285	chr6	32058480	T	C	intronic,.	chr6-32026120-32026620	0.00676221	2.50853	0.00991	0.780369	0.379804	-0.00805	0.813522	-0.252219	0.0163	0.948371	1.23396	0.000445	0.111782	0.0141126	TNXB (0)		0.0001156	0.0825	T	C
rs1532278	chr8	27608798	T	C	intronic,.	chr8-27466167-27466667	9.97886e-13	2.54639	-0.013	0.824405	-0.498229	0.00679	0.791692	0.212742	0.0158	0.946435	1.19611	0.16	0.992846	5.07418	CLU (0)	CLU (0.3558358894509221),ESCO2 (0.118803593766443),MIR3622B (0.39719626127329705),MIR6843 (0.17001112791393),SCARA3 (0.15368751941792802),SCARA5 (0.0751340018106406)	3.266e-16	-0.1258	T	C
rs6497402	chr16	19758072	A	G	intronic,.	chr16-19769366-19769866	0.00228089	1.634	-0.0141	0.836496	-0.540387	0.0031	0.677669	0.0971279	-0.0534	0.990482	-4.04254	-0.00269	0.3865	-0.0853096	IQCK (0)	CCP110 (0.49708822340702796),GDE1 (0.350114086952795),GPRC5B (0.611727199063415),KNOP1 (0.26725063643789),VPS35L (0.475705443519871)	3.247e-05	0.077	A	G
rs4782281	chr16	19758501	T	C	intronic,.	chr16-19769366-19769866	0.00228089	1.634	-0.00868	0.757007	-0.332664	0.000673	0.416352	0.0210862	0.033	0.979754	2.4982	0.000139	0.0427058	0.00440819	IQCK (0)	CCP110 (0.49708822340702796),GDE1 (0.350114086952795),GPRC5B (0.611727199063415),KNOP1 (0.26725063643789),VPS35L (0.475705443519871)	2.953e-05	0.0774	T	C
rs72654472	chr19	44911135	G	T	intergenic,.	chr19-45414382-45414882	2.0801e-15	3.03333	-0.165	0.995417	-6.32368	-0.0152	0.883881	-0.47624	-0.139	0.998552	-10.5227	-0.0029	0.403248	-0.0919695	APOE (-1733)	APOC1 (0.49663947667948105),APOC1P1 (0.448274638392851),APOC2 (0.33304832869542306),APOE (0.37091858360157304),BCAM (0.0994007573847839),BCL3 (0.465598548981478),BLOC1S3 (0.243920415868881),CLASRP (0.17792041934467398),CLPTM1 (0.181277242245021),GEMIN7 (0.0858556431110759),GEMIN7-AS1 (0.124242694380408),MIR4531 (0.191292091468026),NECTIN2 (0.512101750060168),PPP1R37 (0.16115618345934),RELB (0.202…	2.353e-11	-0.3732	T	G
rs439401	chr19	44911194	T	C	intergenic,.	chr19-45414382-45414882	2.0801e-15	3.03333	0.0728	0.977214	2.79008	0.0325	0.942214	1.01828	0.0714	0.994298	5.40519	-0.0906	0.979202	-2.87325	APOE (-1733)	APOC1 (0.49663947667948105),APOC1P1 (0.448274638392851),APOC2 (0.33304832869542306),APOE (0.37091858360157304),BCAM (0.0994007573847839),BCL3 (0.465598548981478),BLOC1S3 (0.243920415868881),CLASRP (0.17792041934467398),CLPTM1 (0.181277242245021),GEMIN7 (0.0858556431110759),GEMIN7-AS1 (0.124242694380408),MIR4531 (0.191292091468026),NECTIN2 (0.512101750060168),PPP1R37 (0.16115618345934),RELB (0.202…	7.61e-128	-0.3824	T	C
rs7248162	chr19	44951429	T	C	intergenic,.	chr19-45454462-45454962	1.3064e-05	2.10051	-0.000563	0.230041	-0.0215772	0.0024	0.636426	0.0751958	0.00332	0.776456	0.251334	0.00256	0.375609	0.0811869	CTB-129P6.11 (0)	APOC1 (0.322296081862246),APOC1P1 (0.336128587843547),APOC2 (0.10288408745936699),APOE (0.261095608982246),BCAM (0.183773532079359),BCL3 (0.211867532769446),BLOC1S3 (0.279071664250007),CLASRP (0.189030034181726),CLPTM1 (0.221621640176524),GEMIN7-AS1 (0.12952176870932303),MIR4531 (0.0720184317374716),NECTIN2 (0.27250592530692),PPP1R37 (0.0980680883789392),RELB (0.21557842744617897),TOMM40 (0.26177…	1.137e-13	-0.1064	T	C
rs7247227	chr19	44951502	A	G	intergenic,.	chr19-45454462-45454962	1.3064e-05	2.10051	-0.00375	0.589188	-0.14372	4.17e-06	0.00990472	0.000130653	0.00684	0.873282	0.517808	0.00101	0.206075	0.0320308	CTB-129P6.11 (0)	APOC1 (0.322296081862246),APOC1P1 (0.336128587843547),APOC2 (0.10288408745936699),APOE (0.261095608982246),BCAM (0.183773532079359),BCL3 (0.211867532769446),BLOC1S3 (0.279071664250007),CLASRP (0.189030034181726),CLPTM1 (0.221621640176524),GEMIN7-AS1 (0.12952176870932303),MIR4531 (0.0720184317374716),NECTIN2 (0.27250592530692),PPP1R37 (0.0980680883789392),RELB (0.21557842744617897),TOMM40 (0.26177…	2.184e-13	-0.1052	A	G
rs7247551	chr19	44951509	G	A	intergenic,.	chr19-45454462-45454962	1.3064e-05	2.10051	0.00139	0.383501	0.0532722	-0.00094	0.475129	-0.0294517	-0.0651	0.993269	-4.92826	-0.000628	0.145714	-0.0199161	CTB-129P6.11 (0)	APOC1 (0.322296081862246),APOC1P1 (0.336128587843547),APOC2 (0.10288408745936699),APOE (0.261095608982246),BCAM (0.183773532079359),BCL3 (0.211867532769446),BLOC1S3 (0.279071664250007),CLASRP (0.189030034181726),CLPTM1 (0.221621640176524),GEMIN7-AS1 (0.12952176870932303),MIR4531 (0.0720184317374716),NECTIN2 (0.27250592530692),PPP1R37 (0.0980680883789392),RELB (0.21557842744617897),TOMM40 (0.26177…	9.504e-10	0.088	A	G
rs4608431	chr19	45093023	A	C	upstream,.	chr19-45595808-45596308	0.000725909	1.2715	0.000817	0.287679	0.0313118	0.00576	0.769511	0.18047	0.000866	0.527066	0.0655588	0.000372	0.0970049	0.0117975	MARK4 (0),PPP1R37 (0)	APOC1 (0.23971963901577698),APOC1P1 (0.20297965347996302),BLOC1S3 (0.384742276803094),CD3EAP (0.319875524991348),CLASRP (0.319088854334911),CLPTM1 (0.425413789709434),ERCC1 (0.305868570359079),ERCC2 (0.320465890673042),FOSB (0.322502336740049),GEMIN7 (0.160577886667268),GEMIN7-AS1 (0.35285080310635797),MIR8085 (0.0641407811545645),NECTIN2 (0.148303119275038),PPM1N (0.0911888023823881),PPP1R13L (0…	3.425e-05	0.0811	A	C
rs522769	chr19	45781262	G	A	intronic,.	chr19-46284356-46284856	2.41266e-10	3.76349	-0.0362	0.939342	-1.38738	0.0065	0.785898	0.203655	-0.032	0.978807	-2.42249	0.000732	0.163293	0.0232144	DMPK (0),AC011530.4 (0)	DMPK (1.0),RSPH6A (0.14187822783114498)	1.792e-05	0.0613	A	G
