# Supplementary material for: Single-cell polygenic risk scores dissect cellular and molecular heterogeneity of complex human diseases
Source: Nat Biotechnol. 2025 Jul 25;44(5):845–61. doi: 10.1038/s41587-025-02725-6 (PMC13180658; doi:10.1038/s41587-025-02725-6)
Supplement: Supplementary file 8 — Summary of variant numbers for different diseases. [file 41587_2025_2725_MOESM8_ESM.xlsx]

## Sheet: Sheet1
	# of GWAS variants	# of peak variants	Proportion (%)
T2D	9141590	1079356	0.118
HCM	13695309	1872485	0.137
AD	9852853	737130	0.075
Severe COVID-19	10170540	1077065	0.106
